# Supplementary material for: L-type voltage-gated Ca2+ channels control T cell killing via non-canonical Hedgehog signalling
Source: EMBO Rep. 2026 Jun 8;27(13):3689–730. doi: 10.1038/s44319-026-00810-8 (PMC13354577; doi:10.1038/s44319-026-00810-8)
Supplement: Supplementary file 3 — Source data Fig. 1 [file 44319_2026_810_MOESM3_ESM.zip]

Archive with 18 entries (9 files):
- Figure_1/
- Figure_1/1A/
- Figure_1/1A/README.txt
- Figure_1/1A/Western_Gli1_+tubulin_n=2.tiff
- Figure_1/1B/
- Figure_1/1B/SourceDataF1B.xlsx
- Figure_1/1C/
- Figure_1/1C/SourceDataF1C.xlsx
- Figure_1/1E/
- Figure_1/1E/SourceDataF1E.xlsx
- Figure_1/1F/
- Figure_1/1F/SourceDataF1F.xlsx
- Figure_1/1G/
- Figure_1/1G/SourceDataF1G.xlsx
- Figure_1/1I/
- Figure_1/1I/SourceDataF1I.xlsx
- Figure_1/1J/
- Figure_1/1J/SourceDataF1J.xlsx
