# Supplementary material for: L-type voltage-gated Ca2+ channels control T cell killing via non-canonical Hedgehog signalling
Source: EMBO Rep. 2026 Jun 8;27(13):3689–730. doi: 10.1038/s44319-026-00810-8 (PMC13354577; doi:10.1038/s44319-026-00810-8)
Supplement: Supplementary file 3 — Source data Fig. 1 [file 44319_2026_810_MOESM3_ESM.zip › Figure_1/1B/SourceDataF1B.xlsx]

## Sheet: Figure1B
	Effector:target_ratio	Gli1_WT			Gli1_KO
	10to1	53.9388	57.6296	57.0807	31.1591	29.4321	28.6129
	5to1	53.6377	50.5679	52.1991	28.4496	26.8642	25.0362
	2.5to1	51.6809	46.1235	45.0942	20.9734	18.321	18.0764
	1.25to1	36.0763	34.321	35.1377	10.5369	10.8642	9.23151
	0.63to1	20.0201	17.8765	17.6414	4.61616	4.49383	4.39826
	0.31to1	7.72704	10.0741	8.94152	1.80632	2.37037	2.41663
		representative assay with 3 technical replicates
