# Supplementary material for: L-type voltage-gated Ca2+ channels control T cell killing via non-canonical Hedgehog signalling
Source: EMBO Rep. 2026 Jun 8;27(13):3689–730. doi: 10.1038/s44319-026-00810-8 (PMC13354577; doi:10.1038/s44319-026-00810-8)
Supplement: Supplementary file 3 — Source data Fig. 1 [file 44319_2026_810_MOESM3_ESM.zip › Figure_1/1C/SourceDataF1C.xlsx]

## Sheet: Figure1C
	Effector:target_ratio	Gli1_WT						Gli1_KO
	10to1	100	100	100	100	100	100	99.0059	89.3988	62.0069	63.1983	52.8933	48.4322
	5to1	69.1444	91.6247	73.9973	78.0379	92.7397	48.6086	65.8969	72.0503	43.2821	36.2484	47.6433	22.7907
	2.5to1	42.3929	67.6876	59.3298	49.6991	84.7313	23.9781	33.7159	57.2161	31.6335	23.572	34.0178	8.82473
	1.25to1	22.0706	43.6063	35.1185	29.8987	62.5767	4.6897	15.9258	26.859	14.3838	16.632	18.1635	2.54759
	0.63to1	11.0115	17.7276	24.0165	22.9945	32.9311	0.789591	7.01061	10.6903	12.1269	9.30998	8.00967	-3.4197
	0.31to1	5.91081	19.4251	14.7267	12.4785	15.857	-1.34475	2.72332	-2.26009	4.51724	7.9493	3.90949	-0.395618
