# Supplementary material for: L-type voltage-gated Ca2+ channels control T cell killing via non-canonical Hedgehog signalling
Source: EMBO Rep. 2026 Jun 8;27(13):3689–730. doi: 10.1038/s44319-026-00810-8 (PMC13354577; doi:10.1038/s44319-026-00810-8)
Supplement: Supplementary file 3 — Source data Fig. 1 [file 44319_2026_810_MOESM3_ESM.zip › Figure_1/1E/SourceDataF1E.xlsx]

## Sheet: Figure1E
	Days	Gli1_WT								Gli1_KO
	0
	3
	5
	7	36.8614	52.7117	42.7257	88.6976	73.6222	50.965	83.9748	62.458	76.6868	47.7522	71.6582	67.0845	51.9541	39.716
	9	37.0478	87.0284	88.2473	182.16	143.989	55.3968	130.062	70.6858	125.763	94.8593	76.0014	71.1759	88.6976	77.6272
	12	91.8654	169.478	114.94	311.646	200.953	142.227	161.611	159.656	140.89	152.681	160.85	138.877	137.159	228.341
	15	156.56	274.494	173.341	453.646	341.486	295.767	434.618	333.227	224.354	294.524	378.3	248.109	281.697	452.069
	17	220.43	393.311	176.976	443.174	513.179	405.369	495.953	565.487	268.017	367.921	578.294	398.498	394.999	664.97
	19	213.796	606.131	203.523	430.218	653.724	370.734	434.294	698.494	162.994	433.724	723.628	359.892	416.128	800.109
	20	181.401	492.2	219.861	373.037	550.662	585.024	839.783	788.928	187.025	443.67	658.085	412.177	608.011	919.523
	21	252.316	483.491	229.633	415.633	660.156	683.678	604.116	550.105	219.075	541.99	643.666	472.449	639.947	883.823
	22	250.346	424.054	201.921	364.018	545.929	476.658	643.11	524.528	206.907	502.789	788.343	522.576	616.589	800.051
	23	319.49	404.78	328.4	313.82	454.49	653.72	549.23	391.63	228	660.156	989.12	454.43	681.18	823.64
	24	208.216	462.285	165.915	336.687	487.464	785.084	663.588	424.054	243.714	682.528	1008.4	530.144	615.57	934.82
	25	225.776	425.979	165.139	333.038	469.092	1023.23	779.986	387.254	237.172	860.129	1143.22	614.312	772.937	919.523
	26	223.21	483.491	171.06	340.47	534.385	1183.48	922.107	424.115	236.147	1161.13	1161.13	880.641	874.871	1093.27
	27	212.114	423.696	171.9	360.644	528.982	1224.54	1064.37	457.389	229.633	1134.45	1372.58	997.142	998.112	1112.2
