# Supplementary material for: L-type voltage-gated Ca2+ channels control T cell killing via non-canonical Hedgehog signalling
Source: EMBO Rep. 2026 Jun 8;27(13):3689–730. doi: 10.1038/s44319-026-00810-8 (PMC13354577; doi:10.1038/s44319-026-00810-8)
Supplement: Supplementary file 3 — Source data Fig. 1 [file 44319_2026_810_MOESM3_ESM.zip › Figure_1/1F/SourceDataF1F.xlsx]

## Sheet: Figure1F
	Gli1_WT	Gli1_KO
	0.284	0.311
	0.693	1.143
	0.226	1.452
	0.42	1.045
	0.683	0.658
	0.733	1.35
	0.955
	0.438
