# Supplementary material for: L-type voltage-gated Ca2+ channels control T cell killing via non-canonical Hedgehog signalling
Source: EMBO Rep. 2026 Jun 8;27(13):3689–730. doi: 10.1038/s44319-026-00810-8 (PMC13354577; doi:10.1038/s44319-026-00810-8)
Supplement: Supplementary file 3 — Source data Fig. 1 [file 44319_2026_810_MOESM3_ESM.zip › Figure_1/1G/SourceDataF1G.xlsx]

## Sheet: Figure1G
		Gli1_WT								Gli1_KO
	Naive	0.012	0	0	0	0	0.59	0.037	0.18	0	0	0.35	0.22	0.025	0.36
	Central Memory	10.9	4.09	6.32	9.36	2.78	10.5	9.05	14.9	8.93	9.32	5.7	4.83	8.25	6.28
	Effector Memory	88.5	95.1	93.5	90.1	94.9	80.7	88.1	83.1	90.6	89.5	86.5	88.5	90.3	82
		Gli1_WT								Gli1_KO
	TIM3neg PD1neg	14.4	4.93	5.14	9.43	3.54	4.22	4.76	9.09	10.9	11	3.28	4	5.29	5.09
	TIM3pos PD1neg	1.93	1.44	0.85	1.35	1.18	0.92	1.27	1.56	2	1.84	1.07	1.16	1.09	1.32
	TIM3pos PD1pos	36.3	48.5	47	47.7	62.6	65.4	60.2	48.9	41.6	38.2	62.1	61.9	63.1	47.4
	TIM3neg PD1pos	47.3	45.1	47	41.5	32.7	29.5	33.8	40.5	45.5	48.9	33.5	32.9	30.5	46.2
	CD27%	Gli1_WT	Gli1_KO
		93.2	95.8
		94.7	91
		96.1	97.1
		94.9	97.5
		96.4	97.2
		94.5	97.8
		94.4
		96.4
