# Supplementary material for: L-type voltage-gated Ca2+ channels control T cell killing via non-canonical Hedgehog signalling
Source: EMBO Rep. 2026 Jun 8;27(13):3689–730. doi: 10.1038/s44319-026-00810-8 (PMC13354577; doi:10.1038/s44319-026-00810-8)
Supplement: Supplementary file 3 — Source data Fig. 1 [file 44319_2026_810_MOESM3_ESM.zip › Figure_1/1I/SourceDataF1I.xlsx]

## Sheet: Figure1I
	Effector:target_ratio	Carrier			GANT61_2.5uM			GANT61_5uM
	10to1	78.1907	79.2565	79.3382	62.518	62.0209	61.6028	32.6384	34.1518	36.068
	5to1	69.6613	67.2119	73.4559	49.2086	47.9443	53.101	22.7175	25.744	25.4989
	2.5to1	51.3255	47.658	55.1471	28.9209	32.1951	34.2857	13.5155	13.5417	15.595
	1.25to1	26.2887	22.0074	28.5294	14.8201	17.561	14.8432	6.68584	6.91964	8.2779
	0.63to1	11.7084	10.0372	15.2941	6.61871	7.38676	6.55052	3.59454	3.125	4.95196
	0.31to1	11.782	10.632	16.4706	6.47482	6.89895	7.03833	2.94752	3.1994	4.06504
		representative assay with 3 technical replicates
