# Supplementary material for: L-type voltage-gated Ca2+ channels control T cell killing via non-canonical Hedgehog signalling
Source: EMBO Rep. 2026 Jun 8;27(13):3689–730. doi: 10.1038/s44319-026-00810-8 (PMC13354577; doi:10.1038/s44319-026-00810-8)
Supplement: Supplementary file 3 — Source data Fig. 1 [file 44319_2026_810_MOESM3_ESM.zip › Figure_1/1J/SourceDataF1J.xlsx]

## Sheet: Figure1J
	Effector:target_ratio	Carrier					GANT61_2.5uM					GANT61_5uM
	10to1	100	100	100	100	100	93.1626	82.242	78.6119	49.7314	37.1998	68.3433	34.9833	43.4394	32.7402	27.9
	5to1	72.208	76.6584	88.8268	68.3046	60.1271	65.9412	53.4659	63.4557	26.1542	21.2329	42.5782	21.3881	31.2352	22.2482	15.5751
	2.5to1	30.2775	41.0327	65.0929	42.2618	37.7233	30.1806	27.886	40.2903	13.8801	8.83008	18.8363	10.7236	18.013	11.9898	5.24267
	1.25to1	9.3276	16.6577	32.4452	20.2936	17.8793	9.09019	11.7956	19.9439	5.02219	2.76965	7.28741	3.65199	9.24186	4.75737	5.3831
	0.63to1	2.16555	5.91308	15.6427	12.5469	8.38663	2.3388	3.25305	8.68127	1.79268	4.45273	1.31654	1.09324	4.92914	2.98154	0.0164429
	0.31to1	2.25813	6.54312	16.4219			2.70712	3.71561	8.6205			1.36673	1.59738	4.31275
