# Supplementary material for: L-type voltage-gated Ca2+ channels control T cell killing via non-canonical Hedgehog signalling
Source: EMBO Rep. 2026 Jun 8;27(13):3689–730. doi: 10.1038/s44319-026-00810-8 (PMC13354577; doi:10.1038/s44319-026-00810-8)
Supplement: Supplementary file 4 — Source data Fig. 2 [file 44319_2026_810_MOESM4_ESM.zip]

Archive with 7 entries (3 files):
- Figure_2/
- Figure_2/2B/
- Figure_2/2B/SourceDataF2B.xlsx
- Figure_2/2C/
- Figure_2/2C/SourceDataF2C.xlsx
- Figure_2/2D/
- Figure_2/2D/SourceDataF2D.xlsx
