# Supplementary material for: L-type voltage-gated Ca2+ channels control T cell killing via non-canonical Hedgehog signalling
Source: EMBO Rep. 2026 Jun 8;27(13):3689–730. doi: 10.1038/s44319-026-00810-8 (PMC13354577; doi:10.1038/s44319-026-00810-8)
Supplement: Supplementary file 4 — Source data Fig. 2 [file 44319_2026_810_MOESM4_ESM.zip › Figure_2/2B/SourceDataF2B.xlsx]

## Sheet: Figure2B
Naïve						CTL
	PMA/Iono	10.52	54.108	30.618			PMA/Iono	2.49	3.295	3.181
PMA only	1	2.718	7.68	6.302		PMA only	1	2.09	1.37	1.873
	5	3.596	27.453	6.856			5	1.69	1.364	1.453
	10	6.213	3.597	8.581			10	2.12	2.13	1.626
	50	5.846	2.442	3.15			50	2.18	2.35	2.408
Iono only	10	2.53	0	0.583		Iono only	10	1.53	1.357	1.086
	50	0.514	0.589	6.901			50	0.97	1.324	1.352
	100	0.807	0.573	0.852			100	0.84	0.814	1.844
	1000	1.668	1.621	2.133			1000	2.44	1.217	1.709
