# Supplementary material for: L-type voltage-gated Ca2+ channels control T cell killing via non-canonical Hedgehog signalling
Source: EMBO Rep. 2026 Jun 8;27(13):3689–730. doi: 10.1038/s44319-026-00810-8 (PMC13354577; doi:10.1038/s44319-026-00810-8)
Supplement: Supplementary file 4 — Source data Fig. 2 [file 44319_2026_810_MOESM4_ESM.zip › Figure_2/2C/SourceDataF2C.xlsx]

## Sheet: Figure2C
0h	GFP	1	1	1
	VIVIT	1.007	0.79	1.533
	IkB DN	0.839	1.66	1.358
3h	GFP	2.42	2.326	2.104
	VIVIT	2.723	2.306	2.625
	IkB DN	3.211	2.787	2.486
