# Supplementary material for: L-type voltage-gated Ca2+ channels control T cell killing via non-canonical Hedgehog signalling
Source: EMBO Rep. 2026 Jun 8;27(13):3689–730. doi: 10.1038/s44319-026-00810-8 (PMC13354577; doi:10.1038/s44319-026-00810-8)
Supplement: Supplementary file 4 — Source data Fig. 2 [file 44319_2026_810_MOESM4_ESM.zip › Figure_2/2D/SourceDataF2D.xlsx]

## Sheet: Figure2D
Naïve						CTL
	DMSO	1.207	1.791	1.416	4.687		DMSO	21.2624	10.1061	22.2753
	U0126	0.926	0.744	1.468	3.438		U0126	6.20583	3.68642	7.13545
