# Supplementary material for: L-type voltage-gated Ca2+ channels control T cell killing via non-canonical Hedgehog signalling
Source: EMBO Rep. 2026 Jun 8;27(13):3689–730. doi: 10.1038/s44319-026-00810-8 (PMC13354577; doi:10.1038/s44319-026-00810-8)
Supplement: Supplementary file 5 — Source data Fig. 3 [file 44319_2026_810_MOESM5_ESM.zip]

Archive with 15 entries (8 files):
- Figure_3/
- Figure_3/3A/
- Figure_3/3A/README.txt
- Figure_3/3A/SourceDataF3A.xlsx
- Figure_3/3A/Western_Gli1+tubulin_n=4.tiff
- Figure_3/3B/
- Figure_3/3B/SourceDataF3B.xlsx
- Figure_3/3D/
- Figure_3/3D/SourceDataF3D.xlsx
- Figure_3/3F/
- Figure_3/3F/SourceDataF3F.xlsx
- Figure_3/3H/
- Figure_3/3H/SourceDataF3H.xlsx
- Figure_3/3I/
- Figure_3/3I/SourceDataF3I.xlsx
