# Supplementary material for: L-type voltage-gated Ca2+ channels control T cell killing via non-canonical Hedgehog signalling
Source: EMBO Rep. 2026 Jun 8;27(13):3689–730. doi: 10.1038/s44319-026-00810-8 (PMC13354577; doi:10.1038/s44319-026-00810-8)
Supplement: Supplementary file 5 — Source data Fig. 3 [file 44319_2026_810_MOESM5_ESM.zip › Figure_3/3A/README.txt]

.xls files contain source data for Figure 3A for qRT-PCR and Western blot quantification

.tiff image contains n=4 Western blot. "Repeat 1" was used as a representative blot in Figure 3A. Red boxes indicate cropping on "Repeat 1" and on all other repeats, they indicate the relevant bands.
