# Supplementary material for: L-type voltage-gated Ca2+ channels control T cell killing via non-canonical Hedgehog signalling
Source: EMBO Rep. 2026 Jun 8;27(13):3689–730. doi: 10.1038/s44319-026-00810-8 (PMC13354577; doi:10.1038/s44319-026-00810-8)
Supplement: Supplementary file 5 — Source data Fig. 3 [file 44319_2026_810_MOESM5_ESM.zip › Figure_3/3A/SourceDataF3A.xlsx]

## Sheet: Figure3A
Left panels: qRT-PCR data
Naïve						CTL
	Unstim	2.44334	5.28483	21.9883			Unstim	6.82371	5.2801	10.2096	9.44045
	Carrier	100	71.4497	50.7534			Carrier	100	71.4425	83.3353	82.5305
	BAPTA-AM 2.5uM	50.278	66.8037	62.6304			BAPTA-AM 2.5uM	57.7023	66.7966	92.7873	184.038
	BAPTA-AM 5uM	13.5372	19.2376	16.0053			BAPTA-AM 5uM	100.675	19.2341	98.9657	87.3573
	BAPTA-AM 10uM	4.23645	6.60636	10.312			BAPTA-AM 10uM	13.4875	6.60302	81.169	63.0252
	BAPTA-AM 25uM	0	4.54366	10.7703			BAPTA-AM 25uM	8.94794	4.54377	36.3997	23.4881
Right quantification: WB plot data
	Unstim	DMSO	1.25uM	2.5uM	5uM	10uM	25uM
	0.34289	1	1.39936	1.11398	0.708408	0.490691	0.355591
	0.883148	1	1.08577	1.0346	0.92662	0.862539	0.685315
	0.629352	1	1.09981	0.796411	0.781395	0.625591	0.577876
	0.512392	1	1.17295	0.86334	0.739856	0.729954	0.555995
