# Supplementary material for: L-type voltage-gated Ca2+ channels control T cell killing via non-canonical Hedgehog signalling
Source: EMBO Rep. 2026 Jun 8;27(13):3689–730. doi: 10.1038/s44319-026-00810-8 (PMC13354577; doi:10.1038/s44319-026-00810-8)
Supplement: Supplementary file 5 — Source data Fig. 3 [file 44319_2026_810_MOESM5_ESM.zip › Figure_3/3B/SourceDataF3B.xlsx]

## Sheet: Figure3B
	Unstim	9.0696	4.79052	5.8487
	Carrier	89.9827	115.339	88.327
	EGTA	30.0818	42.3289	35.6587
	BAPTA	75.3786	65.5409	58.2392
