# Supplementary material for: L-type voltage-gated Ca2+ channels control T cell killing via non-canonical Hedgehog signalling
Source: EMBO Rep. 2026 Jun 8;27(13):3689–730. doi: 10.1038/s44319-026-00810-8 (PMC13354577; doi:10.1038/s44319-026-00810-8)
Supplement: Supplementary file 5 — Source data Fig. 3 [file 44319_2026_810_MOESM5_ESM.zip › Figure_3/3D/SourceDataF3D.xlsx]

## Sheet: Figure3D
	Unstim	2.34762	4.70313	9.895	4.48928
	Carrier	103.608	80.6712	94.5984	94.4093
	TNP-ATP	144.536	136.383	118.541	112.29
	BCTC	188.24	202.323	171.119	86.2712
	BTP2	109.394	93.8287	96.3674	134.269
	HC0330031		135.342	118.816	105.144
	Nifedipine_10uM	71.2772	75.9761	79.0937	78.7468
	Nifedipine_50uM	48.6546	49.2982	56.1725	70.0894
	Nifedipine_100uM		36.7215	34.8311	35.7245
	U0126_only	29.1868	36.4772	32.0331
	U0126+Nifedipine_50uM	18.5382	20.9346	29.5029
	U0126+Nifedipine_100uM	14.6499	20.14	21.1666
