# Supplementary material for: L-type voltage-gated Ca2+ channels control T cell killing via non-canonical Hedgehog signalling
Source: EMBO Rep. 2026 Jun 8;27(13):3689–730. doi: 10.1038/s44319-026-00810-8 (PMC13354577; doi:10.1038/s44319-026-00810-8)
Supplement: Supplementary file 5 — Source data Fig. 3 [file 44319_2026_810_MOESM5_ESM.zip › Figure_3/3F/SourceDataF3F.xlsx]

## Sheet: Figure3F
	Carrier	Nifedipine
	347783	294223
	574000	524000
	527000	469000
	917000	770000
