# Supplementary material for: L-type voltage-gated Ca2+ channels control T cell killing via non-canonical Hedgehog signalling
Source: EMBO Rep. 2026 Jun 8;27(13):3689–730. doi: 10.1038/s44319-026-00810-8 (PMC13354577; doi:10.1038/s44319-026-00810-8)
Supplement: Supplementary file 5 — Source data Fig. 3 [file 44319_2026_810_MOESM5_ESM.zip › Figure_3/3H/SourceDataF3H.xlsx]

## Sheet: Figure3H
	Carrier				50uM Nifedipine				100uM Nifedipine
3h	5.55		6.06	3.066		2.171	4.052	1.39	1.17	2.779	1.73	2.474
6h	6.08	4.167	6.39	3.419		3.358	2.072	2.257	0.86	0.307	2.596	0.861
