# Supplementary material for: L-type voltage-gated Ca2+ channels control T cell killing via non-canonical Hedgehog signalling
Source: EMBO Rep. 2026 Jun 8;27(13):3689–730. doi: 10.1038/s44319-026-00810-8 (PMC13354577; doi:10.1038/s44319-026-00810-8)
Supplement: Supplementary file 5 — Source data Fig. 3 [file 44319_2026_810_MOESM5_ESM.zip › Figure_3/3I/SourceDataF3I.xlsx]

## Sheet: Figure3I
	0hr	3hr_PMA+carrier	3hr_PMA+Nifedipine
	18.7759	100	63.1609
	50.7234	100	37.3341
	24.6466	100	33.4094
	24.857	100	49.2809
	13.5657	100	27.2178
