# Supplementary material for: L-type voltage-gated Ca2+ channels control T cell killing via non-canonical Hedgehog signalling
Source: EMBO Rep. 2026 Jun 8;27(13):3689–730. doi: 10.1038/s44319-026-00810-8 (PMC13354577; doi:10.1038/s44319-026-00810-8)
Supplement: Supplementary file 6 — Source data Fig. 4 [file 44319_2026_810_MOESM6_ESM.zip]

Archive with 11 entries (5 files):
- Figure_4/
- Figure_4/4A/
- Figure_4/4A/SourceDataF4A.xlsx
- Figure_4/4B/
- Figure_4/4B/SourceDataF4B.xlsx
- Figure_4/4C/
- Figure_4/4C/SourceDataF4C.xlsx
- Figure_4/4D/
- Figure_4/4D/SourceDataF4D.xlsx
- Figure_4/4E/
- Figure_4/4E/SourceDataF4E.xlsx
