# Supplementary material for: L-type voltage-gated Ca2+ channels control T cell killing via non-canonical Hedgehog signalling
Source: EMBO Rep. 2026 Jun 8;27(13):3689–730. doi: 10.1038/s44319-026-00810-8 (PMC13354577; doi:10.1038/s44319-026-00810-8)
Supplement: Supplementary file 6 — Source data Fig. 4 [file 44319_2026_810_MOESM6_ESM.zip › Figure_4/4A/SourceDataF4A.xlsx]

## Sheet: Figure4A
	E:T_ratio	Gli1WT DMSO			Gli1KO DMSO			Gli1WT Nifedipine			Gli1KO Nifedipine
	10:1	89.5882	91.0769	92.1673	49.8057	56.9231	54.8289	50.2717	43.6479	39.3472	44.2029		40.0725
	5:1	71.4841	71.9231	65.019	33.1002	32.3846	32.5475	26.3587	23.5935	23.5721	20.2899	19.4192	21.1242
	2.5:1	38.6946	39.7692	39.0875	16.1616	17.3077	17.3384	14.7645	9.70962	12.33	9.23913	5.44465	7.07162
	1.25:1	21.0567	20.9231	20.8365	6.29371	8.69231	7.07224	4.07609	4.53721	3.89846	4.25725	2.90381	1.35993
	0.63:1	10.7226	11.4615	11.4829	2.4087	3.23077	3.4981	0.634058	1.54265	1.08794	1.72101	1.17967	-0.362647
	0.31:1	7.22611	6.38462	4.3346	0.3108	2.76923	0.684411	0.181159	1.17967	-0.0906618	1.17754	-0.181488	-0.815956
	0.15:1	5.20591	4	4.18251	-0.0777001	-3.69231	-1.29278	-0.996377	0.453721	-0.543971	0.543478	0	-1.35993
	Representative killing assay with 3 technical replicates
