# Supplementary material for: L-type voltage-gated Ca2+ channels control T cell killing via non-canonical Hedgehog signalling
Source: EMBO Rep. 2026 Jun 8;27(13):3689–730. doi: 10.1038/s44319-026-00810-8 (PMC13354577; doi:10.1038/s44319-026-00810-8)
Supplement: Supplementary file 6 — Source data Fig. 4 [file 44319_2026_810_MOESM6_ESM.zip › Figure_4/4B/SourceDataF4B.xlsx]

## Sheet: Figure4B
steady_state_0h
	Smo_WT	Smo_KO
	100	84.6772
	100	49.2629
	100	90.5145
	100	46.9391
	100	97.0889
restimulation_3h
	Smo_WT	Smo_KO
	14.6236	5.61066
	3.03943	8.04856
	1.43286	2.95389
	7.10229	13.0382
	10.0674	5.76768
