# Supplementary material for: L-type voltage-gated Ca2+ channels control T cell killing via non-canonical Hedgehog signalling
Source: EMBO Rep. 2026 Jun 8;27(13):3689–730. doi: 10.1038/s44319-026-00810-8 (PMC13354577; doi:10.1038/s44319-026-00810-8)
Supplement: Supplementary file 6 — Source data Fig. 4 [file 44319_2026_810_MOESM6_ESM.zip › Figure_4/4C/SourceDataF4C.xlsx]

## Sheet: Figure4C
steady_state_0h
		HET	KO
	repeat_1	1	0
	repeat_1	1	0.562823
	repeat_2	1	0.561669
	repeat_3	1	1.067
	repeat_4	1	1.301
	repeat_5	1	0.68
restimulation_15h		HET			KO
	DMSO	10.951	6.716	24.104	10.372	8.125	27.5203
	U0126	10.578	3.813	19.358	6.741	5.337	15.2419
	Nifed	4.442	2.454	5.141	4.345	2.965	6.77322
	U+N	3.364	1.438	1.807	2.282	1.176	2.08202
