# Supplementary material for: L-type voltage-gated Ca2+ channels control T cell killing via non-canonical Hedgehog signalling
Source: EMBO Rep. 2026 Jun 8;27(13):3689–730. doi: 10.1038/s44319-026-00810-8 (PMC13354577; doi:10.1038/s44319-026-00810-8)
Supplement: Supplementary file 6 — Source data Fig. 4 [file 44319_2026_810_MOESM6_ESM.zip › Figure_4/4D/SourceDataF4D.xlsx]

## Sheet: Figure4D
E:T_ratio	carrier		Nifedipine		Cyclopamine		Nifedipine+Cyclopamine
10:1	77.9374	77.3617	50	54.811	50.8636	51.0744	36.215	37.2881
5:1	51.8174	54.7234	33.3608	34.1065	29.361	28.4298	17.4149	19.3705
2.5:1	34.4886	37.617	22.1582	22.079	15.8031	17.1074	10.6811	11.2187
1.25:1	20.541	23.5745	7.66063	10.1375	9.24007	8.26446	11.2229	9.68523
0.625:1	10.989	12.5957	7.00165	4.0378	3.97237	5.28926	4.41176	-0.726392
	Representative killing assay with 2 technical replicates
