# Supplementary material for: L-type voltage-gated Ca2+ channels control T cell killing via non-canonical Hedgehog signalling
Source: EMBO Rep. 2026 Jun 8;27(13):3689–730. doi: 10.1038/s44319-026-00810-8 (PMC13354577; doi:10.1038/s44319-026-00810-8)
Supplement: Supplementary file 6 — Source data Fig. 4 [file 44319_2026_810_MOESM6_ESM.zip › Figure_4/4E/SourceDataF4E.xlsx]

## Sheet: Figure4E
E:T_ratio	carrier			nif_only			cyclo_only			nif+cyclo
10:1	100	100	100	67.4897	71.389	49.8618	65.6397	91.0832	59.9856	47.33	34.443	28.9054
5:1	68.6036	69.1253	74.8605	43.4435	41.0406	26.539	37.2125	55.791	43.1766	23.6867	16.3873	13.3477
2.5:1	46.4301	48.6582	46.5248	28.4851	26.323	13.7835	21.1917	34.521	26.5454	14.1017	0	3.74136
1.25:1	28.4068	25.8721	22.8325	11.4605	14.071	4.07532	11.2715	20.7358	12.8494	13.4631	4.59747	-2.84768
0.625:1	15.1867	12.0508	9.61147	7.10851	8.64461	-1.59577	5.96373	11.4582	4.17926	2.37308	2.36634	-6.62754
