# Supplementary material for: L-type voltage-gated Ca2+ channels control T cell killing via non-canonical Hedgehog signalling
Source: EMBO Rep. 2026 Jun 8;27(13):3689–730. doi: 10.1038/s44319-026-00810-8 (PMC13354577; doi:10.1038/s44319-026-00810-8)
Supplement: Supplementary file 7 — Source data Fig. 5 [file 44319_2026_810_MOESM7_ESM.zip]

Archive with 13 entries (6 files):
- Figure_5/
- Figure_5/5A/
- Figure_5/5A/SourceDataF5.xlsx
- Figure_5/5B/
- Figure_5/5B/SourceDataF5B.xlsx
- Figure_5/5D/
- Figure_5/5D/SourceDataF5D.xlsx
- Figure_5/5F/
- Figure_5/5F/SourceDataF5F.xlsx
- Figure_5/5G/
- Figure_5/5G/SourceDataF5G.xlsx
- Figure_5/5H/
- Figure_5/5H/SourceDataF5H.xlsx
