# Supplementary material for: L-type voltage-gated Ca2+ channels control T cell killing via non-canonical Hedgehog signalling
Source: EMBO Rep. 2026 Jun 8;27(13):3689–730. doi: 10.1038/s44319-026-00810-8 (PMC13354577; doi:10.1038/s44319-026-00810-8)
Supplement: Supplementary file 7 — Source data Fig. 5 [file 44319_2026_810_MOESM7_ESM.zip › Figure_5/5A/SourceDataF5.xlsx]

## Sheet: Figure5A
	nd=not detected
		Cacna1s	Cacna1c	Cacna1d	Cacna1f
		nd	0.9121	1.4503	1.14286
		nd	3.48629	3.04021	7.11501
		nd	0.350578	0.194291	0.180289
