# Supplementary material for: L-type voltage-gated Ca2+ channels control T cell killing via non-canonical Hedgehog signalling
Source: EMBO Rep. 2026 Jun 8;27(13):3689–730. doi: 10.1038/s44319-026-00810-8 (PMC13354577; doi:10.1038/s44319-026-00810-8)
Supplement: Supplementary file 7 — Source data Fig. 5 [file 44319_2026_810_MOESM7_ESM.zip › Figure_5/5B/SourceDataF5B.xlsx]

## Sheet: Figure5B
Cav1.3_locus	Cav1.3/1.4 KO	NTC		Cav1.4_locus	Cav1.3/1.4 KO	NTC
	79.17	2.68			71.11	0
	73.96	0			70.98	0
	68.3	0			63.08	3.71
