# Supplementary material for: L-type voltage-gated Ca2+ channels control T cell killing via non-canonical Hedgehog signalling
Source: EMBO Rep. 2026 Jun 8;27(13):3689–730. doi: 10.1038/s44319-026-00810-8 (PMC13354577; doi:10.1038/s44319-026-00810-8)
Supplement: Supplementary file 7 — Source data Fig. 5 [file 44319_2026_810_MOESM7_ESM.zip › Figure_5/5D/SourceDataF5D.xlsx]

## Sheet: Figure5D
	NTC			Cav1.3/1.4 KO
0h	1	1	1	1	1	1
4h	2.044	3.66654	3.06976	1.406	2.66384	1.32642
15h	20.386	16.137	13.717	11.548	6.8236	5.78191
