# Supplementary material for: L-type voltage-gated Ca2+ channels control T cell killing via non-canonical Hedgehog signalling
Source: EMBO Rep. 2026 Jun 8;27(13):3689–730. doi: 10.1038/s44319-026-00810-8 (PMC13354577; doi:10.1038/s44319-026-00810-8)
Supplement: Supplementary file 7 — Source data Fig. 5 [file 44319_2026_810_MOESM7_ESM.zip › Figure_5/5F/SourceDataF5F.xlsx]

## Sheet: Figure5F
	NTC	Cav1.3/1.4 KO
	433000	364411
	423000	412000
	407000	322931
	215586	200252
	163629	134545
