# Supplementary material for: L-type voltage-gated Ca2+ channels control T cell killing via non-canonical Hedgehog signalling
Source: EMBO Rep. 2026 Jun 8;27(13):3689–730. doi: 10.1038/s44319-026-00810-8 (PMC13354577; doi:10.1038/s44319-026-00810-8)
Supplement: Supplementary file 7 — Source data Fig. 5 [file 44319_2026_810_MOESM7_ESM.zip › Figure_5/5G/SourceDataF5G.xlsx]

## Sheet: Figure5G
	Hours	NTC		Cav1.3/1.4 KO		MC38 only
	0	21.3583	18.5716	12.4914	11.6007	9.02361	7.64021
	1	21.0678	18.0633	12.5911	11.3471	8.32784	7.05111
	2	20.6301	18.275	12.7546	12.097	7.45119	6.30885
	3	20.9	19.0781	14.7777	12.9001	6.89294	5.83619
	4	21.6247	20.6403	16.0787	14.1454	6.92331	5.86191
	5	23.3136	22.4717	17.359	14.825	7.70729	6.52569
	6	25.1999	24.0223	18.6687	16.5076	7.73953	6.55299
	7	27.4959	25.9512	20.9725	17.851	7.88051	6.67235
	8	29.6313	27.8394	21.3878	19.0059	8.21767	6.95783
	9	32.0307	29.9559	23.8874	20.7045	8.31874	7.0434
	10	33.6441	31.3445	25.7454	22.8091	8.59053	7.27353
	11	36.0455	33.3527	27.2484	24.4086	8.67496	7.34501
	12	38.1529	35.8838	28.8027	25.2857	8.70187	7.36779
	13	41.3305	38.3016	30.9212	27.579	8.82316	7.47049
	14	43.75	40.4248	32.4204	29.1974	9.25022	7.83207
	15	47.4416	43.7533	33.6013	32.7619	9.50021	8.04374
	16	49.9161	47.131	35.6762	34.3087	9.95106	8.42547
	17	53.0472	50.5783	37.7607	36.4782	10.2446	8.67403
	18	57.0236	52.8329	40.5748	38.99	10.4847	8.87733
	19	59.8679	57.1139	42.1655	41.3007	11.1761	9.46272
	20	63.8475	59.6181	44.7566	43.9365	11.196	9.47957
	21	66.7937	62.9283	46.3519	46.2761	11.5865	9.81015
	22	70.33	66.6486	48.0802	49.0966	11.641	9.85636
	23	73.0377	69.9521	50.2425	51.6294	12.0832	10.2308
	24	75.3831	71.4596	51.923	53.2036	12.5529	10.6284
	25	78.0713	74.2846	54.7463	55.0672	12.7329	10.7808
	26	80.6699	77.17	56.2522	57.4559	13.3482	11.3018
	27	82.1547	79.4826	56.86	58.5177	13.7856	11.6722
	28	84.0317	80.5611	58.7779	59.5846	14.39	12.1838
	29	85.4302	82.9106	59.9545	61.4413	15.0194	12.7168
	30	86.7084	85.2649	60.9919	63.995	15.4236	13.059
	31	88.4878	87.1703	62.2332	64.4807	16.1838	13.7027
	32	90.4487	87.9912	62.5528	65.3974	16.578	14.0365
	33	91.954	90.1419	63.9663	66.7941	17.232	14.5902
	34	92.8052	90.7952	65.1042	68.0166	17.9576	15.2045
	35	93.2435	92.38	65.2973	68.1875	18.7272	15.8562
	36	93.9626	94.164	65.9645	69.0917	19.612	16.6053
	37	94.3498	94.4703	66.4838	70.5918	20.1654	17.0739
	38	95.2097	95.7465	67.6356	71.0778	20.7487	17.5678
	39	94.7596	96.2104	69.1577	72.1562	21.653	18.3333
	40	95.7315	96.9644	70.045	72.7998	22.0829	18.6974
	41	96.3618	97.6528	70.254	73.9493	22.7615	19.2719
	42	97.4182	99.2246	71.8943	75.4744	23.8518	20.1951
	43	97.9285	98.6984	72.5504	75.5405	24.5487	20.7851
	44	99.0233	99.368	73.2656	77.1941	25.5079	21.5973
	45	100	100	73.7223	77.1524	26.1579	22.1477
