# Supplementary material for: L-type voltage-gated Ca2+ channels control T cell killing via non-canonical Hedgehog signalling
Source: EMBO Rep. 2026 Jun 8;27(13):3689–730. doi: 10.1038/s44319-026-00810-8 (PMC13354577; doi:10.1038/s44319-026-00810-8)
Supplement: Supplementary file 7 — Source data Fig. 5 [file 44319_2026_810_MOESM7_ESM.zip › Figure_5/5H/SourceDataF5H.xlsx]

## Sheet: Figure5H
	No effector	NTC	Cav1.3/1.4 KO
	0	78.3146	62.5833
	0	70.8532	53.5377
		73.3275	68.1536
		83.6231	62.8897
		95.8171	95.0453
		93.8899	72.9848
		94.8219	83.2725
		92.7849
