# Supplementary material for: L-type voltage-gated Ca2+ channels control T cell killing via non-canonical Hedgehog signalling
Source: EMBO Rep. 2026 Jun 8;27(13):3689–730. doi: 10.1038/s44319-026-00810-8 (PMC13354577; doi:10.1038/s44319-026-00810-8)
Supplement: Supplementary file 8 — Source data Fig. 7 [file 44319_2026_810_MOESM8_ESM.zip]

Archive with 30 entries (24 files):
- Figure_7/
- Figure_7/7A/
- Figure_7/7A/IF_Cav1_4.tif
- Figure_7/7A/IF_DAPI.tif
- Figure_7/7A/IF_merge.tif
- Figure_7/7A/IF_phalloidin.tif
- Figure_7/7A/SourceDataF7A.xlsx
- Figure_7/7B/
- Figure_7/7B/IF_Cav1_4.tif
- Figure_7/7B/IF_DAPI.tif
- Figure_7/7B/IF_merge.tif
- Figure_7/7B/IF_TCR.tif
- Figure_7/7B/SourceDataF7B.xlsx
- Figure_7/7C/
- Figure_7/7C/IF_AP1G1.tif
- Figure_7/7C/IF_Cav1_4+AP1G1.tif
- Figure_7/7C/IF_Cav1_4.tif
- Figure_7/7C/IF_phalloidin+DAPI.tif
- Figure_7/7C/SourceDataF7C.xlsx
- Figure_7/7D/
- Figure_7/7D/IF_Cav1_4.tif
- Figure_7/7D/IF_phalloidin+DAPI.tif
- Figure_7/7D/IF_VPS35+Cav1_4.tif
- Figure_7/7D/IF_VPS35.tif
- Figure_7/7D/SourceDataF7D.xlsx
- Figure_7/7E/
- Figure_7/7E/IF_Cav1_4+phalloidin.tif
- Figure_7/7E/IF_Cav1_4.tif
- Figure_7/7E/IF_DAPI.tif
- Figure_7/7E/IF_phalloidin.tif
