# Supplementary material for: L-type voltage-gated Ca2+ channels control T cell killing via non-canonical Hedgehog signalling
Source: EMBO Rep. 2026 Jun 8;27(13):3689–730. doi: 10.1038/s44319-026-00810-8 (PMC13354577; doi:10.1038/s44319-026-00810-8)
Supplement: Supplementary file 8 — Source data Fig. 7 [file 44319_2026_810_MOESM8_ESM.zip › Figure_7/7D/SourceDataF7D.xlsx]

## Sheet: Figure7D
	Pearson's coefficient
	0.4816
	0.2689
	0.5914
