# Supplementary material for: L-type voltage-gated Ca2+ channels control T cell killing via non-canonical Hedgehog signalling
Source: EMBO Rep. 2026 Jun 8;27(13):3689–730. doi: 10.1038/s44319-026-00810-8 (PMC13354577; doi:10.1038/s44319-026-00810-8)
Supplement: Supplementary file 9 — Source data Fig. 8 [file 44319_2026_810_MOESM9_ESM.zip]

Archive with 15 entries (7 files):
- Figure_8/
- Figure_8/8A/
- Figure_8/8A/SourceDataF8A.xlsx
- Figure_8/8B/
- Figure_8/8B/SourceDataF8B.xlsx
- Figure_8/8C/
- Figure_8/8C/SourceDataF8C.xlsx
- Figure_8/8D/
- Figure_8/8D/SourceDataF8D.xlsx
- Figure_8/8F/
- Figure_8/8F/SourceDataF8F.xlsx
- Figure_8/8H/
- Figure_8/8H/SourceDataF8H.xlsx
- Figure_8/8I/
- Figure_8/8I/SourceDataF8I.xlsx
