# Supplementary material for: L-type voltage-gated Ca2+ channels control T cell killing via non-canonical Hedgehog signalling
Source: EMBO Rep. 2026 Jun 8;27(13):3689–730. doi: 10.1038/s44319-026-00810-8 (PMC13354577; doi:10.1038/s44319-026-00810-8)
Supplement: Supplementary file 9 — Source data Fig. 8 [file 44319_2026_810_MOESM9_ESM.zip › Figure_8/8A/SourceDataF8A.xlsx]

## Sheet: Figure8A
	0h	Carrier	FPL64176_5uM	FPL64176_10uM
	0.00044282	0.00098283	0.00215813	0.00268545
	0.000510217	0.00140555	0.00270572	0.00203886
	0.000811479	0.000899417	0.00363601	0.00232617
	0.000504466	0.000740334	0.00282636	0.00147615
