# Supplementary material for: L-type voltage-gated Ca2+ channels control T cell killing via non-canonical Hedgehog signalling
Source: EMBO Rep. 2026 Jun 8;27(13):3689–730. doi: 10.1038/s44319-026-00810-8 (PMC13354577; doi:10.1038/s44319-026-00810-8)
Supplement: Supplementary file 9 — Source data Fig. 8 [file 44319_2026_810_MOESM9_ESM.zip › Figure_8/8B/SourceDataF8B.xlsx]

## Sheet: Figure8B
left graph									right graph
	E:T_ratio	Carrier			FPL 10μM				E:T_ratio	Carrier				FPL64176 10μM
	10:1	10.6731	9.76349	8.45967	22.4511	25.0642	21.8364		10:1	100	100	100	100	156.908	181.276	180.625	240.002
	5:1	5.15464	6.12492	6.30685	15.2235	11.8742	16.0601		5:1	67.5607	62.2457	59.1934	60.8604	134.003	142.092	123.382	143.801
	2.5:1	1.94057	1.54639	3.1231	6.91341	10.077	8.91486		2.5:1	36.069	35.6275	34.4021	22.8751	99.4813	90.8213	75.8702	89.6492
	1.25:1	-0.363857	0.576107	0.606428	3.59637	4.33248	2.40401		1.25:1	20.3556	21.2422	17.2556	2.83316	47.4205	49.6225	19.2721	35.7584
	0.625:1		0.21225		1.01257	1.89345	-0.200334		0.625:1	1.60009	-8.27022	-12.6141	-10.0735	12.8843	5.71564	-2.245	9.36345
	0.3125		0		-0.628492	0.802311			0.3125	1.22822	6.79685	-10.9213	-17.7335	22.9906	16.5803	-12.3479	-4.13592
	representative killing assay, three technical replicates
	Empty cells represent technical errors which were removed
