# Supplementary material for: L-type voltage-gated Ca2+ channels control T cell killing via non-canonical Hedgehog signalling
Source: EMBO Rep. 2026 Jun 8;27(13):3689–730. doi: 10.1038/s44319-026-00810-8 (PMC13354577; doi:10.1038/s44319-026-00810-8)
Supplement: Supplementary file 9 — Source data Fig. 8 [file 44319_2026_810_MOESM9_ESM.zip › Figure_8/8C/SourceDataF8C.xlsx]

## Sheet: Figure8C
	0h	Carrier	FPL64176_10uM
	0.232379	1	1.22213
	0.382768	1	1.64897
	0.427525	1	1.46505
