# Supplementary material for: L-type voltage-gated Ca2+ channels control T cell killing via non-canonical Hedgehog signalling
Source: EMBO Rep. 2026 Jun 8;27(13):3689–730. doi: 10.1038/s44319-026-00810-8 (PMC13354577; doi:10.1038/s44319-026-00810-8)
Supplement: Supplementary file 9 — Source data Fig. 8 [file 44319_2026_810_MOESM9_ESM.zip › Figure_8/8D/SourceDataF8D.xlsx]

## Sheet: Figure8D
left graph						right graph
	E:T_ratio	Carrier	FPL64176 10μM			E:T_ratio	Carrier				FPL64176 10μM
	10:1	30.51	42.04			10:1	100	100	100	100	137.791	171.123	190.28	172.958
	5:1	25.51	37.64			5:1	83.6119	86.6898	96.3022	59.168	123.369	131.771	159.113	125.193
	2.5:1	18.01	30.04			2.5:1	59.0298	72.2222	89.4348	34.5146	98.4595	97.9167	103.645	79.7381
	1.25:1	10.71	17.14			1.25:1	35.1032	50.2315	53.5129	11.7103	56.1783	70.7176	90.9667	61.2481
	0.625:1	5.71	11.44			0.625:1	18.7152	34.3171	36.6086	9.32203	37.4959	50.7523	62.4406	36.7488
	0.3125	4.41	6.14			0.3125	14.4543	23.3218	19.0174	-25.1156	20.1245	22.9745	39.197	8.16641
	representative killing assay, one technical replicate
