# Supplementary material for: L-type voltage-gated Ca2+ channels control T cell killing via non-canonical Hedgehog signalling
Source: EMBO Rep. 2026 Jun 8;27(13):3689–730. doi: 10.1038/s44319-026-00810-8 (PMC13354577; doi:10.1038/s44319-026-00810-8)
Supplement: Supplementary file 9 — Source data Fig. 8 [file 44319_2026_810_MOESM9_ESM.zip › Figure_8/8H/SourceDataF8H.xlsx]

## Sheet: Figure8H
	Carrier	FPL64176
	758000	839000
	861000	912000
	945000	942000
	743000	942000
