# Supplementary material for: L-type voltage-gated Ca2+ channels control T cell killing via non-canonical Hedgehog signalling
Source: EMBO Rep. 2026 Jun 8;27(13):3689–730. doi: 10.1038/s44319-026-00810-8 (PMC13354577; doi:10.1038/s44319-026-00810-8)
Supplement: Supplementary file 9 — Source data Fig. 8 [file 44319_2026_810_MOESM9_ESM.zip › Figure_8/8I/SourceDataF8I.xlsx]

## Sheet: Figure8I
3h_heatmap														24h_heatmap
	Carrier 1	Carrier 2	Carrier 3	Carrier 4	Carrier 5	Carrier 6	FPL 1	FPL 2	FPL 3	FPL 4	FPL 5	FPL 6			Carrier 1	Carrier 2	Carrier 3	Carrier 4	Carrier 5	Carrier 6	FPL 1	FPL 2	FPL 3	FPL 4	FPL 5	FPL 6
Camk2d	-0.659022	-0.827475	-1.16109	0.523164	-1.20398	-1.42211	1.57436	1.1085	0.570346	0.525667	0.541191	0.430444		Ptprc	-0.561363	-0.935296	0.063143	-1.62048	-0.765667	-0.848803	-0.004605	0.683405	1.32971	-0.036386	1.37833	1.318
Ran	0.263137	-1.11589	-0.055434	-1.35452	-0.860752	-1.21218	0.353217	1.31687	0.181341	0.737728	-0.042279	1.78876		Prkcq	-1.52065	-1.37902	0.709565	-0.668672	-0.803851	-0.705974	-0.126344	0.302148	1.27873	0.698411	1.16254	1.05311
Dhcr24	-1.11861	-1.61454	0.269966	0.509562	-0.776972	-1.17262	-0.166461	0.236305	1.30858	1.61851	0.500577	0.405711		Ptpn2	-0.84149	-0.453508	-0.540383	-1.27382	-0.346808	-1.479	-0.255769	0.574497	1.20244	0.918817	1.42883	1.06619
Cog6	-0.52235	-0.855947	-0.820613	-0.81188	-0.927392	-0.167854	1.41089	0.241457	0.276147	-0.081901	-0.113118	2.37256		Cd2	-1.16309	-1.63836	-0.010236	-0.118815	-1.20512	-0.593782	0.545397	-0.08694	1.28608	1.2165	0.618265	1.1501
Sh3kbp1	1.03934	0.782162	1.06223	0.208627	1.65003	-0.082119	-0.920132	-0.526174	-0.425618	-1.88327	-0.722589	-0.18249		Septin7	-1.84491	-0.805635	0.215319	-0.572975	-0.760493	-0.661361	-0.456693	0.546963	1.52335	0.705044	1.09078	1.02061
Nfatc2	0.060485	1.74264	0.459399	1.02811	1.13679	0.362775	-0.427486	-0.908669	-0.040887	-1.45423	-0.644787	-1.31414		Wnk1	-0.982101	-0.681267	-0.554073	-1.32307	-1.00425	-0.281974	-0.406049	0.583577	1.49453	0.599625	1.09993	1.45513
Lck	0.890798	0.711073	1.29431	1.34817	0.86315	-0.109329	-0.887468	-0.424553	-0.622843	-0.469602	-0.791337	-1.80237		Bptf	-0.546089	-0.754355	-0.382697	-1.58128	-0.329256	-0.431223	-0.532174	0.944054	0.817276	0.862294	-0.202975	2.13643
Jund	1.18893	0.744158	1.1415	0.270508	1.66343	-0.414126	-0.710721	-0.869401	-0.568375	-0.292061	-0.473116	-1.68072		Ncor1	-1.42267	-0.684077	-1.17461	-0.358486	0.106986	-0.732633	0.80909	1.07438	1.19102	0.784233	-0.920547	1.32731
Mapk11	0.759022	0.963755	0.930125	0.928871	1.22357	-0.315078	-0.40941	-0.570246	-0.078814	-0.567862	-0.641957	-2.22197		Irf4	-0.504503	-1.14232	-0.037331	-0.862729	-0.724747	-1.61856	0.425259	0.920161	1.30281	1.01105	1.33838	-0.107463
Elf1	1.3642	0.658115	0.369152	0.07865	0.834278	1.30319	-1.05332	-1.02569	-1.54692	-1.2532	0.195758	0.075781		Mbd3	-1.69754	-0.922785	-0.160383	-0.619355	-1.30159	-0.123566	0.43002	1.21388	1.52186	0.524957	0.923973	0.210526
Ikbke	-0.344353	0.734263	1.27556	1.55444	0.913062	0.508419	-1.22491	-0.624094	-0.408604	-0.07449	-0.665785	-1.6435		Hsd17b7	-0.127008	-0.837355	-0.596135	-1.50383	-0.855713	-1.13034	1.1328	0.862307	0.006428	0.445	1.44515	1.1587
Coro1a	0.136799	0.960573	0.644781	0.41605	1.49933	1.03421	-1.17988	-1.51692	-1.3814	-0.536482	0.321979	-0.399031		Adam10	-1.19861	-0.581743	-1.14081	-1.20236	0.567135	-1.0771	1.13683	1.30622	0.167097	0.319962	0.395401	1.30797
Tapbpl	-0.25319	1.32193	1.41421	0.79239	-0.317803	1.30487	-1.46231	-0.788234	-0.253911	-0.059873	-1.34268	-0.355401		Gzmb	1.57369	0.997011	0.049504	1.14157	-0.000422	1.05417	-0.179082	-0.802436	-1.43537	-0.376898	-1.31953	-0.702205
Fermt3	0.2482	0.128255	0.753555	2.09924	0.762965	0.627609	-1.4033	-0.766906	-0.354086	-1.39149	-0.123524	-0.580517		Ifng	-0.433831	1.08908	0.99816	1.08309	0.307658	1.68551	-1.37316	-0.882445	-0.684965	-0.583645	-1.00276	-0.202686
Cd274	0.478038	1.15805	1.42304	0.77226	0.513584	0.552313	-0.308497	-1.05787	0.158381	-1.62601	-0.693777	-1.36951		Tnfsf14	0.537704	1.32578	0.821299	1.0014	-0.392625	1.20568	-0.775404	0.236734	-1.87213	-0.870592	-0.552432	-0.665406
Il21r	1.60474	1.09486	1.08342	0.349472	0.017277	0.207194	0.199624	-0.797446	0.169903	-1.34153	-1.16154	-1.42598		Il21r	1.18727	1.09915	0.647305	1.23629	0.490699	0.692928	-0.362249	-1.39359	-1.19478	-0.420089	-0.803548	-1.17938
Il2rg	0.942617	1.2275	0.977358	1.48034	0.517332	-0.176642	-0.392504	-0.596158	-0.420247	-0.933179	-1.03636	-1.59006		Tnfrsf9	1.22019	0.890591	-0.877039	0.426305	1.03498	1.09026	0.115937	-0.581127	-2.10327	-0.686073	-0.511094	-0.019658
Jak3	-0.051253	0.941533	0.881305	2.21506	0.0609108	0.472617	-1.23544	-0.480064	-0.519302	-0.602441	-0.396969	-1.28595		Ccl3	-0.30517	1.25399	-0.111213	0.690459	-0.281879	2.28357	-0.801872	-0.50669	-1.16578	-0.61258	-0.861367	0.418535
Stat1	0.111876	0.723864	1.01327	0.899463	1.49221	0.394721	-1.35036	-0.571466	-0.401447	-1.05148	0.378095	-1.63875		Crtam	-0.371647	1.20701	0.261011	0.38591	-0.111508	2.16849	-0.694023	-0.64047	-1.15599	-0.895749	-0.922363	0.769328
Oxct1	1.20359	0.583918	1.17268	1.70701	-0.191079	-0.602799	-0.910049	-1.37395	-1.17255	-0.503056	0.337997	-0.251721
ID3	-0.414812	1.14694	0.764825	0.278947	1.70836	1.20647	-1.39429	-1.03642	-0.809046	-0.730715	-0.429176	-0.291072
Inpp5d	0.038189	0.43237	1.79636	0.26441	1.53165	0.681316	-0.028672	-0.567982	-0.840083	-1.0683	-1.00332	-1.23594
