# Supplementary material for: L-type voltage-gated Ca2+ channels control T cell killing via non-canonical Hedgehog signalling
Source: EMBO Rep. 2026 Jun 8;27(13):3689–730. doi: 10.1038/s44319-026-00810-8 (PMC13354577; doi:10.1038/s44319-026-00810-8)
Supplement: Supplementary file 10 — Source data Fig. 9 [file 44319_2026_810_MOESM10_ESM.zip]

Archive with 11 entries (5 files):
- Figure_9/
- Figure_9/9A/
- Figure_9/9A/SourceDataF9A.xlsx
- Figure_9/9B/
- Figure_9/9B/SourceDataF9B.xlsx
- Figure_9/9C/
- Figure_9/9C/SourceDataF9C.xlsx
- Figure_9/9D/
- Figure_9/9D/SourceDataF9D.xlsx
- Figure_9/9E/
- Figure_9/9E/SourceDataF9E.xlsx
