# Supplementary material for: L-type voltage-gated Ca2+ channels control T cell killing via non-canonical Hedgehog signalling
Source: EMBO Rep. 2026 Jun 8;27(13):3689–730. doi: 10.1038/s44319-026-00810-8 (PMC13354577; doi:10.1038/s44319-026-00810-8)
Supplement: Supplementary file 10 — Source data Fig. 9 [file 44319_2026_810_MOESM10_ESM.zip › Figure_9/9A/SourceDataF9A.xlsx]

## Sheet: Figure8A
One-way ANOVA with Tukey's multiple comparisons test
		0h	Carrier	FPL64176_5uM	FPL64176_10uM
repeat_1	mouse_1	0.00044282	0.00098283	0.00215813	0.00268545		Carrier_vs_FPL64176_5μM	p=0.0009
	mouse_2	0.000510217	0.00140555	0.00270572	0.00203886		Carrier_vs_FPL64176_10μM	p=0.0201
repeat_2	mouse_3	0.000811479	0.000899417	0.00363601	0.00232617
	mouse_4	0.000504466	0.000740334	0.00282636	0.00147615

## Sheet: Figure9A
left graph							right graph
	E:T_ratio	Carrier	GANT61	MHC Class II block			E:T_ratio	Carrier			GANT61 5μM			MHC Class II block
	10:1	44.4412	13.0895	10.2744			10:1	100	100	100	39.4855	29.4535	64.4332	12.1719	23.1191
	5:1	9.7236	10.525	7.05331			5:1	81.2296	21.8797	65.0631	24.6387	23.6831	-33.783	32.1273	15.8711
	1:1	-4.7413	-5.2956	-1.05154			1:1	65.4696	-10.6687	48.7285	4.2817	-11.916	7.0573	32.9089	-2.36613
	no_effectors	-0.0510849	-0.174489	-3.04379			no_effectors	-1.46528	-0.11495	-1.00029	-0.00285	-0.39263	-0.12788	10.7682	-6.84903
	representative killing assay,one technical replicate													Only 2 repeats for MHC Class II block condition
