# Supplementary material for: L-type voltage-gated Ca2+ channels control T cell killing via non-canonical Hedgehog signalling
Source: EMBO Rep. 2026 Jun 8;27(13):3689–730. doi: 10.1038/s44319-026-00810-8 (PMC13354577; doi:10.1038/s44319-026-00810-8)
Supplement: Supplementary file 10 — Source data Fig. 9 [file 44319_2026_810_MOESM10_ESM.zip › Figure_9/9B/SourceDataF9B.xlsx]

## Sheet: Figure8A
One-way ANOVA with Tukey's multiple comparisons test
		0h	Carrier	FPL64176_5uM	FPL64176_10uM
repeat_1	mouse_1	0.00044282	0.00098283	0.00215813	0.00268545		Carrier_vs_FPL64176_5μM	p=0.0009
	mouse_2	0.000510217	0.00140555	0.00270572	0.00203886		Carrier_vs_FPL64176_10μM	p=0.0201
repeat_2	mouse_3	0.000811479	0.000899417	0.00363601	0.00232617
	mouse_4	0.000504466	0.000740334	0.00282636	0.00147615

## Sheet: Figure9B
GZMB				IFN-y
	Ethanol	GANT61			Ethanol	GANT61
	79.217	79.811			92	89.1
	85.3049	88.6068			95.1	94.4
	90.179	92.871			94.46	94.22
