# Supplementary material for: L-type voltage-gated Ca2+ channels control T cell killing via non-canonical Hedgehog signalling
Source: EMBO Rep. 2026 Jun 8;27(13):3689–730. doi: 10.1038/s44319-026-00810-8 (PMC13354577; doi:10.1038/s44319-026-00810-8)
Supplement: Supplementary file 10 — Source data Fig. 9 [file 44319_2026_810_MOESM10_ESM.zip › Figure_9/9C/SourceDataF9C.xlsx]

## Sheet: Figure8A
One-way ANOVA with Tukey's multiple comparisons test
		0h	Carrier	FPL64176_5uM	FPL64176_10uM
repeat_1	mouse_1	0.00044282	0.00098283	0.00215813	0.00268545		Carrier_vs_FPL64176_5μM	p=0.0009
	mouse_2	0.000510217	0.00140555	0.00270572	0.00203886		Carrier_vs_FPL64176_10μM	p=0.0201
repeat_2	mouse_3	0.000811479	0.000899417	0.00363601	0.00232617
	mouse_4	0.000504466	0.000740334	0.00282636	0.00147615

## Sheet: Figure9C
	Left_graph							Right_graph
	E:T_ratio	Carrier		FPL 10μM					E:T_ratio	Carrier				FPL 10μM
	2.5:1	27.15	25.85	27.3	32.8				2.5:1	100	100	100	100	112.95	113.4	105.37	116.94
	1.25:1	19.25	21.25	25.9	29.9				1.25:1	82.73	76.42	84.56	79.01	96.04	105.28	95.36	102.13
	0.625:1	13.75	15.85	19.3	23.7				0.625:1	55.04	55.85	62.12	56.65	75.9	81.13	68.34	69.62
		Representative killing assay with 2 technical replicates								Normalised_killing
