# Supplementary material for: L-type voltage-gated Ca2+ channels control T cell killing via non-canonical Hedgehog signalling
Source: EMBO Rep. 2026 Jun 8;27(13):3689–730. doi: 10.1038/s44319-026-00810-8 (PMC13354577; doi:10.1038/s44319-026-00810-8)
Supplement: Supplementary file 10 — Source data Fig. 9 [file 44319_2026_810_MOESM10_ESM.zip › Figure_9/9D/SourceDataF9D.xlsx]

## Sheet: Figure8A
One-way ANOVA with Tukey's multiple comparisons test
		0h	Carrier	FPL64176_5uM	FPL64176_10uM
repeat_1	mouse_1	0.00044282	0.00098283	0.00215813	0.00268545		Carrier_vs_FPL64176_5μM	p=0.0009
	mouse_2	0.000510217	0.00140555	0.00270572	0.00203886		Carrier_vs_FPL64176_10μM	p=0.0201
repeat_2	mouse_3	0.000811479	0.000899417	0.00363601	0.00232617
	mouse_4	0.000504466	0.000740334	0.00282636	0.00147615

## Sheet: Figure9D
Top_graph			K562_targets						Bottom_graph			RAJI_targets
	E:T_ratio	Carrier		GANT61 2.5μM		GANT61 5μM				E:T_ratio	Carrier		GANT61 2.5μM		GANT61 5μM
	10:1	81.9622	79.8685	51.2008	43.8037	14.5675	16.1861			10:1	60.3336	61.1807	51.2512	50.3578	27.0125	29.0698
	5:1	75.1661	72.5341	24.5784	19.3222	6.0698	8.14365			5:1	53.1974	57.3345	41.7053	33.7209	7.78175	9.30233
	2.5:1	55.953	53.0602	8.73786	7.13202	1.61861	2.02327			2.5:1	42.076	44.2755	11.9555	14.0429	-0.9839	-2.32558
	1.25:1	28.513	23.1158	2.86152	1.97269	-1.01163	-0.505817			1.25:1	22.4282	21.1986	-2.87303	-0.268336	-7.51342	-4.9195
	0.625:1	11.9571	11.0774	0.35769	-0.60698	-1.36571	-0.961052			0.625:1	8.89713	8.05009	-7.04356	-5.36673	-5.9034	-3.13059
	0.3125:1	5.92744	5.36166	-1.12417	-0.758725	-1.16338	-0.151745			0.3125:1	2.78035	2.50447	-8.06302	-5.09839	-2.77281	0.805009
		Representative killing assay with 2 technical replicates									Representative killing assay with 2 technical replicates
