# Supplementary material for: L-type voltage-gated Ca2+ channels control T cell killing via non-canonical Hedgehog signalling
Source: EMBO Rep. 2026 Jun 8;27(13):3689–730. doi: 10.1038/s44319-026-00810-8 (PMC13354577; doi:10.1038/s44319-026-00810-8)
Supplement: Supplementary file 10 — Source data Fig. 9 [file 44319_2026_810_MOESM10_ESM.zip › Figure_9/9E/SourceDataF9E.xlsx]

## Sheet: Figure8A
One-way ANOVA with Tukey's multiple comparisons test
		0h	Carrier	FPL64176_5uM	FPL64176_10uM
repeat_1	mouse_1	0.00044282	0.00098283	0.00215813	0.00268545		Carrier_vs_FPL64176_5μM	p=0.0009
	mouse_2	0.000510217	0.00140555	0.00270572	0.00203886		Carrier_vs_FPL64176_10μM	p=0.0201
repeat_2	mouse_3	0.000811479	0.000899417	0.00363601	0.00232617
	mouse_4	0.000504466	0.000740334	0.00282636	0.00147615

## Sheet: Figure9E
	Top_graph			Specific killing					Bottom_graph			Normalised killing
	E:T ratio	Carrier		FPL 10μM					E:T ratio	Carrier			FPL 10μM
	10:1	58.67		67.36	65.96				10:1	100	100	100	113.63	124.39	113.74
	5:1	49.77	49.47	59.06	59.16				5:1	84.57	83.24	89.74	100.76	104.56	101.49
	2.5:1	39.77	39.77	48.56	49.06				2.5:1	67.78	73.12	77.09	83.21	84.42	87.96
	1.25:1	29.37	30.77	36.16	40.96				1.25:1	51.25	49.72	60.46	65.73	66.77	74.52
	Represenative killing assay with 2 technical replicates
	Empty cell represents pipetting error which was removed
