# Supplementary material for: L-type voltage-gated Ca2+ channels control T cell killing via non-canonical Hedgehog signalling
Source: EMBO Rep. 2026 Jun 8;27(13):3689–730. doi: 10.1038/s44319-026-00810-8 (PMC13354577; doi:10.1038/s44319-026-00810-8)
Supplement: Supplementary file 11 — Source data Fig. 10 [file 44319_2026_810_MOESM11_ESM.zip]

Archive with 9 entries (4 files):
- Figure_10/
- Figure_10/10B/
- Figure_10/10B/SourceDataF10B.xlsx
- Figure_10/10C/
- Figure_10/10C/SourceDataF10C.xlsx
- Figure_10/10D/
- Figure_10/10D/SourceDataF10D.xlsx
- Figure_10/10E/
- Figure_10/10E/SourceDataF10E.xlsx
