# Supplementary material for: L-type voltage-gated Ca2+ channels control T cell killing via non-canonical Hedgehog signalling
Source: EMBO Rep. 2026 Jun 8;27(13):3689–730. doi: 10.1038/s44319-026-00810-8 (PMC13354577; doi:10.1038/s44319-026-00810-8)
Supplement: Supplementary file 11 — Source data Fig. 10 [file 44319_2026_810_MOESM11_ESM.zip › Figure_10/10B/SourceDataF10B.xlsx]

## Sheet: Figure10B
	EV	Cav WT	Cav I745T
	100	116.661	114.81
	100	90.7945	119.836
	100	98.7958	121.347
	100	186.96	260.87
	100	100.2	172.2
	100	115.09	136.35
	100	111.96	124.56
