# Supplementary material for: L-type voltage-gated Ca2+ channels control T cell killing via non-canonical Hedgehog signalling
Source: EMBO Rep. 2026 Jun 8;27(13):3689–730. doi: 10.1038/s44319-026-00810-8 (PMC13354577; doi:10.1038/s44319-026-00810-8)
Supplement: Supplementary file 11 — Source data Fig. 10 [file 44319_2026_810_MOESM11_ESM.zip › Figure_10/10C/SourceDataF10C.xlsx]

## Sheet: Figure10C
	EV	Cav WT	Cav I745T
	0.594059	0.645161	1.81818
	0.64	0.6	0.666667
	6.17822	9	19.2
	3	3.6	9.71429
	4.2	3.1	5.375
	14.375	13.6458	14.375
	10.541	13.4758	11.3985
