# Supplementary material for: L-type voltage-gated Ca2+ channels control T cell killing via non-canonical Hedgehog signalling
Source: EMBO Rep. 2026 Jun 8;27(13):3689–730. doi: 10.1038/s44319-026-00810-8 (PMC13354577; doi:10.1038/s44319-026-00810-8)
Supplement: Supplementary file 11 — Source data Fig. 10 [file 44319_2026_810_MOESM11_ESM.zip › Figure_10/10D/SourceDataF10D.xlsx]

## Sheet: Figure10D
		EV		Cav WT		Cav I745T
	CD25neg CD69neg	18.5	12.7	14.8	5.92	5.9	5.1
	CD25pos CD69neg	46.3	49.8	34.7	49.5	37.2	31
	CD25pos CD69pos	11.6	17.7	19.2	32.9	32.1	31.1
	CD25neg CD69pos	23.5	19.7	31.3	11.8	24.8	32.9
