# Supplementary material for: L-type voltage-gated Ca2+ channels control T cell killing via non-canonical Hedgehog signalling
Source: EMBO Rep. 2026 Jun 8;27(13):3689–730. doi: 10.1038/s44319-026-00810-8 (PMC13354577; doi:10.1038/s44319-026-00810-8)
Supplement: Supplementary file 11 — Source data Fig. 10 [file 44319_2026_810_MOESM11_ESM.zip › Figure_10/10E/SourceDataF10E.xlsx]

## Sheet: Figure10E
		EV		Cav WT		Cav I745T
	Naive	0.21	0.24	0.21	0.12	0.051	0.14
	CM	0.25	0.082	0.22	0.067	0.17	0.017
	EM	45	22.1	48	23	51.1	21
	TEMRA	54.5	77.6	51.5	76.8	48.7	78.9
