# Supplementary material for: L-type voltage-gated Ca2+ channels control T cell killing via non-canonical Hedgehog signalling
Source: EMBO Rep. 2026 Jun 8;27(13):3689–730. doi: 10.1038/s44319-026-00810-8 (PMC13354577; doi:10.1038/s44319-026-00810-8)
Supplement: Supplementary file 12 — Source data Fig. 6 [file 44319_2026_810_MOESM12_ESM.zip]

Archive with 11 entries (5 files):
- Figure_6/
- Figure_6/6A/
- Figure_6/6A/SourceDataF6A.xlsx
- Figure_6/6B/
- Figure_6/6B/SourceDataF6B.xlsx
- Figure_6/6C/
- Figure_6/6C/SourceDataF6C.xlsx
- Figure_6/6E/
- Figure_6/6E/SourceDataF6E.xlsx
- Figure_6/6F/
- Figure_6/6F/SourceDataF6F.xlsx
