# Supplementary material for: L-type voltage-gated Ca2+ channels control T cell killing via non-canonical Hedgehog signalling
Source: EMBO Rep. 2026 Jun 8;27(13):3689–730. doi: 10.1038/s44319-026-00810-8 (PMC13354577; doi:10.1038/s44319-026-00810-8)
Supplement: Supplementary file 12 — Source data Fig. 6 [file 44319_2026_810_MOESM12_ESM.zip › Figure_6/6A/SourceDataF6A.xlsx]

## Sheet: Figure6A
	nd= not detected
		Cav1.1	Cav1.2	Cav1.3	Cav1.4
		nd	nd		1.916
		nd	nd	5.278
		nd	nd	0.027	9.633
		nd	nd		0.474
		nd	nd	0.239	274.6
		nd	nd		83.75
		nd	nd	0.049	23.77
