# Supplementary material for: L-type voltage-gated Ca2+ channels control T cell killing via non-canonical Hedgehog signalling
Source: EMBO Rep. 2026 Jun 8;27(13):3689–730. doi: 10.1038/s44319-026-00810-8 (PMC13354577; doi:10.1038/s44319-026-00810-8)
Supplement: Supplementary file 12 — Source data Fig. 6 [file 44319_2026_810_MOESM12_ESM.zip › Figure_6/6B/SourceDataF6B.xlsx]

## Sheet: Figure6B
	nd= not detected
		Cav1.1	Cav1.2	Cav1.3	Cav1.4
		nd	0.510818	13.7129	5.05769
		nd	0.449775	5.35121	1.1941
		nd	0.348404	1.00991	4.91223
		nd	0.375906	4.6695	6.4938
		nd	0.305537	23.3488	5.23449
		nd	0.386	1.556	0.968
		nd	0.624	42.161	12.561
		nd	0.286	10.146	13.337
