# Supplementary material for: L-type voltage-gated Ca2+ channels control T cell killing via non-canonical Hedgehog signalling
Source: EMBO Rep. 2026 Jun 8;27(13):3689–730. doi: 10.1038/s44319-026-00810-8 (PMC13354577; doi:10.1038/s44319-026-00810-8)
Supplement: Supplementary file 12 — Source data Fig. 6 [file 44319_2026_810_MOESM12_ESM.zip › Figure_6/6C/SourceDataF6C.xlsx]

## Sheet: Figure6C
	Carrier	Nifedipine
	93.7	92.8
	87.6	91.2
	78	79.5
	90.2	86.4
	84.3	75.2
