# Supplementary material for: L-type voltage-gated Ca2+ channels control T cell killing via non-canonical Hedgehog signalling
Source: EMBO Rep. 2026 Jun 8;27(13):3689–730. doi: 10.1038/s44319-026-00810-8 (PMC13354577; doi:10.1038/s44319-026-00810-8)
Supplement: Supplementary file 12 — Source data Fig. 6 [file 44319_2026_810_MOESM12_ESM.zip › Figure_6/6F/SourceDataF6F.xlsx]

## Sheet: Figure6F
	E:T_ratio	Carrier			Nifedipine 50μM			Nifedipine 100μM				E:T_ratio	Carrier					Nifedipine 50μM					Nifedipine 100μM
	10:1	78.5192	75.9487	81.911	76.2849	59.8762		58.8194	51.7726	52.0134		10:1	100	100	100	100	100	93.2132	88.6445	86.4043	87.0974	52.2372	71.5169	72.0933	68.7901	60.5147	39.353
	5:1	73.3872	72.4593	75.7695	58.884	53.065		26.4933	30.1672	33.9597		5:1	94.4972	88.7944	93.7546	90.7266	62.2293	64.6252	60.9535	71.04	51.9554	27.7111	35.9537	44.1621	38.3369	35.1806	10.0049
	2.5:1	63.7222	63.6116	66.9385	34.2144	30.3406	22.3167	1.96767	8.09365	4.2953		2.5:1	74.6742	78.1607	82.1868	65.921	36.8556	34.1211	45.872	36.751	22.3348	8.30063	11.0762	15.3068	6.07356	8.18185	-0.46338
	1.25:1	47.2334	44.315	49.7666	12.4082	12.8173	13.2199	0.281096	0.602007	1.34228		1.25:1	52.6047	62.9602	59.7833	41.3015	19.4144	10.4983	20.6012	16.2643	5.04476	0.282393	0.935314	2.10088	0.941448	0.270049	-0.53846
	0.625:1	28.3193	29.1516	31.4331	3.30396	6.00619	7.39529	-0.84329	0.735786	0.134228		0.625:1	34.9107	47.774	37.6108	24.3966	9.14876	3.32164	4.00176	7.06723	-0.20529	-0.73923	-1.08031	-0.81313	0.011306	-1.26432	-0.95519
	0.3125:1	30.3141	29.6261	31.5336	5.28634	4.52012	2.48691	0.210822	-0.13378	0.134228		0.3125:1	36.9387	49.2505	38.698	27.2857	9.66923	2.90304	7.72784	5.20071	0.07888	-0.80435	-0.47693	-0.62294	0.089378	-0.51211	-0.82296
		Represenative killing assay with 3 techincal replicates											Normalised killing
		Empty rows indicate technical error which was removed
