# Supplementary material for: L-type voltage-gated Ca2+ channels control T cell killing via non-canonical Hedgehog signalling
Source: EMBO Rep. 2026 Jun 8;27(13):3689–730. doi: 10.1038/s44319-026-00810-8 (PMC13354577; doi:10.1038/s44319-026-00810-8)
Supplement: Supplementary file 13 — Source data for Expanded View and Appendix [file 44319_2026_810_MOESM13_ESM.zip]

Archive with 78 entries (41 files):
- Source Data for Expanded View and Appendix/
- Source Data for Expanded View and Appendix/Appendix_Figure_S1/
- Source Data for Expanded View and Appendix/Appendix_Figure_S1/SourceData_Appendix_FS1.xlsx
- Source Data for Expanded View and Appendix/Appendix_Figure_S2/
- Source Data for Expanded View and Appendix/Appendix_Figure_S2/SourceData_Appendix_FS2.xlsx
- Source Data for Expanded View and Appendix/Figure_EV1/
- Source Data for Expanded View and Appendix/Figure_EV1/EV1B/
- Source Data for Expanded View and Appendix/Figure_EV1/EV1B/SourceData_FEV1B.xlsx
- Source Data for Expanded View and Appendix/Figure_EV1/EV1C/
- Source Data for Expanded View and Appendix/Figure_EV1/EV1C/SourceData_FEV1C.xlsx
- Source Data for Expanded View and Appendix/Figure_EV1/EV1E/
- Source Data for Expanded View and Appendix/Figure_EV1/EV1E/SourceData_FEV1E.xlsx
- Source Data for Expanded View and Appendix/Figure_EV1/EV1F/
- Source Data for Expanded View and Appendix/Figure_EV1/EV1F/SourceData_FEV1F.xlsx
- Source Data for Expanded View and Appendix/Figure_EV1/EV1G/
- Source Data for Expanded View and Appendix/Figure_EV1/EV1G/SourceData_FEV1G.xlsx
- Source Data for Expanded View and Appendix/Figure_EV2/
- Source Data for Expanded View and Appendix/Figure_EV2/EV2D/
- Source Data for Expanded View and Appendix/Figure_EV2/EV2D/SourceData_FEV2D.xlsx
- Source Data for Expanded View and Appendix/Figure_EV2/EV2E/
- Source Data for Expanded View and Appendix/Figure_EV2/EV2E/SourceData_FEV2E.xlsx
- Source Data for Expanded View and Appendix/Figure_EV2/EV2F/
- Source Data for Expanded View and Appendix/Figure_EV2/EV2F/SourceData_FEV2F.xlsx
- Source Data for Expanded View and Appendix/Figure_EV2/EV2G/
- Source Data for Expanded View and Appendix/Figure_EV2/EV2G/SourceData_FEV2G.xlsx
- Source Data for Expanded View and Appendix/Figure_EV2/EV2H/
- Source Data for Expanded View and Appendix/Figure_EV2/EV2H/SourceData_FEV2H.xlsx
- Source Data for Expanded View and Appendix/Figure_EV2/EV2I/
- Source Data for Expanded View and Appendix/Figure_EV2/EV2I/SourceData_FEV2I.xlsx
- Source Data for Expanded View and Appendix/Figure_EV3/
- Source Data for Expanded View and Appendix/Figure_EV3/EV3A/
- Source Data for Expanded View and Appendix/Figure_EV3/EV3A/SourceData_FEV3A.xlsx
- Source Data for Expanded View and Appendix/Figure_EV3/EV3B/
- Source Data for Expanded View and Appendix/Figure_EV3/EV3B/SourceData_FEV3B.xlsx
- Source Data for Expanded View and Appendix/Figure_EV3/EV3C/
- Source Data for Expanded View and Appendix/Figure_EV3/EV3C/SourceData_FEV3C.xlsx
- Source Data for Expanded View and Appendix/Figure_EV3/EV3D/
- Source Data for Expanded View and Appendix/Figure_EV3/EV3D/SourceData_FEV3D.xlsx
- Source Data for Expanded View and Appendix/Figure_EV3/EV3E/
- Source Data for Expanded View and Appendix/Figure_EV3/EV3E/IF_Cav1_4.tif
- Source Data for Expanded View and Appendix/Figure_EV3/EV3E/IF_DAPI+Cav1_4+HA.tif
- Source Data for Expanded View and Appendix/Figure_EV3/EV3E/IF_DAPI.tif
- Source Data for Expanded View and Appendix/Figure_EV3/EV3E/IF_HA.tif
- Source Data for Expanded View and Appendix/Figure_EV3/EV3E/IF_mScarlet.tif
- Source Data for Expanded View and Appendix/Figure_EV3/EV3F/
- Source Data for Expanded View and Appendix/Figure_EV3/EV3F/IF_AP1G1.tif
- Source Data for Expanded View and Appendix/Figure_EV3/EV3F/IF_Cav1_4.tif
- Source Data for Expanded View and Appendix/Figure_EV3/EV3F/IF_DAPI.tif
- Source Data for Expanded View and Appendix/Figure_EV3/EV3F/IF_DAPI_Cav1_4+AP1G1.tif
- Source Data for Expanded View and Appendix/Figure_EV3/EV3F/IF_mScarlet.tif
- Source Data for Expanded View and Appendix/Figure_EV3/EV3G/
- Source Data for Expanded View and Appendix/Figure_EV3/EV3G/IF_Cav1_4.tif
- Source Data for Expanded View and Appendix/Figure_EV3/EV3G/IF_DAPI.tif
- Source Data for Expanded View and Appendix/Figure_EV3/EV3G/IF_DAPI_Cav1_4+VPS35.tif
- Source Data for Expanded View and Appendix/Figure_EV3/EV3G/IF_mScarlet.tif
- Source Data for Expanded View and Appendix/Figure_EV3/EV3G/IF_VPS35.tif
- Source Data for Expanded View and Appendix/Figure_EV3/EV3H/
- Source Data for Expanded View and Appendix/Figure_EV3/EV3H/SourceData_FEV3H.xlsx
- Source Data for Expanded View and Appendix/Figure_EV3/Image_source_data/
- Source Data for Expanded View and Appendix/Figure_EV3/Image_source_data/G/
- Source Data for Expanded View and Appendix/Figure_EV4/
- Source Data for Expanded View and Appendix/Figure_EV4/EV4B/
- Source Data for Expanded View and Appendix/Figure_EV4/EV4B/SourceData_FEV4B.xlsx
- Source Data for Expanded View and Appendix/Figure_EV4/EV4C/
- Source Data for Expanded View and Appendix/Figure_EV4/EV4C/SourceData_FEV4C.xlsx
- Source Data for Expanded View and Appendix/Figure_EV4/EV4D/
- Source Data for Expanded View and Appendix/Figure_EV4/EV4D/SourceData_FEV4D.xlsx
- Source Data for Expanded View and Appendix/Figure_EV4/EV4E/
- Source Data for Expanded View and Appendix/Figure_EV4/EV4E/SourceData_FEV4E.xlsx
- Source Data for Expanded View and Appendix/Figure_EV4/EV4F/
- Source Data for Expanded View and Appendix/Figure_EV4/EV4F/SourceData_FEV4F.xlsx
- Source Data for Expanded View and Appendix/Figure_EV4/EV4G/
- Source Data for Expanded View and Appendix/Figure_EV4/EV4G/SourceData_FEV4G.xlsx
- Source Data for Expanded View and Appendix/Figure_EV4/EV4I/
- Source Data for Expanded View and Appendix/Figure_EV4/EV4I/SourceData_FEV4I.xlsx
- Source Data for Expanded View and Appendix/Figure_EV5/
- Source Data for Expanded View and Appendix/Figure_EV5/EV5C/
- Source Data for Expanded View and Appendix/Figure_EV5/EV5C/SourceData_FEV5C.xlsx
