# Supplementary material for: L-type voltage-gated Ca2+ channels control T cell killing via non-canonical Hedgehog signalling
Source: EMBO Rep. 2026 Jun 8;27(13):3689–730. doi: 10.1038/s44319-026-00810-8 (PMC13354577; doi:10.1038/s44319-026-00810-8)
Supplement: Supplementary file 13 — Source data for Expanded View and Appendix [file 44319_2026_810_MOESM13_ESM.zip › Source Data for Expanded View and Appendix/Appendix_Figure_S1/SourceData_Appendix_FS1.xlsx]

## Sheet: Appendix_Figure_S1
gene_id	gene_name	baseMean	log2FoldChange	lfcSE	stat	pvalue	padj	chr	start	end	strand	gene_biotype
ENSMUSG00000020788	ATP2A3	4104.55	-0.318266	0.0454091	-7.00886	2.40267e-12	2.48797e-08	11	72851995	72883870	+	protein coding
ENSMUSG00000000409	LCK	12631.3	-0.131742	0.0248852	-5.29399	1.19679e-07	0.000413092	4	129442137	129467434	-	protein coding
ENSMUSG00000031304	IL2RG	18643.9	-0.1191	0.0224848	-5.29689	1.1779e-07	0.000413092	X	100307984	100311861	-	protein coding
ENSMUSG00000001248	GRAMD1A	4811.7	-0.272722	0.0533611	-5.11087	3.20678e-07	0.000664124	7	30829552	30855321	-	protein coding
ENSMUSG00000007872	ID3	2311.11	-0.300845	0.0586272	-5.1315	2.87441e-07	0.000664124	4	135870808	135873066	+	protein coding
ENSMUSG00000026104	STAT1	12826.5	-0.15811	0.0313978	-5.03572	4.76046e-07	0.000821576	1	52158599	52201024	+	protein coding
ENSMUSG00000027797	DCLK1	86.2785	-2.08163	0.433069	-4.80669	1.53451e-06	0.00226998	3	55149785	55446489	+	protein coding
ENSMUSG00000037260	HGSNAT	197.96	0.539091	0.113062	4.76811	1.85966e-06	0.0024071	8	26434481	26466781	-	protein coding
ENSMUSG00000025647	SHISA5	12320.8	-0.244648	0.0520892	-4.6967	2.64393e-06	0.00304199	9	108867633	108886845	+	protein coding
ENSMUSG00000053137	MAPK11	889.551	-0.256624	0.0554059	-4.6317	3.62677e-06	0.00375552	15	89026689	89033831	-	protein coding
ENSMUSG00000027597	AHCY	8440.97	0.131029	0.0289185	4.53096	5.87166e-06	0.00412759	2	154901230	154916417	-	protein coding
ENSMUSG00000042349	IKBKE	850.194	-0.36866	0.0804321	-4.58349	4.57281e-06	0.00412759	1	131182080	131207344	-	protein coding
ENSMUSG00000045826	PTPRCAP	4984.5	-0.172065	0.0380077	-4.52713	5.97913e-06	0.00412759	19	4203603	4206750	+	protein coding
ENSMUSG00000079685	ULBP1	539.222	-0.546987	0.120233	-4.5494	5.38002e-06	0.00412759	10	7390362	7423638	-	protein coding
ENSMUSG00000107068	GM42742	900.999	-0.388909	0.0852218	-4.56349	5.03093e-06	0.00412759	7	126614223	126620269	-	protein coding
ENSMUSG00000026421	CSRP1	2283.59	-0.231571	0.0514994	-4.49658	6.90545e-06	0.00446912	1	135647799	135679970	+	protein coding
ENSMUSG00000053819	CAMK2D	1856.2	0.280267	0.0649116	4.31767	1.57685e-05	0.00960487	3	126389951	126639975	+	protein coding
ENSMUSG00000001588	ACAP1	3297.12	-0.246221	0.0579456	-4.24917	2.14568e-05	0.0111093	11	69772393	69786365	-	protein coding
ENSMUSG00000031821	GINS2	949.862	0.768732	0.180482	4.25934	2.05033e-05	0.0111093	8	121305372	121316043	-	protein coding
ENSMUSG00000071516	H2AC13	93.1993	-3.95079	0.927757	-4.25843	2.05863e-05	0.0111093	13	21900592	21900984	+	protein coding
ENSMUSG00000025034	TRIM8	2056.3	-0.182377	0.043256	-4.21623	2.48425e-05	0.0122266	19	46490141	46505287	+	protein coding
ENSMUSG00000036461	ELF1	2305.76	-0.140284	0.0333523	-4.20615	2.59763e-05	0.0122266	14	79718634	79819934	+	protein coding
ENSMUSG00000030930	CHST15	959.054	-0.240844	0.0574949	-4.18896	2.80231e-05	0.0123103	7	131837509	131918957	-	protein coding
ENSMUSG00000041133	SMC1A	8074.12	-0.140133	0.0334854	-4.18488	2.85319e-05	0.0123103	X	150799424	150845690	+	protein coding
ENSMUSG00000042524	SUN2	2991.74	-0.264902	0.0640214	-4.13771	3.50789e-05	0.0143169	15	79608271	79626737	-	protein coding
ENSMUSG00000071076	JUND	7069.45	-0.196692	0.0476011	-4.13209	3.59477e-05	0.0143169	8	71151599	71153265	+	protein coding
ENSMUSG00000024965	FERMT3	4334.98	-0.168419	0.0411618	-4.09162	4.28368e-05	0.0160774	19	6976326	6996837	-	protein coding
ENSMUSG00000052752	TRAF7	3995.34	0.139567	0.0341391	4.0882	4.34733e-05	0.0160774	17	24727536	24746912	-	protein coding
ENSMUSG00000006019	DHX34	1784.09	-0.230934	0.056862	-4.0613	4.87999e-05	0.0174249	7	15931072	15955962	-	protein coding
ENSMUSG00000055322	TNS1	1583.19	-0.41368	0.10212	-4.05093	5.10135e-05	0.0176082	1	73949390	74163608	-	protein coding
ENSMUSG00000035769	XYLB	88.4397	1.1835	0.293417	4.03349	5.49549e-05	0.0183567	9	119186447	119222863	+	protein coding
ENSMUSG00000027544	NFATC2	1116.74	-0.300964	0.0749023	-4.01808	5.86738e-05	0.0189865	2	168318330	168443577	-	protein coding
ENSMUSG00000038213	TAPBPL	2966.22	-0.171545	0.0431349	-3.97694	6.98088e-05	0.0217904	6	125200896	125208823	-	protein coding
ENSMUSG00000050106	TMC8	1404.46	-0.285288	0.0718413	-3.97108	7.15476e-05	0.0217904	11	117672902	117683936	+	protein coding
ENSMUSG00000016496	CD274	9995.13	-0.129541	0.032998	-3.92574	8.64639e-05	0.0235614	19	29344855	29365495	+	protein coding
ENSMUSG00000020048	HSP90B1	23694.1	0.10374	0.0263727	3.93362	8.36764e-05	0.0235614	10	86526073	86541373	-	protein coding
ENSMUSG00000026687	ALDH9A1	2314.02	0.161355	0.04093	3.94223	8.07281e-05	0.0235614	1	167177560	167196101	+	protein coding
ENSMUSG00000030745	IL21R	5358.34	-0.140815	0.0358696	-3.92575	8.64615e-05	0.0235614	7	125202601	125232742	+	protein coding
ENSMUSG00000023008	FMNL3	1612.47	-0.212031	0.0542033	-3.91177	9.16231e-05	0.0243271	15	99215106	99268363	-	protein coding
ENSMUSG00000001700	GRAMD3	1158.55	-0.28604	0.0734877	-3.89235	9.92784e-05	0.0256439	18	56533409	56636864	+	protein coding
ENSMUSG00000030986	DHX32	734.556	-0.216373	0.0556817	-3.88589	0.000101954	0.0256439	7	133322671	133384455	-	protein coding
ENSMUSG00000098112	BIN2	2133.68	-0.253388	0.0652887	-3.88104	0.000104012	0.0256439	15	100538958	100567434	-	protein coding
ENSMUSG00000028613	LRP8	968.994	0.268632	0.0696426	3.85729	0.000114651	0.0263824	4	107659066	107734037	+	protein coding
ENSMUSG00000069300	H2BC11	228.076	-3.52136	0.910998	-3.86539	0.000110911	0.0263824	13	22227384	22227846	+	protein coding
ENSMUSG00000118332	FAM220A	696.298	0.15863	0.0411022	3.85942	0.000113658	0.0263824	5	143534461	143550286	+	protein coding
ENSMUSG00000040312	CCHCR1	400.553	0.627286	0.163067	3.84679	0.000119676	0.0269401	17	35827997	35841912	+	protein coding
ENSMUSG00000001053	N4BP3	184.713	-0.498455	0.130602	-3.81661	0.0001353	0.0298091	11	51533890	51541669	-	protein coding
ENSMUSG00000022186	OXCT1	4199.56	-0.278109	0.0731688	-3.80093	0.000144157	0.0298548	15	4055865	4184826	+	protein coding
ENSMUSG00000030852	TACC2	2289.25	-0.172594	0.0453634	-3.8047	0.000141976	0.0298548	7	130179168	130366515	+	protein coding
ENSMUSG00000041849	CARD6	365.772	-0.511114	0.134337	-3.80471	0.00014197	0.0298548	15	5125463	5138021	-	protein coding
ENSMUSG00000031389	ARHGAP4	1656.86	-0.225555	0.0596461	-3.78155	0.000155856	0.0310364	X	72935048	72965476	-	protein coding
ENSMUSG00000041439	MFSD6	712.442	-0.203298	0.0537324	-3.78352	0.000154625	0.0310364	1	52695445	52766621	-	protein coding
ENSMUSG00000031805	JAK3	5201.15	-0.163162	0.0433151	-3.76687	0.000165304	0.0322967	8	72128940	72143219	+	protein coding
ENSMUSG00000026288	INPP5D	2194.48	-0.176127	0.0468461	-3.75968	0.000170129	0.0326238	1	87548034	87648229	+	protein coding
ENSMUSG00000001774	CHORDC1	5436.76	0.197253	0.052972	3.72372	0.000196307	0.0369593	9	18203421	18228738	+	protein coding
ENSMUSG00000027742	COG6	624.378	0.201059	0.0543807	3.69724	0.000217958	0.0395958	3	52889296	52924658	-	protein coding
ENSMUSG00000070034	SP110	4777.77	-0.190164	0.0513955	-3.70002	0.000215586	0.0395958	1	85504620	85526538	-	protein coding
ENSMUSG00000034926	DHCR24	4780.5	0.231052	0.0626396	3.68859	0.000225501	0.0402598	4	106418235	106446310	+	protein coding
ENSMUSG00000031021	TMEM9B	628.84	-0.200858	0.0545584	-3.68153	0.000231836	0.0406892	7	109335041	109352082	-	protein coding
ENSMUSG00000040990	SH3KBP1	6155.1	-0.124331	0.0338414	-3.67394	0.00023884	0.0412198	X	158410268	158761065	+	protein coding
ENSMUSG00000027985	LEF1	1836.73	-0.18391	0.0503009	-3.65619	0.000255991	0.0434556	3	130904120	131018005	+	protein coding
ENSMUSG00000036022	FAM122B	459.068	-0.309728	0.0849064	-3.64788	0.000264414	0.0441613	X	52332292	52358682	-	protein coding
ENSMUSG00000040699	LIMD2	7060.67	-0.176783	0.0488037	-3.62234	0.000291953	0.047987	11	106047082	106051686	-	protein coding
ENSMUSG00000000290	ITGB2	8697.1	-0.15763	0.0436723	-3.60937	0.000306938	0.0488975	10	77366086	77401542	+	protein coding
ENSMUSG00000030707	CORO1A	13882.7	-0.165187	0.0457156	-3.61336	0.000302255	0.0488975	7	126298945	126306959	-	protein coding
ENSMUSG00000030649	ANAPC15	1358	-0.183576	0.0509427	-3.60359	0.000313858	0.0492424	7	101512922	101551056	+	protein coding
ENSMUSG00000029430	RAN	28821.7	0.126726	0.0353153	3.58841	0.000332697	0.0508519	5	129097133	129101387	+	protein coding
ENSMUSG00000031641	CBR4	246.174	-0.399747	0.11143	-3.58744	0.000333938	0.0508519	8	61940768	61959728	+	protein coding
ENSMUSG00000034786	GPSM3	580.704	-0.288122	0.080493	-3.57947	0.000344297	0.0516694	17	34808780	34810728	+	protein coding
ENSMUSG00000024669	CD5	15046.2	-0.160253	0.0449329	-3.56649	0.000361789	0.0535189	19	10694480	10716366	-	protein coding
ENSMUSG00000002699	LCP2	18627.9	-0.138507	0.0389013	-3.56046	0.0003702	0.0538914	11	33996920	34042295	+	protein coding
ENSMUSG00000030357	FKBP4	11577.7	0.116816	0.032872	3.55365	0.00037992	0.0538914	6	128406698	128415640	-	protein coding
ENSMUSG00000034560	WASHC4	1743.45	0.180898	0.0508712	3.55601	0.000376535	0.0538914	10	83379616	83432337	+	protein coding
ENSMUSG00000020721	HELZ	1140.48	-0.310601	0.0879323	-3.53227	0.000412007	0.0576532	11	107438756	107584652	+	protein coding
ENSMUSG00000019960	DUSP6	1380.16	-0.224523	0.0637921	-3.51961	0.000432183	0.0588849	10	99099093	99103351	+	protein coding
ENSMUSG00000052760	A630001G21RIK	925.805	-0.211476	0.0600632	-3.5209	0.000430091	0.0588849	1	85644804	85706364	-	protein coding
ENSMUSG00000025630	HPRT	5044.17	0.0854821	0.0245199	3.48624	0.000489869	0.0658778	X	52077014	52110536	+	protein coding
ENSMUSG00000019952	POC1B	458.017	-0.313092	0.0901037	-3.4748	0.000511234	0.0668923	10	98942898	99033936	+	protein coding
ENSMUSG00000022906	PARP9	1945.19	-0.21237	0.0611419	-3.4734	0.000513911	0.0668923	16	35758840	35792975	+	protein coding
ENSMUSG00000024030	ABCG1	473.97	-0.565136	0.162774	-3.4719	0.000516793	0.0668923	17	31276649	31336962	+	protein coding
ENSMUSG00000054435	GIMAP4	17347	-0.0971089	0.028174	-3.44675	0.000567367	0.0725319	6	48661483	48668994	+	protein coding
ENSMUSG00000022048	DPYSL2	994.036	-0.239349	0.0701056	-3.41412	0.000639879	0.0779523	14	67040313	67106137	-	protein coding
ENSMUSG00000041187	PRKD2	2100.22	-0.283461	0.0830245	-3.41419	0.000639722	0.0779523	7	16576827	16604389	+	protein coding
ENSMUSG00000044250	PCED1B	613.37	-0.23094	0.0675267	-3.41999	0.000626245	0.0779523	15	97144988	97283561	+	protein coding
ENSMUSG00000074305	PEAK1	1897	-0.177384	0.0518765	-3.41936	0.000627692	0.0779523	9	56108410	56325351	-	protein coding
ENSMUSG00000031933	IZUMO1R	584.7	-0.367341	0.107911	-3.40411	0.000663803	0.0799265	9	14797110	14815245	-	protein coding
ENSMUSG00000116504	I730030J21RIK	245.846	-0.40189	0.118307	-3.39699	0.000681307	0.0810912	15	100628349	100630630	-	lncRNA
ENSMUSG00000024642	TLE4	1052.53	-0.135835	0.0403124	-3.36954	0.000752927	0.0885972	19	14425514	14575415	-	protein coding
ENSMUSG00000008855	HDAC5	524.303	-0.29989	0.0894923	-3.35102	0.00080515	0.0889315	11	102085258	102120992	-	protein coding
ENSMUSG00000021236	ENTPD5	779.748	0.330531	0.0983097	3.36214	0.00077342	0.0889315	12	84420631	84455803	-	protein coding
ENSMUSG00000021262	EVL	2266.61	-0.284097	0.0848668	-3.34757	0.000815238	0.0889315	12	108520979	108654775	+	protein coding
ENSMUSG00000022021	DIAPH3	1162.34	0.270906	0.080632	3.35978	0.000780053	0.0889315	14	86892803	87378671	-	protein coding
ENSMUSG00000022443	MYH9	30652.3	-0.169903	0.0507574	-3.34735	0.000815885	0.0889315	15	77644787	77726375	-	protein coding
ENSMUSG00000027339	RASSF2	1407.93	-0.251561	0.0750577	-3.35158	0.000803532	0.0889315	2	131831335	131872178	-	protein coding
ENSMUSG00000027680	FXR1	3412.78	0.0917084	0.0273291	3.35571	0.000791622	0.0889315	3	34074092	34124471	+	protein coding
ENSMUSG00000060477	IRAK2	523.714	-0.328438	0.0982569	-3.34265	0.00082982	0.0895082	6	113615428	113671987	+	protein coding
ENSMUSG00000006731	B4GALNT1	15731.6	-0.103503	0.0310205	-3.3366	0.000848087	0.089794	10	127001094	127008199	+	protein coding
ENSMUSG00000069520	TMEM19	494.604	0.407626	0.122189	3.33604	0.000849813	0.089794	10	115175579	115198406	-	protein coding
ENSMUSG00000003135	CNOT11	1953.55	-0.132497	0.0398431	-3.32548	0.00088268	0.0914015	1	39574073	39585970	+	protein coding
ENSMUSG00000033730	EGR3	8422.5	-0.218174	0.0655819	-3.32674	0.000878668	0.0914015	14	70314652	70320063	+	protein coding
ENSMUSG00000021610	CLPTM1L	7185.02	0.0768179	0.0231528	3.31786	0.000907089	0.0927001	13	73752125	73768724	+	protein coding
ENSMUSG00000023991	FOXP4	6659.14	-0.117491	0.0354315	-3.31601	0.000913125	0.0927001	17	48178058	48235570	-	protein coding
ENSMUSG00000059060	RAD51B	119.586	-1.19313	0.361649	-3.29913	0.000969835	0.0975014	12	79344056	79861464	+	protein coding
ENSMUSG00000000682	CD52	6448.63	-0.351507	0.107069	-3.283	0.00102708	0.100334	4	133809759	133822393	-	protein coding
ENSMUSG00000002257	DEF6	1626.37	-0.219614	0.0668535	-3.285	0.00101981	0.100334	17	28426752	28447582	+	protein coding
ENSMUSG00000113047	GM47469	189.968	-0.516963	0.157281	-3.28687	0.00101309	0.100334	13	74699443	74712375	-	lncRNA
ENSMUSG00000021112	PALS1	498.826	0.297991	0.090921	3.27747	0.00104743	0.100998	12	78795681	78887488	+	protein coding
ENSMUSG00000030879	MRPL17	1892.72	0.133641	0.0407955	3.27587	0.00105338	0.100998	7	105452413	105460306	-	protein coding
ENSMUSG00000034773	HROB	571.939	0.779576	0.2384	3.27003	0.00107536	0.102159	11	102139708	102156013	+	protein coding
ENSMUSG00000005465	IL27RA	3003.43	-0.128743	0.03949	-3.26014	0.00111357	0.103883	8	84756923	84769218	-	protein coding
ENSMUSG00000025049	TAF5	695.267	0.151942	0.0465826	3.26178	0.00110713	0.103883	19	47056185	47071918	+	protein coding
ENSMUSG00000121501	NA	2092.39	-0.212176	0.0653299	-3.24776	0.00116318	0.107542	7	106103436	106106935	-	lncRNA
ENSMUSG00000021252	ERG28	1582.33	0.166619	0.0514555	3.23812	0.00120322	0.108342	12	85862222	85871324	-	protein coding
ENSMUSG00000026883	DAB2IP	140.415	-0.767075	0.236563	-3.24259	0.0011845	0.108342	2	35448278	35621006	+	protein coding
ENSMUSG00000054309	CPSF3	2788.46	-0.151904	0.0468944	-3.23927	0.00119835	0.108342	12	21335392	21365057	+	protein coding
ENSMUSG00000057110	CNTRL	2769.05	-0.170007	0.0525563	-3.23476	0.00121747	0.10868	2	34999504	35068834	+	protein coding
ENSMUSG00000070493	CHCHD2	5702.95	0.110923	0.0343525	3.22897	0.00124236	0.109954	5	129909997	129916311	-	protein coding
ENSMUSG00000052397	EZR	7069.51	-0.120643	0.0374303	-3.22314	0.00126792	0.111265	17	7005440	7050183	-	protein coding
ENSMUSG00000025402	NAB2	5128.13	-0.131426	0.0409563	-3.20893	0.00133229	0.114285	10	127496787	127504437	-	protein coding
ENSMUSG00000026425	SRGAP2	892.643	-0.169196	0.0527439	-3.20788	0.00133718	0.114285	1	131212989	131455090	-	protein coding
ENSMUSG00000032570	ATP2C1	2463.43	0.142956	0.0445012	3.21241	0.00131625	0.114285	9	105280738	105404518	-	protein coding
ENSMUSG00000037318	TRAF3IP3	1012.67	-0.260323	0.0812017	-3.20588	0.00134648	0.114285	1	192857761	192884011	-	protein coding
ENSMUSG00000020571	PDIA6	7325.63	0.0659598	0.0206357	3.19638	0.00139161	0.115996	12	17316546	17334771	+	protein coding
ENSMUSG00000029723	SPACDR	2896.86	-0.166453	0.0520317	-3.19906	0.00137874	0.115996	5	137743992	137766712	+	protein coding
ENSMUSG00000059248	SEPTIN9	5596.54	-0.234411	0.0733773	-3.1946	0.00140024	0.115996	11	117090487	117253151	+	protein coding
ENSMUSG00000003363	PLD3	3764.91	-0.157014	0.0492668	-3.18701	0.00143754	0.11673	7	27231425	27252643	-	protein coding
ENSMUSG00000049606	ZFP644	1236.57	0.206559	0.0648349	3.18593	0.00144292	0.11673	5	106764605	106845153	-	protein coding
ENSMUSG00000114133	BTF3L4B	182.075	-0.594324	0.186422	-3.18806	0.00143231	0.11673	13	96215724	96217884	-	protein coding
ENSMUSG00000015882	LCORL	573.031	-0.196308	0.0617995	-3.17652	0.00149052	0.117819	5	45854523	46014957	-	protein coding
ENSMUSG00000026102	INPP1	318.164	-0.366526	0.115369	-3.177	0.00148808	0.117819	1	52824586	52856847	-	protein coding
ENSMUSG00000078866	ZFP970	108.566	0.527332	0.165879	3.17901	0.00147778	0.117819	2	177156526	177169922	+	protein coding
ENSMUSG00000001741	IL16	1279.35	-0.239263	0.0754069	-3.17296	0.00150895	0.118324	7	83292033	83394934	-	protein coding
ENSMUSG00000100150	GM19585	644.557	-0.317048	0.0999873	-3.17089	0.00151975	0.118324	17	52293443	52471013	+	lncRNA
ENSMUSG00000059447	HADHB	1431.22	-0.162709	0.051362	-3.16789	0.00153552	0.118659	5	30360246	30389591	+	protein coding
ENSMUSG00000030980	KNOP1	3490.42	0.133135	0.0420954	3.1627	0.00156315	0.119018	7	118441445	118455477	-	protein coding
ENSMUSG00000073096	LRRC61	313.775	-0.386308	0.122104	-3.16376	0.00155747	0.119018	6	48531730	48547656	+	protein coding
ENSMUSG00000039427	ALG1	769.645	0.136844	0.0433681	3.1554	0.00160276	0.119558	16	5051485	5062776	+	protein coding
ENSMUSG00000053510	NRD1	4986.08	0.115634	0.0366215	3.15754	0.00159104	0.119558	4	108857852	108918974	+	protein coding
ENSMUSG00000062949	ATP11C	2250.43	0.132227	0.0419102	3.15502	0.00160488	0.119558	X	59268650	59636304	-	protein coding
ENSMUSG00000053560	IER2	5430.13	-0.116178	0.036999	-3.14004	0.00168926	0.124945	8	85387960	85389483	-	protein coding
ENSMUSG00000048865	ARHGAP30	5648.32	-0.0737402	0.0235361	-3.13307	0.00172989	0.127043	1	171216522	171237866	+	protein coding
ENSMUSG00000055675	KBTBD11	3284.74	-0.223494	0.0714251	-3.12906	0.00175365	0.12788	8	15061025	15083333	+	protein coding
ENSMUSG00000024085	MAN2A1	1387.09	-0.240253	0.0769575	-3.12189	0.00179696	0.128403	17	64907731	65062105	+	protein coding
ENSMUSG00000047757	FANCB	342.272	0.446498	0.14303	3.12171	0.00179801	0.128403	X	163763588	163780268	+	protein coding
ENSMUSG00000059336	SLC14A1	382.537	-0.255665	0.081848	-3.12366	0.00178618	0.128403	18	78143306	78185334	-	protein coding
ENSMUSG00000024181	MRPL28	1315.18	0.112001	0.0359481	3.11562	0.00183558	0.129303	17	26342474	26345587	+	protein coding
ENSMUSG00000026260	NDUFA10	2837.05	0.167353	0.0537057	3.11611	0.00183252	0.129303	1	92366732	92401582	-	protein coding
ENSMUSG00000052713	ZFP608	342.761	-0.442733	0.142564	-3.10551	0.00189948	0.132899	18	55021120	55125627	-	protein coding
ENSMUSG00000006304	ARPC2	15763.1	-0.0786847	0.0254344	-3.09363	0.00197722	0.137085	1	74275243	74307368	+	protein coding
ENSMUSG00000031813	MVB12A	543.844	0.2217	0.0717713	3.08898	0.00200843	0.137085	8	71995566	72000729	+	protein coding
ENSMUSG00000037946	FGD3	652.074	-0.163172	0.0527813	-3.09146	0.00199172	0.137085	13	49415030	49473787	-	protein coding
ENSMUSG00000051495	IRF2BP2	2783.89	-0.139421	0.0451481	-3.08808	0.00201454	0.137085	8	127315035	127320725	-	protein coding
ENSMUSG00000058258	IDI1	12435.4	0.269208	0.0872219	3.08647	0.0020255	0.137085	13	8935537	8942487	+	protein coding
ENSMUSG00000056214	PARD6G	221.768	-0.261735	0.0849017	-3.0828	0.00205066	0.137887	18	80090105	80162854	+	protein coding
ENSMUSG00000035354	UVRAG	1016.76	0.238445	0.0774311	3.07944	0.00207388	0.138071	7	98534228	98790348	-	protein coding
ENSMUSG00000048163	SELPLG	5002.16	-0.160038	0.0519848	-3.07856	0.00208007	0.138071	5	113956597	113970705	-	protein coding
ENSMUSG00000025823	PDIA4	3760.94	0.122315	0.0397767	3.07504	0.00210471	0.138817	6	47773075	47790364	-	protein coding
ENSMUSG00000098934	GVIN-PS4	119.707	-0.348494	0.113414	-3.07276	0.00212087	0.138997	7	105785611	105789206	-	unprocessed pseudogene
ENSMUSG00000026080	CHST10	420.813	-0.241656	0.0789193	-3.06207	0.00219814	0.140505	1	38902948	38937242	-	protein coding
ENSMUSG00000030469	ZFP719	531.799	0.200787	0.0655697	3.0622	0.00219717	0.140505	7	43229034	43242659	+	protein coding
ENSMUSG00000034867	ANKRD27	2321.44	0.165533	0.054047	3.06276	0.00219308	0.140505	7	35285669	35338651	+	protein coding
ENSMUSG00000095597	RPS7-PS3	6408.79	0.14136	0.0460894	3.06708	0.00216164	0.140505	X	151692501	151693151	-	transcribed processed pseudogene
ENSMUSG00000014226	CACYBP	7823.52	0.131796	0.043201	3.05076	0.00228262	0.145009	1	160029937	160040445	-	protein coding
ENSMUSG00000046157	TMEM229B	1494	-0.187756	0.0616756	-3.04425	0.00233258	0.14728	12	79008569	79054401	-	protein coding
ENSMUSG00000043587	PXYLP1	157.778	-0.507466	0.166862	-3.04124	0.00235607	0.147862	9	96705389	96774722	-	protein coding
ENSMUSG00000070960	GM19680	259.213	0.407884	0.134702	3.02804	0.00246145	0.153544	1	31654230	31655742	+	processed pseudogene
ENSMUSG00000038393	TXNIP	777.228	-0.360862	0.119266	-3.02569	0.00248066	0.153816	3	96465273	96469199	+	protein coding
ENSMUSG00000086320	GM12840	4152.68	0.187236	0.0620846	3.01582	0.00256283	0.157965	4	117557385	117558120	+	lncRNA
ENSMUSG00000028830	AU040320	1057.43	-0.177048	0.0587864	-3.01172	0.00259771	0.159167	4	126647337	126763863	+	protein coding
ENSMUSG00000064128	CENPJ	619.854	-0.235843	0.0784409	-3.00663	0.00264163	0.159997	14	56764218	56812882	-	protein coding
ENSMUSG00000067547	GM7666	1073.42	0.197234	0.065601	3.00657	0.00264216	0.159997	15	6683404	6684222	+	transcribed processed pseudogene
ENSMUSG00000028080	LRBA	1267.49	-0.165405	0.0550748	-3.00327	0.00267091	0.160798	3	86131987	86689999	+	protein coding
ENSMUSG00000024966	STIP1	16558.4	0.103901	0.0346554	2.9981	0.00271665	0.161672	19	6998070	7017335	-	protein coding
ENSMUSG00000054342	KCNN4	2932.55	-0.147638	0.0492361	-2.99857	0.00271254	0.161672	7	24069688	24086115	+	protein coding
ENSMUSG00000028687	MUTYH	251.91	0.343392	0.114771	2.99198	0.00277174	0.164008	4	116664920	116676637	+	protein coding
ENSMUSG00000029414	KNTC1	1587.83	1.12807	0.377511	2.98818	0.00280647	0.16512	5	123887779	123959656	+	protein coding
ENSMUSG00000005667	MTHFD2	6939.27	0.174288	0.0585359	2.97746	0.00290649	0.168138	6	83282673	83302890	-	protein coding
ENSMUSG00000022415	SYNGR1	196.104	-0.517422	0.173659	-2.97953	0.00288689	0.168138	15	79975535	80003702	+	protein coding
ENSMUSG00000029387	GTF2H3	1264.75	-0.144947	0.0486779	-2.97767	0.00290448	0.168138	5	124717203	124735743	+	protein coding
ENSMUSG00000040867	BEGAIN	315.597	0.182205	0.0612857	2.97304	0.00294863	0.168411	12	108998113	109034143	-	protein coding
ENSMUSG00000059323	TONSL	676.455	-0.397851	0.133788	-2.97373	0.00294203	0.168411	15	76510202	76524158	-	protein coding
ENSMUSG00000116165	PDXP	683.551	0.159713	0.0537417	2.97186	0.00296	0.168411	15	78798119	78803717	+	protein coding
ENSMUSG00000002365	SNX9	1719.01	-0.112021	0.0377784	-2.9652	0.00302488	0.169947	17	5891604	5982229	+	protein coding
ENSMUSG00000020315	SPTBN1	2879.26	-0.175205	0.0590754	-2.96579	0.00301904	0.169947	11	30049395	30218175	-	protein coding
ENSMUSG00000031328	FLNA	12571	-0.197304	0.0665657	-2.96405	0.00303624	0.169947	X	73267067	73293426	-	protein coding
ENSMUSG00000033016	NFATC1	12216.7	-0.0996499	0.0336594	-2.96054	0.00307103	0.170349	18	80649420	80756286	-	protein coding
ENSMUSG00000045962	WNK1	14109.7	-0.103798	0.0350668	-2.96001	0.00307632	0.170349	6	119900930	120015633	-	protein coding
ENSMUSG00000021731	MRPS30	1854.14	0.0773969	0.0262687	2.94636	0.0032154	0.177103	13	118514917	118523788	-	protein coding
ENSMUSG00000036613	EIPR1	507.005	-0.180224	0.0612247	-2.94365	0.00324363	0.177713	12	28801802	28919864	+	protein coding
ENSMUSG00000067235	H2-Q10	360.875	-0.231844	0.0790132	-2.93424	0.00334363	0.182228	17	35780986	35785460	+	protein coding
ENSMUSG00000023827	AGPAT4	1130.03	0.132172	0.0451659	2.92637	0.00342939	0.185923	17	12337591	12438532	+	protein coding
ENSMUSG00000020883	FBXL20	263.603	-0.356996	0.122342	-2.91801	0.00352275	0.188044	11	97973382	98041229	-	protein coding
ENSMUSG00000035992	FNIP1	1417.97	0.144127	0.0494024	2.91742	0.00352946	0.188044	11	54329025	54409061	+	protein coding
ENSMUSG00000038102	TRAPPC11	1036.97	0.1418	0.0485526	2.92053	0.00349431	0.188044	8	47943150	47986505	-	protein coding
ENSMUSG00000074340	OVGP1	133.319	-0.287321	0.0985196	-2.91638	0.00354114	0.188044	3	105881027	105894739	+	protein coding
ENSMUSG00000030872	GGA2	1186.67	0.163357	0.0561453	2.90955	0.00361953	0.191226	7	121585945	121620445	-	protein coding
ENSMUSG00000021072	TMX1	2547.74	0.0931437	0.0320382	2.90727	0.00364597	0.191645	12	70499869	70514814	+	protein coding
ENSMUSG00000037826	PPM1K	155.554	-0.525933	0.181313	-2.90069	0.00372341	0.194727	6	57483487	57512453	-	protein coding
ENSMUSG00000031669	GINS3	387.849	0.269853	0.0931115	2.89817	0.00375349	0.195314	8	96360081	96371688	+	protein coding
ENSMUSG00000029012	ORC5	812.619	-0.172132	0.0595262	-2.8917	0.00383168	0.197398	5	22691483	22755427	-	protein coding
ENSMUSG00000033220	RAC2	6025.94	-0.242016	0.0836523	-2.89312	0.00381436	0.197398	15	78443367	78456983	-	protein coding
ENSMUSG00000007080	POLE	2872.3	0.156219	0.054141	2.88542	0.00390897	0.199895	5	110434172	110485340	+	protein coding
ENSMUSG00000021990	SPATA13	2257.06	-0.180184	0.0624635	-2.88463	0.00391876	0.199895	14	60871450	61002005	+	protein coding
ENSMUSG00000061455	STX17	476.768	-0.24566	0.0857145	-2.86602	0.00415666	0.210991	4	48124915	48186507	+	protein coding
ENSMUSG00000040321	ZFP770	951.047	0.140285	0.0489978	2.86308	0.00419539	0.211918	2	114023942	114031950	-	protein coding
ENSMUSG00000024349	STING1	1564.71	-0.384403	0.134537	-2.85723	0.00427352	0.213281	18	35866732	35873607	-	protein coding
ENSMUSG00000030035	WBP1	90.5955	-0.465618	0.162861	-2.859	0.00424984	0.213281	6	83096025	83098540	-	protein coding
ENSMUSG00000032883	ACSL3	964.496	0.287598	0.100684	2.85644	0.00428416	0.213281	1	78635542	78685460	+	protein coding
ENSMUSG00000020640	ITSN2	4077.77	0.0954928	0.0334844	2.85186	0.00434638	0.215343	12	4642638	4763962	+	protein coding
ENSMUSG00000023147	GET1	436	0.310119	0.108911	2.84746	0.00440696	0.217305	16	95946607	95959052	+	protein coding
ENSMUSG00000026617	BPNT1	466.04	0.229343	0.0806856	2.84243	0.00447716	0.21972	1	185064346	185089974	+	protein coding
ENSMUSG00000022607	PTK2	342.426	-0.33941	0.119846	-2.83205	0.00462508	0.225063	15	73076951	73295129	-	protein coding
ENSMUSG00000048546	TOB2	4157.97	-0.121561	0.0429281	-2.83174	0.00462951	0.225063	15	81732473	81742997	-	protein coding
ENSMUSG00000032425	ZFP949	89.5143	-0.765336	0.270436	-2.83001	0.00465473	0.225232	9	88430073	88453114	+	protein coding
ENSMUSG00000004266	PTPN6	10963.7	-0.176847	0.0625361	-2.82792	0.00468509	0.225647	6	124697670	124715677	-	protein coding
ENSMUSG00000015243	ABCA1	87.163	-0.778877	0.275603	-2.82608	0.00471218	0.225901	4	53030787	53159895	-	protein coding
ENSMUSG00000114797	GM49336	4462.66	0.0817972	0.0289802	2.82252	0.00476484	0.227373	14	60442731	60488956	-	protein coding
ENSMUSG00000071708	SMS	4923.43	0.107025	0.0380143	2.8154	0.00487168	0.231405	X	156226851	156275283	-	protein coding
ENSMUSG00000066232	IPO7	15047.4	0.0645462	0.0229469	2.81285	0.00491048	0.232183	7	109617481	109655816	+	protein coding
ENSMUSG00000013662	ATAD1	5053.97	0.0652347	0.0232495	2.80586	0.00501828	0.233138	19	32649038	32717186	-	protein coding
ENSMUSG00000025178	PI4K2A	1353.99	0.110712	0.0394595	2.8057	0.00502074	0.233138	19	42078909	42110526	+	protein coding
ENSMUSG00000031207	MSN	24090.5	-0.0862821	0.0307354	-2.80725	0.00499664	0.233138	X	95139648	95212158	+	protein coding
ENSMUSG00000031506	PTPN7	5269.96	-0.100096	0.0356259	-2.80966	0.00495944	0.233138	1	135060438	135073055	+	protein coding
ENSMUSG00000026411	TMEM9	191.397	0.380227	0.135763	2.80066	0.00509982	0.235753	1	135935888	135963080	+	protein coding
ENSMUSG00000022475	HDAC7	9505.32	-0.121917	0.0436019	-2.79615	0.00517156	0.237582	15	97690545	97742383	-	protein coding
ENSMUSG00000034563	CCPG1	319.651	-0.234985	0.0840647	-2.79529	0.00518527	0.237582	9	72892711	72923622	+	protein coding
ENSMUSG00000020183	CPM	181.327	-0.572104	0.204945	-2.79149	0.00524652	0.239329	10	117465405	117523257	+	protein coding
ENSMUSG00000009090	AP1B1	2833.44	-0.170024	0.0609614	-2.78904	0.00528641	0.240091	11	4936824	4992791	+	protein coding
ENSMUSG00000049832	RBX1-PS	92.2605	-0.497988	0.179013	-2.78185	0.00540505	0.244407	17	36246516	36246842	-	processed pseudogene
ENSMUSG00000032376	USP3	1054.79	0.254231	0.0916709	2.77331	0.00554898	0.249825	9	66421919	66500424	-	protein coding
ENSMUSG00000025395	PRIM1	1960.92	0.130069	0.0469807	2.76856	0.00563049	0.252397	10	127851037	127865906	+	protein coding
ENSMUSG00000004665	CNN2	6715.65	-0.144576	0.0522717	-2.76585	0.00567743	0.253289	10	79824418	79831896	+	protein coding
ENSMUSG00000021282	EIF5	21869.8	0.0873761	0.031668	2.75913	0.00579562	0.253289	12	111504450	111513186	+	protein coding
ENSMUSG00000022016	AKAP11	2131.74	0.17549	0.063525	2.76253	0.00573555	0.253289	14	78729686	78774248	-	protein coding
ENSMUSG00000023944	HSP90AB1	159567	0.0770493	0.0279054	2.76109	0.00576082	0.253289	17	45878701	45884197	-	protein coding
ENSMUSG00000025085	ABLIM1	8503.72	-0.180249	0.0653302	-2.75904	0.00579714	0.253289	19	57021165	57303351	-	protein coding
ENSMUSG00000037649	H2-DMA	117.794	-0.41297	0.14949	-2.76253	0.00573549	0.253289	17	34338515	34358075	+	protein coding
ENSMUSG00000021699	PDE4D	457.212	-0.223914	0.0812473	-2.75595	0.00585211	0.254616	13	108586482	110089995	+	protein coding
ENSMUSG00000001082	MFSD10	821.495	-0.451186	0.16396	-2.75181	0.00592661	0.254903	5	34790986	34794556	-	protein coding
ENSMUSG00000061731	EXT1	819.898	-0.251122	0.0912676	-2.75149	0.00593256	0.254903	15	52927434	53209555	-	protein coding
ENSMUSG00000090141	GM614	200.269	-0.245592	0.0892308	-2.75232	0.00591739	0.254903	X	100304982	100307598	-	protein coding
ENSMUSG00000002668	DENND1C	1108.65	-0.200386	0.0729104	-2.74839	0.00598886	0.255204	17	57372905	57385514	-	protein coding
ENSMUSG00000031659	ADCY7	1997.86	-0.183037	0.0665831	-2.74901	0.00597759	0.255204	8	88999031	89056590	+	protein coding
ENSMUSG00000021270	HSP90AA1	68227.7	0.113379	0.0412963	2.74551	0.0060417	0.256401	12	110657039	110669162	-	protein coding
ENSMUSG00000045349	SH2D5	190.653	0.310116	0.113119	2.7415	0.00611601	0.258495	4	137977714	137988643	+	protein coding
ENSMUSG00000040749	SIAH1B	301.966	-0.285684	0.104308	-2.73885	0.00616542	0.259524	X	162853701	162859489	-	protein coding
ENSMUSG00000036309	SKP1	4708.36	0.0946878	0.0345908	2.73737	0.0061933	0.259642	11	52122822	52137685	+	protein coding
ENSMUSG00000035898	UBA6	2978.89	0.12466	0.0457044	2.72753	0.006381	0.264301	5	86257146	86320662	-	protein coding
ENSMUSG00000037416	DMXL1	1421.68	0.274513	0.100633	2.72786	0.00637473	0.264301	18	49965737	50098540	+	protein coding
ENSMUSG00000062627	MYSM1	1540.12	0.155291	0.0568812	2.7301	0.00633145	0.264301	4	94830277	94867337	-	protein coding
ENSMUSG00000021033	GSTZ1	395.829	-0.170256	0.0625562	-2.72165	0.00649571	0.264757	12	87193939	87211497	+	protein coding
ENSMUSG00000021965	SKA3	484.039	-0.482353	0.177404	-2.71895	0.00654886	0.264757	14	58044018	58063642	-	protein coding
ENSMUSG00000024776	STAMBPL1	1058.83	-0.155344	0.0570751	-2.72174	0.00649384	0.264757	19	34169629	34217733	+	protein coding
ENSMUSG00000026429	UBE2T	361.638	0.265822	0.0978988	2.71527	0.00662212	0.264757	1	134890303	134901900	+	protein coding
ENSMUSG00000029027	DFFB	391.128	0.150944	0.0554439	2.72246	0.00647979	0.264757	4	154048906	154059583	-	protein coding
ENSMUSG00000035469	RCBTB1	1543.18	-0.16827	0.0619656	-2.71554	0.00661682	0.264757	14	59438658	59474714	+	protein coding
ENSMUSG00000067577	A430093F15RIK	1305.99	-0.134744	0.0495878	-2.71728	0.00658211	0.264757	19	10718311	10763407	+	lncRNA
ENSMUSG00000079084	CCDC82	1309.91	-0.124315	0.0456301	-2.72442	0.00644148	0.264757	9	13246536	13292867	+	protein coding
ENSMUSG00000079563	PGLYRP2	156.216	-0.374437	0.137785	-2.71755	0.00657663	0.264757	17	32631433	32643141	-	protein coding
ENSMUSG00000028078	DCLK2	251.948	-0.355846	0.131309	-2.70999	0.00672848	0.267975	3	86693458	86828159	-	protein coding
ENSMUSG00000118124	GM50139	98.3428	0.647739	0.239219	2.70772	0.00677471	0.268782	19	8807137	8818501	+	protein coding
ENSMUSG00000030706	MRPL48	802.135	-0.127961	0.0473591	-2.70192	0.00689398	0.27247	7	100194958	100257508	-	protein coding
ENSMUSG00000016495	PLGRKT	1754.62	-0.146966	0.0545877	-2.69229	0.00709642	0.272656	19	29325999	29344790	-	protein coding
ENSMUSG00000021133	SUSD6	2231.07	-0.0889925	0.0330115	-2.6958	0.00702198	0.272656	12	80837284	80927609	+	protein coding
ENSMUSG00000022351	SQLE	4861.3	0.196731	0.07318	2.68831	0.00718141	0.272656	15	59186926	59203041	+	protein coding
ENSMUSG00000022863	BTG3	2872.56	0.122192	0.0454476	2.68863	0.00717459	0.272656	16	78129525	78174080	-	protein coding
ENSMUSG00000027313	CHAC1	140.59	0.930542	0.346284	2.68722	0.00720495	0.272656	2	119181710	119184862	+	protein coding
ENSMUSG00000027635	DSN1	605.287	-0.239559	0.0890807	-2.68923	0.00716166	0.272656	2	156837185	156849074	-	protein coding
ENSMUSG00000028893	SESN2	613.726	0.461497	0.171767	2.68677	0.00721466	0.272656	4	132219343	132237812	-	protein coding
ENSMUSG00000032966	FKBP1A	11242.1	0.0553711	0.0205572	2.69352	0.00707026	0.272656	2	151384403	151403612	+	protein coding
ENSMUSG00000041859	MCM3	9258.43	-0.102796	0.038195	-2.69136	0.00711615	0.272656	1	20873192	20890536	-	protein coding
ENSMUSG00000050708	FTL1	11966.9	0.0650615	0.0241214	2.69725	0.00699141	0.272656	7	45107368	45109308	-	protein coding
ENSMUSG00000052748	SWT1	957.529	0.392018	0.14559	2.69261	0.00708943	0.272656	1	151243450	151304206	-	protein coding
ENSMUSG00000057191	AB124611	148.215	-0.362225	0.134442	-2.69428	0.00705417	0.272656	9	21437472	21456629	+	protein coding
ENSMUSG00000020288	AHSA2	1264.91	0.154168	0.0576936	2.67219	0.00753587	0.279046	11	23437882	23448030	-	protein coding
ENSMUSG00000020340	CYFIP2	7525.52	-0.105046	0.0395315	-2.65727	0.00787772	0.279046	11	46084677	46203686	-	protein coding
ENSMUSG00000021578	CCDC127	1668.95	0.170127	0.0639216	2.6615	0.0077794	0.279046	13	74498428	74513902	+	protein coding
ENSMUSG00000022466	RPAP3	1245.75	0.113982	0.0426908	2.66994	0.00758659	0.279046	15	97572978	97603706	-	protein coding
ENSMUSG00000022800	FYTTD1	2255.27	0.14208	0.0534782	2.65678	0.00788918	0.279046	16	32697870	32729245	+	protein coding
ENSMUSG00000025971	MAIP1	531.264	0.141434	0.0531568	2.66069	0.00779814	0.279046	1	57445487	57457112	+	protein coding
ENSMUSG00000026675	HSD17B7	1881.17	0.158014	0.0594183	2.65935	0.0078292	0.279046	1	169777104	169796810	-	protein coding
ENSMUSG00000029804	HERC3	485.271	-0.509483	0.190932	-2.66841	0.00762122	0.279046	6	58808450	58897383	+	protein coding
ENSMUSG00000030336	CD27	7157.93	-0.0891901	0.0334364	-2.66746	0.0076427	0.279046	6	125209585	125213973	-	protein coding
ENSMUSG00000032575	MANF	3714.48	0.104503	0.0391263	2.67091	0.00756461	0.279046	9	106715511	106769178	-	protein coding
ENSMUSG00000035621	MIDN	1461.37	-0.150406	0.0565561	-2.65941	0.00782767	0.279046	10	79984106	79994202	+	protein coding
ENSMUSG00000036820	AMDHD2	146.34	-0.336301	0.12655	-2.65745	0.00787335	0.279046	17	24374807	24382740	-	protein coding
ENSMUSG00000037552	PLEKHG2	1837.15	-0.213351	0.080203	-2.66014	0.00781074	0.279046	7	28059029	28072024	-	protein coding
ENSMUSG00000039936	PIK3CD	9905.17	-0.145959	0.0548747	-2.65986	0.00781738	0.279046	4	149733625	149787028	-	protein coding
ENSMUSG00000040325	DCAF1	4432.16	0.135376	0.050714	2.66941	0.00759847	0.279046	9	106699073	106758191	+	protein coding
ENSMUSG00000044894	UQCRQ	2451.59	0.0935164	0.034927	2.67748	0.00741783	0.279046	11	53318749	53321658	-	protein coding
ENSMUSG00000048787	DCUN1D3	300.092	-0.439843	0.164355	-2.67618	0.00744667	0.279046	7	119452019	119495521	-	protein coding
ENSMUSG00000062510	NSL1	645.156	-0.425597	0.159543	-2.6676	0.00763958	0.279046	1	190795209	190818671	+	protein coding
ENSMUSG00000075700	SELENOT	5049.54	0.0742022	0.0279324	2.6565	0.00789575	0.279046	3	58484057	58500554	+	protein coding
ENSMUSG00000049866	ARL4C	465.957	-0.2545	0.0960218	-2.65044	0.0080387	0.282509	1	88600847	88629943	-	protein coding
ENSMUSG00000071302	2610044O15RIK8	318.336	0.281088	0.106115	2.64889	0.00807557	0.282509	8	129942835	129960887	-	protein coding
ENSMUSG00000074785	PLXNC1	532.706	-0.373963	0.141176	-2.64892	0.00807494	0.282509	10	94626728	94780697	-	protein coding
ENSMUSG00000025212	SFXN3	762.323	-0.185304	0.0700119	-2.64675	0.00812689	0.282577	19	45035942	45044822	+	protein coding
ENSMUSG00000032890	RIMS3	206.9	0.432534	0.163434	2.64653	0.00813211	0.282577	4	120712013	120753776	+	protein coding
ENSMUSG00000021770	SAMD8	529.517	0.157225	0.0595011	2.6424	0.0082322	0.284148	14	21800599	21848794	+	protein coding
ENSMUSG00000042419	NFKBIL1	301.931	-0.211936	0.0801764	-2.64337	0.00820853	0.284148	17	35439151	35454768	-	protein coding
ENSMUSG00000041164	ZMIZ2	7995.3	-0.0807281	0.0305709	-2.64069	0.00827384	0.284637	11	6339074	6356158	+	protein coding
ENSMUSG00000021180	RPS6KA5	118.716	-0.486511	0.184552	-2.63617	0.00838471	0.284704	12	100514698	100693242	-	protein coding
ENSMUSG00000026222	SP100	2367.5	-0.210526	0.079946	-2.63336	0.00845454	0.284704	1	85577709	85637719	+	protein coding
ENSMUSG00000026662	SEPHS1	2126.23	0.126191	0.0478254	2.63857	0.00832559	0.284704	2	4886375	4915368	+	protein coding
ENSMUSG00000030064	FRMD4B	1094.16	-0.092547	0.0351471	-2.63313	0.00846015	0.284704	6	97263828	97594502	-	protein coding
ENSMUSG00000031165	WAS	2143.83	-0.105899	0.0401812	-2.63553	0.00840066	0.284704	X	7947692	7956737	-	protein coding
ENSMUSG00000034422	PARP14	3753.36	-0.161181	0.0612204	-2.63281	0.00846826	0.284704	16	35653244	35691914	-	protein coding
ENSMUSG00000040274	CDK6	4960.98	0.166957	0.0632949	2.63776	0.00834565	0.284704	5	3391485	3581008	+	protein coding
ENSMUSG00000054115	SKP2	427.629	0.277034	0.105374	2.62905	0.00856235	0.286936	15	9112073	9155512	-	protein coding
ENSMUSG00000022508	BCL6	290.449	-0.198698	0.0756587	-2.62624	0.00863335	0.288382	16	23783802	23807602	-	protein coding
ENSMUSG00000004099	DNMT1	10569.5	-0.0872315	0.0334185	-2.61028	0.00904687	0.292642	9	20818505	20871184	-	protein coding
ENSMUSG00000004947	DTX2	710.659	-0.118875	0.045608	-2.60646	0.00914834	0.292642	5	136023654	136061726	+	protein coding
ENSMUSG00000020290	XPO1	9490.69	0.10765	0.0411464	2.61628	0.00888947	0.292642	11	23206041	23248249	+	protein coding
ENSMUSG00000022503	NUBP1	2668.03	0.100455	0.0383496	2.61945	0.00880713	0.292642	16	10229812	10242292	+	protein coding
ENSMUSG00000026358	RGS1	4991.71	0.190243	0.0729947	2.60626	0.00915381	0.292642	1	144118034	144124980	-	protein coding
ENSMUSG00000028581	LAPTM5	10523.6	-0.127355	0.0486792	-2.6162	0.0088915	0.292642	4	130640436	130663452	+	protein coding
ENSMUSG00000028680	PLK3	3303.64	-0.111932	0.0428794	-2.61039	0.00904394	0.292642	4	116985852	116991160	-	protein coding
ENSMUSG00000029217	TEC	200.547	-0.264464	0.101477	-2.60615	0.00915656	0.292642	5	72913059	73025826	-	protein coding
ENSMUSG00000030031	KBTBD8	857.279	0.191854	0.0734011	2.61378	0.00895462	0.292642	6	95094221	95106771	+	protein coding
ENSMUSG00000032757	BET1	250.934	-0.29211	0.112075	-2.60638	0.00915061	0.292642	6	4076899	4086972	-	protein coding
ENSMUSG00000035559	MPV17L2	356.606	0.152607	0.0583371	2.61595	0.00889791	0.292642	8	71211295	71213592	-	protein coding
ENSMUSG00000040363	BCOR	5809.22	-0.0884103	0.0338928	-2.60853	0.00909326	0.292642	X	11902979	12026594	-	protein coding
ENSMUSG00000048000	GIGYF2	2869.91	0.112437	0.0431114	2.60806	0.00910572	0.292642	1	87254720	87378518	+	protein coding
ENSMUSG00000062526	MPPE1	593.892	-0.208543	0.07993	-2.60907	0.00907889	0.292642	18	67358114	67378901	-	protein coding
ENSMUSG00000023572	CCNDBP1	695.67	-0.126922	0.0487249	-2.60488	0.00919075	0.292831	2	120838884	120847385	+	protein coding
ENSMUSG00000002227	MOV10	894.776	-0.207975	0.07998	-2.60033	0.00931329	0.295039	3	104702152	104725879	-	protein coding
ENSMUSG00000020024	CEP83	2952.06	0.0991496	0.0381623	2.5981	0.009374	0.295039	10	94524516	94626715	+	protein coding
ENSMUSG00000030759	FAR1	5027.98	0.101028	0.0388673	2.5993	0.00934142	0.295039	7	113113041	113170718	+	protein coding
ENSMUSG00000089911	MFSD14A	3964.73	0.0767674	0.0295447	2.59835	0.00936736	0.295039	3	116424813	116456326	-	protein coding
ENSMUSG00000003421	NOSIP	920.199	-0.175682	0.0677328	-2.59375	0.00949346	0.295321	7	44711853	44727634	+	protein coding
ENSMUSG00000020219	TIMM13	1764.32	0.110594	0.0426484	2.59316	0.00950982	0.295321	10	80735284	80736803	-	protein coding
ENSMUSG00000020917	ACLY	9857.52	0.094935	0.0366022	2.5937	0.00949504	0.295321	11	100367179	100418826	-	protein coding
ENSMUSG00000021930	SPRYD7	504.523	0.142334	0.0549002	2.59259	0.00952557	0.295321	14	61769442	61794335	-	protein coding
ENSMUSG00000036822	TOPORS	1608.7	0.0966835	0.0372402	2.59621	0.00942576	0.295321	4	40259601	40269850	-	protein coding
ENSMUSG00000022365	DERL1	2719.12	0.100379	0.0387556	2.59006	0.00959606	0.295736	15	57732898	57755844	-	protein coding
ENSMUSG00000039738	SLX4	1368.6	0.143466	0.0553742	2.59084	0.00957418	0.295736	16	3796969	3821634	-	protein coding
ENSMUSG00000028653	TRIT1	1029.25	0.117409	0.0454315	2.58431	0.00975733	0.299813	4	122910390	122948742	+	protein coding
ENSMUSG00000031557	PLEKHA2	2625.17	-0.212711	0.0823743	-2.58225	0.00981571	0.299828	8	25529160	25592392	-	protein coding
ENSMUSG00000090083	RNF8	664.396	0.224657	0.0869891	2.58258	0.00980642	0.299828	17	29833764	29863965	+	protein coding
ENSMUSG00000027893	AHCYL1	5673.22	0.0684343	0.0265287	2.57963	0.0098905	0.301224	3	107570434	107603876	-	protein coding
ENSMUSG00000020368	CANX	21972.8	0.0554804	0.021525	2.57748	0.00995223	0.301332	11	50184788	50216500	-	protein coding
ENSMUSG00000024910	CTSW	3930.99	-0.197804	0.0767308	-2.57789	0.00994043	0.301332	19	5515071	5518535	-	protein coding
ENSMUSG00000025997	IKZF2	391.741	-0.256927	0.099934	-2.57096	0.0101417	0.305407	1	69570373	69726404	-	protein coding
ENSMUSG00000037572	WDHD1	2285.94	-0.190846	0.0742356	-2.57082	0.0101458	0.305407	14	47478401	47514314	-	protein coding
ENSMUSG00000003762	COQ8B	266.27	0.22547	0.0879428	2.56382	0.0103527	0.307744	7	26932448	26957375	+	protein coding
ENSMUSG00000029826	ZC3HAV1	5390.99	-0.0705311	0.0275124	-2.56361	0.010359	0.307744	6	38282221	38331538	-	protein coding
ENSMUSG00000030871	EARS2	222.912	-0.191791	0.0748238	-2.56324	0.01037	0.307744	7	121636436	121666486	-	protein coding
ENSMUSG00000032715	TRIB3	352.453	0.854362	0.333322	2.56317	0.0103721	0.307744	2	152179342	152185952	-	protein coding
ENSMUSG00000066278	VPS37B	1798.71	-0.129624	0.0505045	-2.56658	0.0102707	0.307744	5	124142704	124170333	-	protein coding
ENSMUSG00000024544	LDLRAD4	128.443	-0.251672	0.098266	-2.56113	0.0104331	0.307985	18	68066328	68401701	+	protein coding
ENSMUSG00000025782	TAF3	1221.76	0.142447	0.0556236	2.56092	0.0104397	0.307985	2	9919363	10053407	-	protein coding
ENSMUSG00000024096	RALBP1	2211.51	0.110083	0.0430203	2.55885	0.0105018	0.308937	17	66155413	66192793	-	protein coding
ENSMUSG00000031068	GLRX3	4842.56	0.0708604	0.0277158	2.55668	0.0105676	0.309993	7	137039343	137070323	+	protein coding
ENSMUSG00000022142	NUP155	4051.44	0.11702	0.0458078	2.55459	0.0106313	0.310982	15	8138757	8190731	+	protein coding
ENSMUSG00000028907	UTP11	2495.24	0.0768162	0.0300852	2.55329	0.0106711	0.311158	4	124571953	124587393	-	protein coding
ENSMUSG00000031101	SASH3	2273.08	-0.175035	0.0685759	-2.55243	0.0106975	0.311158	X	47235313	47250442	+	protein coding
ENSMUSG00000025145	LRRC45	553.297	0.161371	0.0632769	2.55024	0.0107649	0.31137	11	120604751	120611954	+	protein coding
ENSMUSG00000028958	TMUB1	322.024	-0.207074	0.0811783	-2.55085	0.0107461	0.31137	5	24650456	24652852	-	protein coding
ENSMUSG00000028412	SLC44A1	502.87	-0.198371	0.0779236	-2.54571	0.0109056	0.31456	4	53440413	53622478	+	protein coding
ENSMUSG00000001415	SMG5	5330.72	0.110014	0.0432498	2.54369	0.0109689	0.314634	3	88243567	88269645	+	protein coding
ENSMUSG00000027552	E2F5	668.279	0.10745	0.0422394	2.54384	0.0109642	0.314634	3	14643701	14671369	+	protein coding
ENSMUSG00000020473	AEBP1	496.339	-0.158234	0.0622639	-2.54134	0.0110427	0.315006	11	5811947	5822088	+	protein coding
ENSMUSG00000038034	IGSF8	532.464	-0.360041	0.141643	-2.54189	0.0110254	0.315006	1	172089208	172147408	+	protein coding
ENSMUSG00000018899	IRF1	10516.9	-0.163054	0.064552	-2.52594	0.0115389	0.316938	11	53660841	53669200	+	protein coding
ENSMUSG00000019214	CHTF18	866.046	0.458896	0.180962	2.53587	0.0112168	0.316938	17	25937900	25946393	-	protein coding
ENSMUSG00000020654	ADCY3	924.933	-0.135908	0.0535724	-2.5369	0.011184	0.316938	12	4183103	4263525	+	protein coding
ENSMUSG00000028807	ZBTB8A	118.706	-0.388341	0.153493	-2.53003	0.0114053	0.316938	4	129247421	129271909	-	protein coding
ENSMUSG00000031601	CNOT7	3060.94	0.0827552	0.0327264	2.5287	0.0114486	0.316938	8	40945581	40968888	-	protein coding
ENSMUSG00000034189	HSDL1	927.997	0.217458	0.0857978	2.53454	0.0112595	0.316938	8	120288728	120301922	-	protein coding
ENSMUSG00000036526	CARD11	1352.38	-0.194256	0.0767772	-2.53012	0.0114023	0.316938	5	140858745	140986337	-	protein coding
ENSMUSG00000038481	CDK19	409.539	-0.228742	0.0902731	-2.53389	0.0112806	0.316938	10	40215560	40359814	+	protein coding
ENSMUSG00000039842	MCPH1	900.742	0.146454	0.0579639	2.52665	0.0115157	0.316938	8	18645147	18853205	+	protein coding
ENSMUSG00000042462	DCTPP1	1596.95	0.11343	0.0448452	2.52937	0.0114267	0.316938	7	126856131	126859881	-	protein coding
ENSMUSG00000048251	BCL11B	3750.14	-0.101546	0.0400182	-2.53749	0.011165	0.316938	12	107876662	107969861	-	protein coding
ENSMUSG00000052139	BABAM2	793.868	-0.199429	0.0789366	-2.52645	0.0115222	0.316938	5	31855028	32242306	+	protein coding
ENSMUSG00000069539	SCYL2	1690.64	0.115316	0.0455442	2.53196	0.0113426	0.316938	10	89474583	89522147	-	protein coding
ENSMUSG00000074656	EIF2S2	12049.9	0.0918236	0.0362737	2.53141	0.0113606	0.316938	2	154713330	154734855	-	protein coding
ENSMUSG00000030839	SERGEF	206.954	0.258016	0.102257	2.52321	0.0116289	0.317723	7	46092578	46289231	-	protein coding
ENSMUSG00000056888	GLIPR1	686.214	-0.169836	0.0673043	-2.52341	0.0116224	0.317723	10	111821353	111838536	-	protein coding
ENSMUSG00000022119	RBM26	4194.28	0.0602907	0.0239308	2.51938	0.0117563	0.318915	14	105344187	105414763	-	protein coding
ENSMUSG00000031370	ZRSR2	1387.78	-0.214068	0.0849304	-2.52051	0.0117184	0.318915	X	162718439	162741657	-	protein coding
ENSMUSG00000041263	RUSC1	462.478	-0.198086	0.0786332	-2.51912	0.0117649	0.318915	3	88991288	89000618	-	protein coding
ENSMUSG00000038611	PHRF1	5573.5	0.109899	0.0436759	2.51625	0.0118611	0.320684	7	140808697	140842663	+	protein coding
ENSMUSG00000021706	ZFYVE16	632.034	0.2221	0.0885092	2.50935	0.0120955	0.321173	13	92623616	92667376	-	protein coding
ENSMUSG00000026581	SELL	3379.13	-0.169543	0.0674468	-2.51374	0.011946	0.321173	1	163889551	163911750	+	protein coding
ENSMUSG00000030055	RAB43	976.455	-0.206869	0.0823855	-2.51099	0.0120394	0.321173	6	87765835	87789146	-	protein coding
ENSMUSG00000033751	GADD45GIP1	1705.26	0.0928456	0.0369418	2.5133	0.0119609	0.321173	8	85558151	85562111	+	protein coding
ENSMUSG00000039234	SEC24D	191.333	-0.317489	0.126507	-2.50965	0.0120851	0.321173	3	123061104	123159290	+	protein coding
ENSMUSG00000071652	INTS5	2071.72	-0.0896118	0.0356869	-2.51106	0.012037	0.321173	19	8870369	8875252	+	protein coding
ENSMUSG00000078578	UBE2D3	16704.2	0.0826371	0.032932	2.50932	0.0120963	0.321173	3	135143910	135173959	+	protein coding
ENSMUSG00000050965	PRKCA	3111.1	0.222475	0.0887129	2.50781	0.0121481	0.321723	11	107824213	108234754	-	protein coding
ENSMUSG00000063146	CLIP2	134.102	-0.311445	0.124326	-2.50507	0.0122427	0.3234	5	134518237	134581288	-	protein coding
ENSMUSG00000006519	CYBA	1999.51	-0.149955	0.059956	-2.50109	0.0123812	0.325386	8	123151515	123159669	-	protein coding
ENSMUSG00000012519	MLKL	179.163	0.554515	0.222074	2.49698	0.0125254	0.325386	8	112038429	112064809	-	protein coding
ENSMUSG00000032536	TRAK1	2583.66	0.0900554	0.0360102	2.50083	0.0123903	0.325386	9	121126568	121303984	+	protein coding
ENSMUSG00000034361	CPNE2	91.8955	-0.473004	0.189418	-2.49714	0.01252	0.325386	8	95259618	95297159	+	protein coding
ENSMUSG00000039568	UBALD1	1391.93	-0.106887	0.0428126	-2.49663	0.0125378	0.325386	16	4692642	4698179	-	protein coding
ENSMUSG00000040723	RCSD1	612.612	-0.242416	0.097025	-2.49849	0.0124722	0.325386	1	165474085	165537326	-	protein coding
ENSMUSG00000059588	CALCRL	288.582	-0.429049	0.171703	-2.49878	0.012462	0.325386	2	84160970	84255755	-	protein coding
ENSMUSG00000028173	WLS	182.475	-0.349763	0.140205	-2.49464	0.0126083	0.326398	3	159545309	159644300	+	protein coding
ENSMUSG00000097636	MIRT1	149.16	0.255508	0.102499	2.49279	0.0126742	0.327286	19	53431661	53453227	-	lncRNA
ENSMUSG00000024399	LTB	7224.01	-0.138796	0.0557993	-2.48742	0.0128672	0.331442	17	35413415	35415296	+	protein coding
ENSMUSG00000018189	UCHL5	2765.33	0.118972	0.0479342	2.48198	0.0130655	0.333077	1	143653010	143683204	+	protein coding
ENSMUSG00000024873	CNIH2	85.0692	-0.3095	0.124648	-2.48299	0.0130284	0.333077	19	5142896	5148549	-	protein coding
ENSMUSG00000025958	CREB1	2481.23	-0.10687	0.0430492	-2.48251	0.013046	0.333077	1	64571804	64643707	+	protein coding
ENSMUSG00000030651	ART2B	122.279	-0.533487	0.215006	-2.48127	0.0130915	0.333077	7	101226177	101234807	-	protein coding
ENSMUSG00000031700	GPT2	292.565	0.704269	0.283586	2.48344	0.013012	0.333077	8	86219205	86254189	+	protein coding
ENSMUSG00000016194	HSD11B1	436.169	-0.190542	0.0768744	-2.47861	0.0131895	0.33393	1	192903942	192946383	-	protein coding
ENSMUSG00000034781	GNA11	632.901	0.223397	0.0901073	2.47924	0.0131664	0.33393	10	81364558	81381024	-	protein coding
ENSMUSG00000029657	HSPH1	17889.2	0.146681	0.0592539	2.47547	0.013306	0.334208	5	149537752	149559841	-	protein coding
ENSMUSG00000032440	TGFBR2	1656.48	-0.0998477	0.0403592	-2.47398	0.0133619	0.334208	9	115913361	116004428	-	protein coding
ENSMUSG00000034438	GBP8	1112.68	-0.24656	0.0996254	-2.47487	0.0133285	0.334208	5	105162016	105287406	-	protein coding
ENSMUSG00000038028	TIGAR	1201.88	0.117485	0.0474766	2.47459	0.0133387	0.334208	6	127062079	127086520	-	protein coding
ENSMUSG00000040112	MRPS35	745.233	0.129606	0.0523244	2.47698	0.0132501	0.334208	6	146944262	146975489	+	protein coding
ENSMUSG00000016087	FLI1	833.302	-0.123008	0.0497909	-2.47049	0.013493	0.334376	9	32333500	32454157	-	protein coding
ENSMUSG00000030403	VASP	10199.5	-0.108009	0.0437247	-2.4702	0.0135036	0.334376	7	18990854	19005742	-	protein coding
ENSMUSG00000034206	POLQ	743.993	-0.26984	0.109132	-2.4726	0.0134134	0.334376	16	36832148	36915779	+	protein coding
ENSMUSG00000037720	TMEM33	3420.61	0.165367	0.0669866	2.46865	0.0135623	0.334376	5	67417908	67448804	+	protein coding
ENSMUSG00000037944	CCR7	2897.49	0.184604	0.074757	2.46938	0.0135346	0.334376	11	99035022	99045903	-	protein coding
ENSMUSG00000063362	ALG11	1181.18	-0.233081	0.0943155	-2.47129	0.0134626	0.334376	8	22550737	22561643	+	protein coding
ENSMUSG00000035863	PALM	91.8475	0.504354	0.20438	2.46773	0.0135974	0.334444	10	79629406	79656730	+	protein coding
ENSMUSG00000040681	HMGN1	9064.55	0.111191	0.0450851	2.46625	0.0136536	0.334451	16	95921818	95928929	-	protein coding
ENSMUSG00000072066	6720489N17RIK	86.1782	0.727399	0.294968	2.46602	0.0136623	0.334451	13	62750827	62771996	-	protein coding
ENSMUSG00000000088	COX5A	3623.8	0.0790545	0.0320972	2.46297	0.0137791	0.335723	9	57428557	57439709	+	protein coding
ENSMUSG00000049502	DTX3L	2447.6	-0.190779	0.0774583	-2.46298	0.0137786	0.335723	16	35746881	35759521	-	protein coding
ENSMUSG00000033644	PIWIL2	131.994	-0.274356	0.111532	-2.45989	0.0138978	0.337821	14	70609926	70666832	-	protein coding
ENSMUSG00000024099	NDUFV2	2069.52	-0.104198	0.0424386	-2.45527	0.0140779	0.341398	17	66385633	66408554	-	protein coding
ENSMUSG00000041774	YDJC	924.44	0.120521	0.0491087	2.45416	0.0141214	0.34162	16	16962485	16978565	+	protein coding
ENSMUSG00000118866	RN7S1	197.723	1.07872	0.439693	2.45335	0.0141531	0.34162	12	69206069	69206368	+	misc RNA
ENSMUSG00000008307	1700109H08RIK	126.277	0.220108	0.0898015	2.45105	0.0142441	0.341669	5	3621566	3634356	+	protein coding
ENSMUSG00000020272	STK10	2448.8	-0.137023	0.0559144	-2.45059	0.0142623	0.341669	11	32483305	32574587	+	protein coding
ENSMUSG00000021285	PPP1R13B	747.073	-0.112775	0.0460313	-2.44996	0.0142871	0.341669	12	111794891	111874544	-	protein coding
ENSMUSG00000031827	COTL1	16801.9	-0.142642	0.05822	-2.45006	0.0142832	0.341669	8	120535961	120567283	-	protein coding
ENSMUSG00000009112	BCL2L13	1777.43	-0.175403	0.0717413	-2.44493	0.0144879	0.344517	6	120813173	120869803	+	protein coding
ENSMUSG00000029163	EMILIN1	178.585	0.433954	0.177505	2.44474	0.0144958	0.344517	5	31070746	31078621	+	protein coding
ENSMUSG00000035919	BBS9	217.634	0.366082	0.149758	2.44448	0.014506	0.344517	9	22387011	22799576	+	protein coding
ENSMUSG00000021838	SAMD4	410.611	0.322205	0.131994	2.44105	0.0146445	0.345105	14	47120311	47343272	+	protein coding
ENSMUSG00000022831	HCLS1	5361.82	-0.100037	0.0410168	-2.43893	0.0147307	0.345105	16	36755345	36783574	+	protein coding
ENSMUSG00000030220	ARHGDIB	6395.16	-0.119465	0.0489674	-2.43969	0.0147	0.345105	6	136900653	136918897	-	protein coding
ENSMUSG00000038047	HAUS6	2128.33	0.0943171	0.0386479	2.44042	0.0146702	0.345105	4	86497092	86530292	-	protein coding
ENSMUSG00000054065	PKP3	192.674	-0.335744	0.137622	-2.4396	0.0147034	0.345105	7	140658131	140670423	+	protein coding
ENSMUSG00000063179	PSTK	193.087	0.383976	0.157386	2.43971	0.0146989	0.345105	7	130972870	130996211	+	protein coding
ENSMUSG00000015396	CD83	1798.98	-0.196733	0.0808123	-2.43444	0.0149149	0.347064	13	43938251	43956608	+	protein coding
ENSMUSG00000028874	FGR	135.11	-0.432808	0.177742	-2.43504	0.0148902	0.347064	4	132701406	132729221	+	protein coding
ENSMUSG00000035834	POLR3G	1171.35	0.0947292	0.0389001	2.4352	0.0148837	0.347064	13	81821962	81859132	-	protein coding
ENSMUSG00000025474	TUBGCP2	1156.77	0.142428	0.0585666	2.4319	0.0150201	0.347948	7	139575868	139616582	-	protein coding
ENSMUSG00000027323	RAD51	1730.48	-0.383572	0.157716	-2.43205	0.0150136	0.347948	2	118943274	118977926	+	protein coding
ENSMUSG00000062997	RPL35	8670.63	0.0906133	0.0373	2.42931	0.0151276	0.349657	2	38891592	38895636	-	protein coding
ENSMUSG00000025357	DGKA	2991.42	-0.162792	0.0670847	-2.42666	0.0152386	0.350656	10	128556003	128580724	-	protein coding
ENSMUSG00000030674	QPRT	124.382	-0.293713	0.121033	-2.42671	0.0152365	0.350656	7	126706286	126721398	-	protein coding
ENSMUSG00000028044	CKS1B	1328.29	0.160306	0.0662583	2.41941	0.0155459	0.356146	3	89322779	89325690	-	protein coding
ENSMUSG00000090841	MYL6	8367.85	-0.072076	0.0297894	-2.41952	0.0155409	0.356146	10	128326729	128330014	-	protein coding
ENSMUSG00000062190	LANCL2	341.87	-0.263124	0.108798	-2.41846	0.0155862	0.356282	6	57679525	57716424	+	protein coding
ENSMUSG00000052117	D630039A03RIK	157.036	2.16421	0.896311	2.41457	0.0157538	0.359318	4	57908483	57916297	-	protein coding
ENSMUSG00000002728	NAA20	2202.46	0.0973024	0.040326	2.41289	0.0158264	0.359662	2	145744019	145758345	+	protein coding
ENSMUSG00000025077	DCLRE1A	319.797	0.350811	0.14558	2.40975	0.0159632	0.359662	19	56517599	56536675	-	protein coding
ENSMUSG00000025190	GOT1	2323.39	0.102381	0.0425487	2.40621	0.0161189	0.359662	19	43488191	43513044	-	protein coding
ENSMUSG00000027347	RASGRP1	4541.99	-0.158257	0.0657851	-2.40567	0.0161429	0.359662	2	117110474	117173482	-	protein coding
ENSMUSG00000027550	LRRCC1	344.46	-0.283638	0.11773	-2.40922	0.0159868	0.359662	3	14598848	14637718	+	protein coding
ENSMUSG00000037740	MRPS26	1296.3	0.103913	0.043218	2.4044	0.0161989	0.359662	2	130405662	130410615	+	protein coding
ENSMUSG00000038418	EGR1	11518.7	-0.148948	0.0619291	-2.40514	0.0161662	0.359662	18	34992876	34998037	+	protein coding
ENSMUSG00000038910	PLCL2	1509.87	-0.113517	0.0471425	-2.40796	0.0160421	0.359662	17	50816431	50995512	+	protein coding
ENSMUSG00000040877	WDR25	168.661	-0.407537	0.169035	-2.41096	0.0159104	0.359662	12	108859557	108994378	+	protein coding
ENSMUSG00000058655	EIF4B	24767.1	0.0376273	0.01564	2.40584	0.0161352	0.359662	15	101982208	102005608	+	protein coding
ENSMUSG00000068129	CST7	1231.16	-0.149752	0.0622392	-2.40608	0.0161247	0.359662	2	150412335	150420864	+	protein coding
ENSMUSG00000073676	HSPE1	9656.97	0.106209	0.0441219	2.40716	0.0160769	0.359662	1	55127291	55130466	+	protein coding
ENSMUSG00000078162	GM2574	135.401	1.62076	0.674218	2.40392	0.0162204	0.359662	3	142668372	142669373	+	processed pseudogene
ENSMUSG00000005470	ASF1B	1116.27	-0.224878	0.0936035	-2.40245	0.0162855	0.360333	8	84682136	84696826	+	protein coding
ENSMUSG00000012422	TMEM167	2610.2	0.0937115	0.0390826	2.39778	0.0164948	0.364186	13	90237242	90292026	+	protein coding
ENSMUSG00000005483	DNAJB1	2949.85	0.082342	0.0343633	2.39622	0.0165653	0.364965	8	84334822	84339282	+	protein coding
ENSMUSG00000028647	MYCBP	401.898	-0.326977	0.136608	-2.39355	0.0166862	0.366849	4	123798625	123806062	+	protein coding
ENSMUSG00000029911	SSBP1	1683.8	0.0848172	0.035459	2.39198	0.0167577	0.36764	6	40448286	40461634	+	protein coding
ENSMUSG00000021959	LATS2	307.196	-0.175743	0.0736691	-2.38557	0.0170526	0.371395	14	57927119	57995845	-	protein coding
ENSMUSG00000031917	NIP7	4186.26	0.0973811	0.0408281	2.38515	0.0170723	0.371395	8	107783509	107787563	+	protein coding
ENSMUSG00000038366	LASP1	2515.61	-0.199135	0.0834739	-2.3856	0.0170513	0.371395	11	97689826	97729590	+	protein coding
ENSMUSG00000071068	TREML2	1642.06	-0.214727	0.0900151	-2.38546	0.017058	0.371395	17	48606526	48619561	+	protein coding
ENSMUSG00000027366	SPPL2A	1852.39	0.115311	0.0483876	2.38307	0.017169	0.371934	2	126732311	126775155	-	protein coding
ENSMUSG00000039943	PLCB4	142.554	0.407439	0.170929	2.38368	0.0171406	0.371934	2	135500931	135856513	+	protein coding
ENSMUSG00000037361	SF3B6	2747.16	0.087266	0.0366356	2.382	0.017219	0.371984	12	4867544	4877659	+	protein coding
ENSMUSG00000059810	RGS3	3805.24	-0.110818	0.0465331	-2.38148	0.0172431	0.371984	4	62478084	62622238	+	protein coding
ENSMUSG00000020107	ANAPC16	986.682	0.146937	0.0617944	2.37785	0.0174141	0.372774	10	59823231	59838957	-	protein coding
ENSMUSG00000027739	RAB33B	362.37	-0.164273	0.0690906	-2.37764	0.0174237	0.372774	3	51391341	51403653	+	protein coding
ENSMUSG00000030122	PTMS	565.102	-0.216859	0.0911871	-2.37818	0.0173983	0.372774	6	124890644	124897066	-	protein coding
ENSMUSG00000034165	CCND3	3524.46	-0.182232	0.0766103	-2.37868	0.0173746	0.372774	17	47815976	47910616	+	protein coding
ENSMUSG00000025762	LARP1B	1301.65	0.153441	0.0645748	2.37617	0.0174932	0.373489	3	40904263	40994669	+	protein coding
ENSMUSG00000078995	ZFP456	223.624	-0.38795	0.16335	-2.37497	0.0175505	0.373942	13	67510232	67523929	-	protein coding
ENSMUSG00000021830	TXNDC16	384.72	0.362637	0.152864	2.37229	0.0176782	0.374351	14	45370922	45457785	-	protein coding
ENSMUSG00000047613	A430005L14RIK	814.663	0.120498	0.0507819	2.37286	0.0176508	0.374351	4	154041694	154046382	+	protein coding
ENSMUSG00000051674	DCUN1D4	425.209	0.202757	0.0854686	2.3723	0.0176777	0.374351	5	73638343	73718137	+	protein coding
ENSMUSG00000018666	CBX1	2836.36	0.0634936	0.0268525	2.36453	0.0180529	0.376056	11	96679953	96699466	+	protein coding
ENSMUSG00000024911	FIBP	440.606	0.160915	0.0680438	2.36488	0.0180359	0.376056	19	5510643	5515079	+	protein coding
ENSMUSG00000031754	NUDT21	2514.82	0.0862893	0.0364864	2.36497	0.0180313	0.376056	8	94742124	94763659	-	protein coding
ENSMUSG00000031995	ST14	344.001	-0.567552	0.239992	-2.36488	0.0180358	0.376056	9	31000698	31043149	-	protein coding
ENSMUSG00000037278	TMEM97	3145.46	0.0970569	0.04102	2.36609	0.0179772	0.376056	11	78432643	78441603	-	protein coding
ENSMUSG00000039157	FAM102A	1999.07	-0.190326	0.0804635	-2.36537	0.018012	0.376056	2	32425344	32459768	+	protein coding
ENSMUSG00000049764	ZFP280B	2915.44	0.128186	0.0541734	2.36622	0.017971	0.376056	10	75868484	75879068	+	protein coding
ENSMUSG00000051457	SPN	8179.6	-0.121788	0.0515115	-2.3643	0.0180644	0.376056	7	126731404	126736995	-	protein coding
ENSMUSG00000090553	SNRPE	3784.66	0.069014	0.0291954	2.36386	0.0180855	0.376056	1	133531609	133538029	-	protein coding
ENSMUSG00000027940	TPM3	22791.2	-0.0479123	0.0203006	-2.36014	0.0182681	0.378332	3	89979956	90008209	+	protein coding
ENSMUSG00000035314	GDPD5	142.915	-0.515188	0.21823	-2.36076	0.0182374	0.378332	7	99030621	99111084	+	protein coding
ENSMUSG00000005886	NCOA2	3839.94	-0.189202	0.0803313	-2.35527	0.0185093	0.382131	1	13209329	13444307	-	protein coding
ENSMUSG00000025199	CHUK	2948.15	0.0755184	0.0320772	2.35427	0.0185589	0.382131	19	44061774	44095919	-	protein coding
ENSMUSG00000040843	TIPRL	1309.54	0.116879	0.0496625	2.35347	0.0185991	0.382131	1	165039855	165064565	-	protein coding
ENSMUSG00000045948	MRPS12	911.449	0.11685	0.049637	2.35408	0.0185684	0.382131	7	28439066	28441245	-	protein coding
ENSMUSG00000019822	SMPD2	111.364	-0.495761	0.211137	-2.34805	0.0188719	0.384712	10	41361638	41366365	-	protein coding
ENSMUSG00000038608	DOCK10	11382.7	0.0939932	0.0400308	2.34802	0.0188734	0.384712	1	80478790	80736244	-	protein coding
ENSMUSG00000044966	FBXO48	120.466	0.608277	0.258957	2.34895	0.0188266	0.384712	11	16901375	16904772	+	protein coding
ENSMUSG00000075600	ZC3H3	860.161	-0.0905681	0.0385469	-2.34956	0.0187959	0.384712	15	75626279	75713764	-	protein coding
ENSMUSG00000001424	SND1	6329.45	0.0700425	0.0298699	2.34492	0.0190312	0.385652	6	28475138	28935161	+	protein coding
ENSMUSG00000020516	RPS6KB1	3078.6	0.120266	0.0512588	2.34626	0.0189629	0.385652	11	86389697	86435631	-	protein coding
ENSMUSG00000027219	SLC28A2	692.855	-0.248431	0.10592	-2.34545	0.019004	0.385652	2	122256958	122291618	+	protein coding
ENSMUSG00000006010	ODR4	640.821	-0.279885	0.119518	-2.34177	0.0191924	0.385986	1	150237056	150268831	-	protein coding
ENSMUSG00000032115	HYOU1	10093.1	0.0828694	0.0353888	2.34169	0.0191968	0.385986	9	44290787	44303666	+	protein coding
ENSMUSG00000038212	MFSD14B	1598.83	0.102129	0.0436028	2.34226	0.0191676	0.385986	13	65212477	65260789	-	protein coding
ENSMUSG00000051998	LAX1	667.269	-0.161668	0.0689879	-2.34342	0.0191078	0.385986	1	133606829	133617846	-	protein coding
ENSMUSG00000031832	TAF1C	1846.86	-0.0787788	0.0336679	-2.33988	0.01929	0.386415	8	120324610	120331961	-	protein coding
ENSMUSG00000046668	CXXC5	133.591	-0.304955	0.130333	-2.33982	0.0192928	0.386415	18	35962450	35994741	+	protein coding
ENSMUSG00000003464	PEX19	1130.88	0.112307	0.0480168	2.3389	0.0193406	0.386626	1	171954322	171964060	+	protein coding
ENSMUSG00000030802	BCKDK	1007.84	0.15904	0.0680307	2.33777	0.0193991	0.387049	7	127503254	127509393	+	protein coding
ENSMUSG00000021391	CENPP	274.22	-0.636567	0.272685	-2.33444	0.0195729	0.389765	13	49617499	49806261	-	protein coding
ENSMUSG00002075188	GM55936	190.023	1.40606	0.60301	2.33173	0.0197151	0.391841	4	139065615	139065671	+	miRNA
ENSMUSG00000032661	OAS3	360.308	-0.514857	0.221163	-2.32795	0.019915	0.394503	5	120891163	120915726	-	protein coding
ENSMUSG00000038271	IFFO1	219.814	0.286973	0.123283	2.32775	0.0199252	0.394503	6	125122204	125138745	+	protein coding
ENSMUSG00000025557	SLC15A1	177.855	-1.3473	0.578984	-2.32701	0.0199645	0.394528	14	121697033	121742664	-	protein coding
ENSMUSG00000060441	TRIM5	112.569	-0.221829	0.0954004	-2.32524	0.0200589	0.395638	7	103912593	103937301	-	protein coding
ENSMUSG00000027134	LPCAT4	971.564	0.132359	0.0569581	2.3238	0.0201363	0.39641	2	112069813	112077456	+	protein coding
ENSMUSG00000027863	CD2	5337.82	-0.07451	0.0321006	-2.32114	0.0202791	0.397777	3	101183215	101195255	-	protein coding
ENSMUSG00000036992	NXT1	1033.29	0.0985763	0.0424701	2.32108	0.0202826	0.397777	2	148514521	148517947	+	protein coding
ENSMUSG00000038855	ITPKB	3013.72	-0.117575	0.0507054	-2.31879	0.0204065	0.399451	1	180158050	180252367	+	protein coding
ENSMUSG00000020212	MDM1	217.03	0.357371	0.154272	2.3165	0.0205312	0.400729	10	117977716	118004902	+	protein coding
ENSMUSG00000029461	FAM168A	359.881	-0.44125	0.190553	-2.31564	0.0205781	0.400729	7	100355842	100490863	+	protein coding
ENSMUSG00000072772	GRCC10	739.409	-0.208675	0.0901226	-2.31546	0.0205879	0.400729	6	124716146	124718337	-	protein coding
ENSMUSG00000018923	MED11	1199.58	-0.117298	0.0506974	-2.3137	0.0206844	0.401282	11	70342745	70344553	+	protein coding
ENSMUSG00000023272	CRELD2	1441.02	0.108108	0.0467289	2.31352	0.0206938	0.401282	15	88703849	88710886	+	protein coding
ENSMUSG00000002416	NDUFB2	759.315	-0.13108	0.0568088	-2.3074	0.0210327	0.40482	6	39569508	39580316	+	protein coding
ENSMUSG00000027636	SLA2	156.391	-0.314852	0.136329	-2.3095	0.0209159	0.40482	2	156714377	156729112	-	protein coding
ENSMUSG00000037640	ZFP60	354.238	0.24792	0.107436	2.30761	0.0210209	0.40482	7	27430814	27453127	+	protein coding
ENSMUSG00000042099	KANK3	81.3674	0.432022	0.18722	2.30756	0.0210234	0.40482	17	34029493	34041892	+	protein coding
ENSMUSG00000037933	BICD2	2973.47	0.0597891	0.0259284	2.30593	0.0211145	0.405642	13	49495061	49540502	+	protein coding
ENSMUSG00000028614	NDC1	2351.18	0.110342	0.0479079	2.30321	0.0212668	0.407689	4	107224981	107273543	+	protein coding
ENSMUSG00000062929	CFL2	497.007	-0.181324	0.0787464	-2.30263	0.0212999	0.407689	12	54905594	54909662	-	protein coding
ENSMUSG00000020401	GARIN3	1152.61	-0.228253	0.0991664	-2.30172	0.0213511	0.407917	11	46287386	46298809	+	protein coding
ENSMUSG00000098091	GM16470	88.3858	-0.492501	0.21416	-2.29968	0.0214661	0.409358	19	40200826	40201823	+	processed pseudogene
ENSMUSG00000049124	GM8186	513.789	0.180245	0.0784215	2.29842	0.0215382	0.409978	17	26317965	26318195	-	processed pseudogene
ENSMUSG00000039989	CBX4	735.576	-0.194372	0.0846804	-2.29536	0.0217123	0.412534	11	118968399	118977047	-	protein coding
ENSMUSG00000027108	OLA1	3124.89	0.0711082	0.0309965	2.29407	0.0217863	0.413181	2	72923145	73049268	-	protein coding
ENSMUSG00000010290	AI597479	924.167	0.116196	0.05067	2.29318	0.0218374	0.413393	1	43137870	43155107	+	protein coding
ENSMUSG00000003500	IMPDH1	5794.96	0.0578968	0.0252584	2.29218	0.0218951	0.413469	6	29200433	29216363	-	protein coding
ENSMUSG00000040918	SLC19A2	667.268	0.157287	0.0686533	2.29104	0.0219612	0.413469	1	164076615	164092954	+	protein coding
ENSMUSG00000070426	RNF121	1129.1	0.117989	0.0514897	2.29151	0.0219339	0.413469	7	101668344	101714676	-	protein coding
ENSMUSG00000002981	CLPTM1	4212.22	0.0558805	0.0244304	2.28734	0.0221762	0.414503	7	19365496	19398958	-	protein coding
ENSMUSG00000022770	DLG1	2209.4	0.106438	0.0465265	2.28768	0.0221561	0.414503	16	31482261	31693947	+	protein coding
ENSMUSG00000034659	TMEM109	1847.76	0.140404	0.0613822	2.28737	0.0221744	0.414503	19	10848024	10859365	-	protein coding
ENSMUSG00000040940	ARHGEF1	10592.3	-0.137558	0.0601261	-2.28782	0.0221478	0.414503	7	24602337	24626019	+	protein coding
ENSMUSG00000012296	TJAP1	1179.94	-0.159379	0.0697468	-2.28511	0.0223065	0.416186	17	46568777	46593952	-	protein coding
ENSMUSG00000001942	SIAE	131.991	-0.470599	0.206754	-2.27613	0.0228383	0.422089	9	37466994	37560951	+	protein coding
ENSMUSG00000004043	STAT5A	4938.49	0.15705	0.0690135	2.27564	0.0228674	0.422089	11	100750177	100775995	+	protein coding
ENSMUSG00000024236	SVIL	1864.23	0.107515	0.0471955	2.27809	0.0227213	0.422089	18	4920540	5119299	+	protein coding
ENSMUSG00000034266	BATF	314.773	-0.193596	0.0850301	-2.27679	0.0227986	0.422089	12	85733443	85755861	+	protein coding
ENSMUSG00000038291	SNX25	1030.4	-0.120902	0.0530558	-2.27876	0.0226811	0.422089	8	46486298	46605196	-	protein coding
ENSMUSG00000070056	MFHAS1	1335	0.16715	0.0734511	2.27566	0.0228664	0.422089	8	36054952	36146603	+	protein coding
ENSMUSG00000024640	PSAT1	8183.08	0.151888	0.066793	2.27401	0.0229651	0.423139	19	15882042	15924701	-	protein coding
ENSMUSG00000024513	MBD2	2646.51	-0.0678425	0.029855	-2.2724	0.0230622	0.424172	18	70701260	70759202	+	protein coding
ENSMUSG00000037722	GNPNAT1	1468.45	0.117899	0.0519237	2.27061	0.0231704	0.425407	14	45613791	45642370	-	protein coding
ENSMUSG00000029426	SCARB2	775.696	-0.186947	0.0823606	-2.26986	0.0232162	0.425493	5	92589173	92654692	-	protein coding
ENSMUSG00000001440	KPNB1	35607.8	0.0501567	0.0221858	2.26076	0.0237743	0.429332	11	97050540	97078707	-	protein coding
ENSMUSG00000020263	APPL2	218.53	-0.391695	0.173328	-2.25985	0.0238307	0.429332	10	83435897	83484602	-	protein coding
ENSMUSG00000021670	HMGCR	12966.7	0.146232	0.0647963	2.25679	0.0240212	0.429332	13	96785475	96807444	-	protein coding
ENSMUSG00000024975	PDCD4	705.749	-0.238518	0.105625	-2.25815	0.0239361	0.429332	19	53880662	53918291	+	protein coding
ENSMUSG00000026150	MFF	1477.76	0.092689	0.0409902	2.26125	0.0237438	0.429332	1	82702611	82730115	+	protein coding
ENSMUSG00000026737	PIP4K2A	2763.35	-0.102233	0.0451602	-2.26379	0.0235868	0.429332	2	18847066	19002937	-	protein coding
ENSMUSG00000027001	DUSP19	149.689	0.390497	0.172763	2.26031	0.0238019	0.429332	2	80447389	80462705	+	protein coding
ENSMUSG00000027828	SSR3	5453.03	0.058236	0.0257793	2.25902	0.0238819	0.429332	3	65287076	65300044	-	protein coding
ENSMUSG00000028211	TRP53INP1	1123.89	0.198022	0.087751	2.25663	0.0240309	0.429332	4	11156431	11174379	+	protein coding
ENSMUSG00000031833	MAST3	3761.98	-0.131497	0.0582349	-2.25805	0.0239426	0.429332	8	71230761	71257698	-	protein coding
ENSMUSG00000034765	DUSP5	5704.02	0.124373	0.0549023	2.26536	0.0234909	0.429332	19	53517540	53530862	+	protein coding
ENSMUSG00000048696	MEX3D	554.18	0.135808	0.0601886	2.25637	0.0240475	0.429332	10	80216189	80223493	-	protein coding
ENSMUSG00000051329	NUP160	4339.55	0.1031	0.045545	2.26369	0.0235929	0.429332	2	90507559	90566672	+	protein coding
ENSMUSG00000055148	KLF2	344.968	-0.293377	0.129667	-2.26254	0.0236641	0.429332	8	73072877	73075500	+	protein coding
ENSMUSG00000101878	GM8203	629.744	0.315769	0.139826	2.25831	0.0239266	0.429332	6	116150698	116151084	+	processed pseudogene
ENSMUSG00000002205	VRK3	494.212	-0.151896	0.0673393	-2.25568	0.0240908	0.429363	7	44397837	44426939	+	protein coding
ENSMUSG00000020225	TMBIM4	425.409	-0.15714	0.0696918	-2.25479	0.0241467	0.429621	10	120037495	120060822	+	protein coding
ENSMUSG00000024942	CAPN1	2130.98	-0.0935354	0.0415154	-2.25303	0.0242574	0.43085	19	6038573	6065927	-	protein coding
ENSMUSG00000026930	GPSM1	556.522	0.12483	0.0554291	2.25206	0.0243182	0.431191	2	26205527	26238249	+	protein coding
ENSMUSG00000022089	BIN3	741.134	0.155805	0.0692687	2.24928	0.0244944	0.433572	14	70337554	70375655	+	protein coding
ENSMUSG00000027510	RBM38	4287.11	-0.108232	0.0481604	-2.24733	0.0246191	0.434508	2	172862291	172876527	+	protein coding
ENSMUSG00000035455	FIGNL1	2014.23	-0.259443	0.115455	-2.24714	0.0246312	0.434508	11	11737431	11758962	-	protein coding
ENSMUSG00000002768	MEA1	1153.33	-0.075295	0.0335194	-2.24631	0.0246839	0.434697	17	46989719	46994037	+	protein coding
ENSMUSG00000027864	PTGFRN	948.425	-0.178413	0.0794732	-2.24495	0.0247714	0.435497	3	100947548	101017594	-	protein coding
ENSMUSG00000001632	BRPF1	2857.77	0.0697006	0.031092	2.24176	0.0249771	0.43837	6	113284098	113301821	+	protein coding
ENSMUSG00000003031	CDKN1B	656.216	-0.252202	0.112672	-2.23838	0.0251963	0.438392	6	134897364	134902476	+	protein coding
ENSMUSG00000020178	ADORA2A	1147.43	-0.197182	0.0880675	-2.23899	0.0251564	0.438392	10	75152711	75170618	+	protein coding
ENSMUSG00000021470	ERCC6L2	1130.42	-0.130622	0.0583047	-2.24033	0.0250694	0.438392	13	63963054	64048116	+	protein coding
ENSMUSG00000026659	DUSP12	783.073	0.141083	0.0630403	2.23797	0.0252228	0.438392	1	170701067	170713109	-	protein coding
ENSMUSG00000031799	TPM4	8433.44	-0.126745	0.0566374	-2.23783	0.0252324	0.438392	8	72884018	72906986	+	protein coding
ENSMUSG00000036777	ANLN	573.588	-0.503696	0.224972	-2.23893	0.0251608	0.438392	9	22243308	22300484	-	protein coding
ENSMUSG00000022020	NAA16	1694.17	0.103648	0.0463391	2.23673	0.0253042	0.438553	14	79562709	79628218	-	protein coding
ENSMUSG00000038664	HERC1	2275.71	0.0944098	0.0422275	2.23574	0.0253687	0.438553	9	66257732	66416057	+	protein coding
ENSMUSG00000075327	ZBTB2	505.305	-0.127936	0.0572197	-2.23588	0.0253595	0.438553	10	4317075	4338108	-	protein coding
ENSMUSG00000022426	JOSD1	2078.24	-0.0705969	0.0316251	-2.2323	0.0255949	0.441155	15	79558452	79572120	-	protein coding
ENSMUSG00000028609	MAGOH	2899.31	0.0753363	0.0337504	2.23216	0.0256045	0.441155	4	107736952	107744621	+	protein coding
ENSMUSG00000121093	NA	22340	0.0942593	0.0422489	2.23105	0.0256779	0.441686	17	21695173	21698393	+	lncRNA
ENSMUSG00000024190	DUSP1	145.177	-0.247145	0.110971	-2.22711	0.0259397	0.445449	17	26724564	26781102	-	protein coding
ENSMUSG00000020526	ZNHIT3	483.414	0.126505	0.0568526	2.22513	0.0260723	0.446644	11	84801776	84807192	-	protein coding
ENSMUSG00000036430	TBCC	235.105	0.176985	0.0795515	2.22479	0.0260956	0.446644	17	47201610	47202773	+	protein coding
ENSMUSG00000029009	MTHFR	595.21	0.287687	0.129401	2.22323	0.0262003	0.447696	4	148123534	148144008	+	protein coding
ENSMUSG00000036078	SIGMAR1	3215.85	0.067842	0.0305292	2.2222	0.0262701	0.448149	4	41738493	41756157	-	protein coding
ENSMUSG00000018507	TRPV2	817.816	-0.189591	0.0853843	-2.22044	0.0263888	0.448672	11	62465312	62491341	+	protein coding
ENSMUSG00000029681	BCL7B	964.567	-0.100797	0.0454017	-2.22012	0.0264109	0.448672	5	135197137	135210709	+	protein coding
ENSMUSG00000050721	PLEKHO2	834.025	-0.130794	0.0589209	-2.21982	0.0264307	0.448672	9	65459980	65487322	-	protein coding
ENSMUSG00000005881	ERGIC3	1040.9	-0.144248	0.0650475	-2.21758	0.0265832	0.449785	2	155849965	155860199	+	protein coding
ENSMUSG00000024913	LRP5	517.066	0.221549	0.0998785	2.21818	0.0265423	0.449785	19	3634828	3736564	-	protein coding
ENSMUSG00000027411	VPS16	3850.6	0.0991884	0.044744	2.2168	0.0266368	0.449957	2	130266259	130286189	+	protein coding
ENSMUSG00000059288	CDYL	692.962	0.100208	0.0452375	2.21515	0.0267497	0.451128	13	35843816	36058046	+	protein coding
ENSMUSG00000023882	ZFP54	165.784	-0.213858	0.0967557	-2.21028	0.0270855	0.456049	17	21643489	21655902	+	protein coding
ENSMUSG00000002332	DHRS1	209.676	-0.289936	0.131359	-2.2072	0.0272998	0.456352	14	55976477	55983147	-	protein coding
ENSMUSG00000005267	ZFP287	85.3607	-0.323989	0.146742	-2.20787	0.0272532	0.456352	11	62591182	62622731	-	protein coding
ENSMUSG00000021998	LCP1	69885.6	-0.0572198	0.0259145	-2.20802	0.0272429	0.456352	14	75368541	75468282	+	protein coding
ENSMUSG00000033813	TCEA1	4995.44	0.0506292	0.0229483	2.20623	0.0273679	0.456352	1	4928037	4968132	+	protein coding
ENSMUSG00000053477	TCF4	103.201	0.475454	0.215202	2.20934	0.027151	0.456352	18	69476427	69822150	+	protein coding
ENSMUSG00000079144	A130010J15RIK	395.635	0.196384	0.0889899	2.20682	0.0273269	0.456352	1	192850354	192860140	+	protein coding
ENSMUSG00000020189	OSBPL8	5897.38	0.0947651	0.0430237	2.20263	0.0276211	0.459833	10	111000613	111133110	+	protein coding
ENSMUSG00000009145	DQX1	244.255	-0.195771	0.0889269	-2.20148	0.0277017	0.460436	6	83034825	83044299	+	protein coding
ENSMUSG00000010755	CARS	3878.15	0.165755	0.0753647	2.19938	0.027851	0.462175	7	143110967	143153827	-	protein coding
ENSMUSG00000000326	COMT	1003.81	-0.142872	0.0650422	-2.19661	0.0280485	0.46275	16	18225636	18245602	-	protein coding
ENSMUSG00000024660	INCENP	3844.19	0.219971	0.10016	2.1962	0.0280773	0.46275	19	9849660	9876915	-	protein coding
ENSMUSG00000028656	CAP1	17941.8	-0.0791788	0.0360599	-2.19576	0.0281091	0.46275	4	122752840	122779849	-	protein coding
ENSMUSG00000046179	E2F8	1138.47	-0.388937	0.176985	-2.19757	0.0279799	0.46275	7	48516177	48531344	-	protein coding
ENSMUSG00000069893	9930111J21RIK1	207.738	-0.502056	0.228504	-2.19714	0.0280105	0.46275	11	48836977	48870225	-	protein coding
ENSMUSG00000028431	ELP1	4379.9	0.101087	0.0460709	2.19416	0.0282236	0.463178	4	56749680	56802331	-	protein coding
ENSMUSG00000051469	ZFP24	1398.23	-0.101279	0.0461584	-2.19415	0.0282246	0.463178	18	24142759	24153867	-	protein coding
ENSMUSG00000001270	CKB	315.289	0.359358	0.163948	2.1919	0.0283864	0.464034	12	111635795	111638772	-	protein coding
ENSMUSG00000013150	GFOD2	149.55	0.404832	0.184775	2.19094	0.028456	0.464034	8	106440486	106485296	-	protein coding
ENSMUSG00000022437	SAMM50	4041.66	0.0748651	0.0341548	2.19193	0.0283844	0.464034	15	84076442	84101468	+	protein coding
ENSMUSG00000030556	LRRC28	167.081	0.36347	0.165854	2.19151	0.028415	0.464034	7	67163158	67295016	-	protein coding
ENSMUSG00000005674	TOMM40L	908.744	0.151924	0.0694007	2.18909	0.0285905	0.464036	1	171043580	171050083	-	protein coding
ENSMUSG00000028833	NCDN	2758.4	-0.0680162	0.0310601	-2.18982	0.028537	0.464036	4	126637543	126647231	-	protein coding
ENSMUSG00000038398	UPF3A	1035.86	-0.0937403	0.0428167	-2.18934	0.0285723	0.464036	8	13835615	13849193	+	protein coding
ENSMUSG00000032788	PDXK	1767.53	0.0777577	0.0355554	2.18695	0.0287464	0.465836	10	78272578	78300809	-	protein coding
ENSMUSG00000001175	CALM1	15924.8	0.0758546	0.0347053	2.18568	0.0288391	0.466523	12	100165694	100176073	+	protein coding
ENSMUSG00000015806	QDPR	2438.67	0.0650714	0.0297875	2.18452	0.028924	0.466523	5	45591363	45607578	-	protein coding
ENSMUSG00000026068	IL18RAP	497.326	-0.232557	0.106437	-2.18493	0.0288942	0.466523	1	40554522	40590865	+	protein coding
ENSMUSG00000042369	RBM45	1603.22	0.079413	0.0363715	2.18338	0.0290076	0.467145	2	76200328	76214112	+	protein coding
ENSMUSG00000033020	POLR2F	2028.35	0.0887284	0.0406549	2.18248	0.0290741	0.467346	15	79025209	79035974	+	protein coding
ENSMUSG00000049076	ACAP2	1073.55	0.129284	0.0592507	2.18199	0.0291104	0.467346	16	30911230	31020063	-	protein coding
ENSMUSG00000030314	ATG7	638.277	-0.14257	0.0653851	-2.18047	0.0292227	0.468423	6	114620058	114837575	+	protein coding
ENSMUSG00000046605	B3GNTL1	148.775	-0.198189	0.090954	-2.179	0.0293318	0.469445	11	121507023	121563979	-	protein coding
ENSMUSG00000024097	SRSF7	12768.1	0.0532797	0.0244601	2.17823	0.0293891	0.469575	17	80507509	80514736	-	protein coding
ENSMUSG00000033671	CEP350	1388.38	0.226003	0.103782	2.17767	0.0294306	0.469575	1	155720710	155849001	-	protein coding
ENSMUSG00000024953	PRDX5	1431.15	-0.0943735	0.0433497	-2.17703	0.0294782	0.469611	19	6884065	6887474	-	protein coding
ENSMUSG00000038949	CNST	559.149	0.191737	0.0882041	2.17378	0.0297214	0.472757	1	179373935	179455043	+	protein coding
ENSMUSG00000019494	COPS6	3362.14	0.0609125	0.0280536	2.17129	0.0299095	0.474685	5	138159333	138162908	+	protein coding
ENSMUSG00000024122	PDPK1	2633.66	0.0901113	0.0415169	2.17047	0.029971	0.474685	17	24292654	24369898	-	protein coding
ENSMUSG00000032281	ACSBG1	167.249	-0.27801	0.128094	-2.17035	0.0299801	0.474685	9	54512161	54569154	-	protein coding
ENSMUSG00000002455	PRPF6	2546.1	-0.0699683	0.0322773	-2.16773	0.0301796	0.477113	2	181233661	181297453	+	protein coding
ENSMUSG00000022965	IFNGR2	166.958	-0.543816	0.250965	-2.1669	0.0302426	0.477381	16	91343960	91362511	+	protein coding
ENSMUSG00000018442	DERL2	1559.35	0.105141	0.0485403	2.16605	0.0303073	0.477674	11	70897990	70910667	-	protein coding
ENSMUSG00000023074	MOSPD1	131.322	0.316693	0.146282	2.16495	0.0303913	0.478043	X	52433475	52459379	-	protein coding
ENSMUSG00000025572	TMC6	951.341	-0.2975	0.137443	-2.16454	0.030423	0.478043	11	117656814	117673024	-	protein coding
ENSMUSG00000018651	TADA2A	1072.87	0.147468	0.0681614	2.16351	0.0305023	0.478563	11	83969746	84020426	-	protein coding
ENSMUSG00000020185	E2F7	171.461	0.696312	0.322327	2.16027	0.0307519	0.47879	10	110581300	110623245	+	protein coding
ENSMUSG00000021460	AUH	239.464	-0.279986	0.129627	-2.15993	0.0307781	0.47879	13	52989155	53083717	-	protein coding
ENSMUSG00000021669	CERT1	2567.97	0.152675	0.0706918	2.15972	0.0307942	0.47879	13	96679126	96776675	+	protein coding
ENSMUSG00000027775	MFSD1	1436.62	0.13271	0.0613864	2.16187	0.0306278	0.47879	3	67490074	67511570	+	protein coding
ENSMUSG00000055943	EMC7	1853.35	0.0772316	0.0357328	2.16136	0.0306672	0.47879	2	112285342	112302507	+	protein coding
ENSMUSG00000059278	NAA38	435.193	0.169177	0.0782822	2.16112	0.0306859	0.47879	11	69286313	69287506	+	protein coding
ENSMUSG00000056209	NPM3	4886.01	0.058431	0.0270629	2.15908	0.0308438	0.478842	19	45736173	45738030	-	protein coding
ENSMUSG00000063018	2010204K13RIK	131.382	0.289482	0.134205	2.15701	0.0310049	0.480623	X	7278056	7311382	-	lncRNA
ENSMUSG00000106874	GM20186	23683.8	0.0873682	0.040522	2.15607	0.0310783	0.48104	6	18842933	18848532	-	lncRNA
ENSMUSG00000024968	RCOR2	184.953	0.302767	0.140562	2.15398	0.0312416	0.482126	19	7244690	7252590	+	protein coding
ENSMUSG00000040345	ARHGAP9	1341.76	-0.198539	0.0921686	-2.15408	0.0312336	0.482126	10	127157833	127165812	+	protein coding
ENSMUSG00000015247	NIPSNAP3B	842.565	0.0876627	0.040721	2.15277	0.0313369	0.482579	4	53011880	53022060	+	protein coding
ENSMUSG00000032562	GNAI2	5018.08	-0.0958225	0.0445249	-2.15211	0.0313885	0.482579	9	107491324	107512566	-	protein coding
ENSMUSG00000038628	POLR3K	1185.9	0.175642	0.0816246	2.15183	0.0314107	0.482579	2	181506130	181512623	+	protein coding
ENSMUSG00000026029	CASP8	2273.78	-0.0796874	0.0370583	-2.15033	0.0315294	0.483685	1	58834533	58886662	+	protein coding
ENSMUSG00000038374	RBM8A	4574.97	0.0654453	0.0304457	2.14957	0.0315891	0.483884	3	96537249	96541107	+	protein coding
ENSMUSG00000038696	MAPKAP1	1204.81	0.122677	0.0570902	2.14883	0.031648	0.48407	2	34296783	34514962	+	protein coding
ENSMUSG00000019826	ZBTB24	547.817	-0.12633	0.0588744	-2.14575	0.0318926	0.484615	10	41326379	41341570	+	protein coding
ENSMUSG00000024981	ACSL5	8532.29	0.0998516	0.0465329	2.14583	0.0318866	0.484615	19	55240370	55286152	+	protein coding
ENSMUSG00000027405	NOP56	24183.9	0.05117	0.0238571	2.14485	0.0319645	0.484615	2	130116350	130121233	+	protein coding
ENSMUSG00000037795	N4BP2	1376.21	0.213049	0.0993069	2.14536	0.031924	0.484615	5	65920864	65987451	+	protein coding
ENSMUSG00000090272	MNDAL	2055.33	-0.250895	0.116971	-2.14492	0.0319592	0.484615	1	173676692	173708447	-	protein coding
ENSMUSG00002076161	RN7SK	107.341	0.838462	0.390538	2.14694	0.0317977	0.484615	9	78082585	78082915	-	misc RNA
ENSMUSG00000069301	H2AC11	146.691	2.1192	0.988496	2.14386	0.0320438	0.485107	13	22226630	22227114	-	protein coding
ENSMUSG00000022201	ZFR	3506.57	-0.0766273	0.035778	-2.14174	0.0322142	0.486054	15	12117917	12185769	+	protein coding
ENSMUSG00000035133	ARHGAP5	550.269	0.178721	0.0834566	2.14149	0.0322349	0.486054	12	52550755	52618758	+	protein coding
ENSMUSG00000059475	ZFP426	649.748	-0.177323	0.0828098	-2.14133	0.0322471	0.486054	9	20379845	20404042	-	protein coding
ENSMUSG00000027111	ITGA6	589.819	-0.173237	0.0810205	-2.13819	0.0325012	0.486722	2	71575960	71688760	+	protein coding
ENSMUSG00000035967	INTS6L	495.837	-0.221881	0.103673	-2.1402	0.0323387	0.486722	X	55500217	55553203	+	protein coding
ENSMUSG00000037885	STK35	760.336	0.148349	0.0693625	2.13875	0.0324558	0.486722	2	129642437	129674207	+	protein coding
ENSMUSG00000071552	TIGIT	701.86	0.272136	0.127234	2.13886	0.0324471	0.486722	16	43469230	43484509	-	protein coding
ENSMUSG00000077450	RAB11B	3926.01	-0.0759757	0.0355379	-2.13788	0.0325265	0.486722	17	33961458	33979504	-	protein coding
ENSMUSG00000030798	CD37	1470.04	-0.0875421	0.0410279	-2.13372	0.0328657	0.491088	7	44883056	44888539	-	protein coding
ENSMUSG00000016921	SRSF6	17264.3	0.0386291	0.0181334	2.13027	0.0331495	0.493903	2	162773448	162779041	+	protein coding
ENSMUSG00000029311	HSD17B11	175.672	-0.241063	0.113143	-2.1306	0.0331222	0.493903	5	104137628	104169785	-	protein coding
ENSMUSG00000026975	DPH7	640.55	-0.132769	0.0623716	-2.12868	0.0332804	0.495141	2	24852412	24862175	+	protein coding
ENSMUSG00000014551	MRPS25	859.59	0.163434	0.0768756	2.12595	0.0335076	0.495313	6	92146506	92161014	-	protein coding
ENSMUSG00000017550	ATAD5	1206.44	0.190787	0.0897132	2.12663	0.0334505	0.495313	11	79980226	80026620	+	protein coding
ENSMUSG00000022234	CCT5	20899.6	0.0512307	0.0240876	2.12685	0.0334328	0.495313	15	31590946	31601950	-	protein coding
ENSMUSG00000045302	PREB	3433.29	0.0605707	0.0284854	2.12638	0.0334719	0.495313	5	31108197	31117705	-	protein coding
ENSMUSG00000063412	GM10131	2923.38	0.109067	0.0513096	2.12567	0.0335311	0.495313	8	34578156	34578891	-	protein coding
ENSMUSG00000039828	WDR70	1223.32	0.0835208	0.0393245	2.12389	0.0336797	0.496799	15	7902536	8128693	-	protein coding
ENSMUSG00000003382	ETV3	4155.03	-0.0951776	0.0449093	-2.11933	0.0340626	0.499606	3	87432714	87447463	+	protein coding
ENSMUSG00000009828	CILK1	220.465	-0.274692	0.129513	-2.12096	0.0339252	0.499606	9	78016474	78079389	+	protein coding
ENSMUSG00000038500	PRR3	1396.01	-0.0810849	0.0382592	-2.11936	0.0340601	0.499606	17	36283433	36291128	-	protein coding
ENSMUSG00000057738	SPTAN1	5437.96	-0.104527	0.049321	-2.11933	0.0340629	0.499606	2	29855572	29921463	+	protein coding
ENSMUSG00000047180	NEURL3	1124.94	-0.175599	0.0829025	-2.11814	0.0341635	0.500372	1	36303678	36313760	-	protein coding
ENSMUSG00000024580	GRPEL2	1064.64	0.0797816	0.0376774	2.11749	0.034218	0.500463	18	61845495	61859396	-	protein coding
ENSMUSG00000022106	RCBTB2	381.355	-0.233236	0.110197	-2.11653	0.0342998	0.500779	14	73360477	73445283	+	protein coding
ENSMUSG00000071072	PTGES3	12222.3	0.0734362	0.0347035	2.1161	0.0343364	0.500779	10	127894823	127913141	+	protein coding
ENSMUSG00000017715	PGS1	2239.84	0.0864696	0.0408999	2.11418	0.0345	0.502457	11	117877118	117914837	+	protein coding
ENSMUSG00000028793	RNF19B	2215.32	-0.146223	0.0692005	-2.11304	0.0345975	0.50311	4	128952064	128979679	+	protein coding
ENSMUSG00000064267	HVCN1	749.208	-0.176582	0.0835885	-2.11252	0.0346419	0.50311	5	122344867	122380360	+	protein coding
ENSMUSG00000038002	CRAMP1	1176.03	0.0867821	0.0410969	2.11164	0.034717	0.503494	17	25180200	25234762	-	protein coding
ENSMUSG00000061028	CLASRP	1530.66	0.125369	0.0594161	2.11002	0.0348567	0.504813	7	19314960	19338411	-	protein coding
ENSMUSG00000004771	RAB11A	1191.99	0.0972733	0.0461884	2.10601	0.0352032	0.504888	9	64622581	64645040	-	protein coding
ENSMUSG00000026011	CTLA4	1041.96	0.385723	0.183139	2.10617	0.0351896	0.504888	1	60926159	60954991	+	protein coding
ENSMUSG00000031822	GSE1	609.999	-0.220545	0.104602	-2.10842	0.0349948	0.504888	8	120955195	121308129	+	protein coding
ENSMUSG00000033083	TBC1D4	127.686	-0.390689	0.185384	-2.10746	0.0350775	0.504888	14	101679796	101846627	-	protein coding
ENSMUSG00000051124	GIMAP9	1431.54	-0.115673	0.0548834	-2.10762	0.0350643	0.504888	6	48653063	48656048	+	protein coding
ENSMUSG00000063354	SLC39A4	256.614	-0.250856	0.11901	-2.10785	0.035044	0.504888	15	76496583	76501584	-	protein coding
ENSMUSG00000063884	PTCD3	4337.83	0.0626439	0.0297398	2.1064	0.0351694	0.504888	6	71857622	71885734	-	protein coding
ENSMUSG00000022403	ST13	8908.43	0.0705439	0.0335977	2.09966	0.0357583	0.506751	15	81247870	81284278	-	protein coding
ENSMUSG00000024338	PSMB8	4367.12	-0.0896158	0.0426548	-2.10095	0.035645	0.506751	17	34416695	34420428	+	protein coding
ENSMUSG00000024357	SIL1	423.757	-0.18576	0.0885487	-2.09783	0.0359204	0.506751	18	35399449	35632833	-	protein coding
ENSMUSG00000026017	CARF	137.169	0.407077	0.194019	2.09812	0.0358942	0.506751	1	60137406	60193112	+	protein coding
ENSMUSG00000026781	ACBD5	437.991	0.143736	0.0683662	2.10245	0.0355142	0.506751	2	22958179	23005570	+	protein coding
ENSMUSG00000028849	MAP7D1	1697.38	-0.0944697	0.0449639	-2.10102	0.0356396	0.506751	4	126125960	126150136	-	protein coding
ENSMUSG00000029500	PGAM5	2408.27	0.074487	0.0354377	2.10191	0.035561	0.506751	5	110406996	110417779	-	protein coding
ENSMUSG00000031887	TRADD	520.981	0.10585	0.0503709	2.1014	0.0356054	0.506751	8	105984918	105991241	-	protein coding
ENSMUSG00000055239	KCMF1	2054.84	0.0963014	0.0457992	2.10269	0.0354931	0.506751	6	72818097	72876962	-	protein coding
ENSMUSG00000059689	ZFP637	197.41	-0.279433	0.133177	-2.09821	0.0358867	0.506751	6	117818141	117822917	+	protein coding
ENSMUSG00000068739	SARS	6337.53	0.113891	0.0542848	2.09804	0.035902	0.506751	3	108332181	108352525	-	protein coding
ENSMUSG00000100455	GM29170	109.531	0.23805	0.113396	2.09927	0.0357928	0.506751	1	143653380	143657045	+	lncRNA
ENSMUSG00000019986	AHI1	1345.46	-0.0963169	0.0460125	-2.09328	0.0363245	0.508019	10	20828446	20956328	+	protein coding
ENSMUSG00000026946	NMI	888.635	-0.127988	0.0611518	-2.09295	0.0363536	0.508019	2	51838499	51863506	-	protein coding
ENSMUSG00000028998	TOMM7	1332.94	0.0841063	0.0401528	2.09466	0.0362015	0.508019	5	24043942	24049159	-	protein coding
ENSMUSG00000029860	ZYX	4432.8	-0.144043	0.0687617	-2.09481	0.0361878	0.508019	6	42326564	42337147	+	protein coding
ENSMUSG00000033543	GTF2A2	1331.59	0.072498	0.0346137	2.09449	0.0362164	0.508019	9	69919832	69930148	+	protein coding
ENSMUSG00000061983	RPS12	21110.4	0.095169	0.0454207	2.09528	0.0361461	0.508019	10	23661081	23663173	-	protein coding
ENSMUSG00000093565	RAB26OS	186.937	0.215494	0.102943	2.09333	0.0363196	0.508019	17	24747205	24747723	+	lncRNA
ENSMUSG00000039704	LMBRD2	793.056	0.153262	0.0733154	2.09044	0.036578	0.510466	15	9140637	9202569	+	protein coding
ENSMUSG00000005103	WDR1	10596.2	-0.0731241	0.0349998	-2.08927	0.0366833	0.510795	5	38684156	38720564	-	protein coding
ENSMUSG00000040296	DDX58	314.439	-0.242148	0.115911	-2.08908	0.0367003	0.510795	4	40203773	40239828	-	protein coding
ENSMUSG00000013539	TANGO2	283.643	0.204668	0.0980457	2.08748	0.036845	0.512121	16	18118689	18165967	-	protein coding
ENSMUSG00000032328	TMEM30A	2656.26	0.0549624	0.0263696	2.08431	0.0371319	0.514731	9	79676225	79700789	-	protein coding
ENSMUSG00000060803	GSTP1	1709.8	-0.118534	0.0568698	-2.08431	0.0371322	0.514731	19	4085407	4087985	-	protein coding
ENSMUSG00000028191	BCL10	1772.18	-0.0937271	0.0450061	-2.08254	0.0372931	0.515581	3	145628559	145640111	+	protein coding
ENSMUSG00000040351	ANKIB1	3109.77	0.0882365	0.0423612	2.08296	0.0372551	0.515581	5	3740000	3852925	-	protein coding
ENSMUSG00000013858	TMEM259	5240.56	0.0645031	0.0310311	2.07866	0.0376486	0.515676	10	79810782	79820164	-	protein coding
ENSMUSG00000021178	PSMC1	5241.25	0.0778156	0.0374022	2.08051	0.0374788	0.515676	12	100076413	100089664	+	protein coding
ENSMUSG00000024095	HNRNPLL	3195.8	-0.119261	0.0573525	-2.07944	0.0375768	0.515676	17	80336916	80369763	-	protein coding
ENSMUSG00000027605	ACSS2	216.783	-0.305096	0.146601	-2.08113	0.0374216	0.515676	2	155359868	155427644	+	protein coding
ENSMUSG00000030583	SIPA1L3	651.116	0.217852	0.104787	2.079	0.0376169	0.515676	7	29019797	29218066	-	protein coding
ENSMUSG00000030842	LAMTOR1	1667.99	-0.0610808	0.0293736	-2.07945	0.0375762	0.515676	7	101555111	101575882	+	protein coding
ENSMUSG00000036908	UNC93B1	116.438	-0.288105	0.138567	-2.07918	0.0376009	0.515676	19	3985186	3999340	+	protein coding
ENSMUSG00000022014	EPSTI1	560.768	-0.226044	0.108945	-2.07486	0.0379998	0.517067	14	78141679	78240097	+	protein coding
ENSMUSG00000036398	PPP1R11	1848.13	-0.0955061	0.0460063	-2.07594	0.0378999	0.517067	17	37259248	37262633	-	protein coding
ENSMUSG00000049577	ZFPM1	1464.13	-0.153078	0.073755	-2.0755	0.0379404	0.517067	8	123008880	123063990	+	protein coding
ENSMUSG00000053253	NDFIP2	1382.59	0.119843	0.0577597	2.07486	0.0379996	0.517067	14	105496008	105546732	+	protein coding
ENSMUSG00000061979	RCC1L	1586.23	0.0794421	0.0382794	2.07532	0.0379568	0.517067	5	134176893	134205613	-	protein coding
ENSMUSG00000037280	GALNT6	3463.29	-0.113378	0.0546687	-2.07391	0.038088	0.517587	15	100589694	100627257	-	protein coding
ENSMUSG00000108289	GM44174	95.8175	-0.416471	0.200871	-2.07332	0.0381423	0.517645	6	71329971	71350268	+	lncRNA
ENSMUSG00000039206	DAGLB	439.234	0.157985	0.0762375	2.07227	0.03824	0.518292	5	143450339	143491697	+	protein coding
ENSMUSG00000054611	KDM2A	2886.93	-0.0952616	0.0460225	-2.06989	0.0384627	0.51995	19	4364447	4448313	-	protein coding
ENSMUSG00000120241	NA	243.956	-0.159056	0.0768304	-2.07022	0.0384321	0.51995	5	30428092	30437398	-	lncRNA
ENSMUSG00000020925	CCDC43	1548.6	0.0778639	0.0376444	2.0684	0.038602	0.521152	11	102575512	102588608	-	protein coding
ENSMUSG00000038712	MINDY1	133.223	-0.305198	0.147751	-2.06562	0.0388642	0.522648	3	95188656	95203477	+	protein coding
ENSMUSG00000045237	EOLA1	165.237	0.19199	0.0929388	2.06577	0.0388501	0.522648	X	69429483	69433023	+	protein coding
ENSMUSG00000047044	D030056L22RIK	1270.58	0.075995	0.0367842	2.06597	0.0388315	0.522648	19	18690557	18695792	+	protein coding
ENSMUSG00000002014	SSR4	2930.3	0.0666069	0.032349	2.05901	0.0394935	0.523658	X	72830634	72834436	+	protein coding
ENSMUSG00000016498	PDCD1LG2	791.843	-0.114522	0.0554822	-2.06412	0.039006	0.523658	19	29388319	29448561	+	protein coding
ENSMUSG00000020387	JADE2	2256.21	-0.172426	0.0836358	-2.06163	0.0392427	0.523658	11	51704282	51748480	-	protein coding
ENSMUSG00000021929	KPNA3	5182.74	0.0545475	0.0264785	2.06006	0.0393924	0.523658	14	61602660	61677323	-	protein coding
ENSMUSG00000022885	ST6GAL1	2537.42	-0.244283	0.118804	-2.05618	0.0397653	0.523658	16	23043490	23179100	+	protein coding
ENSMUSG00000024793	TNFRSF25	357.025	-0.212044	0.103051	-2.05767	0.0396216	0.523658	4	152200391	152204576	+	protein coding
ENSMUSG00000024944	ARL2	445.65	0.14086	0.0684957	2.05647	0.0397368	0.523658	19	6184404	6191578	-	protein coding
ENSMUSG00000029924	SLC37A3	765.561	-0.152477	0.0740317	-2.05962	0.0394349	0.523658	6	39311707	39354609	-	protein coding
ENSMUSG00000030264	THUMPD3	2867.29	0.0593464	0.0288449	2.05743	0.0396448	0.523658	6	113023186	113045234	+	protein coding
ENSMUSG00000030835	NOMO1	9050.35	0.0591635	0.0287174	2.06019	0.03938	0.523658	7	45683122	45733636	+	protein coding
ENSMUSG00000031787	KATNB1	446.187	-0.297329	0.144509	-2.05752	0.0396366	0.523658	8	95807814	95829777	+	protein coding
ENSMUSG00000038679	TRPS1	429.701	-0.196603	0.0955633	-2.05731	0.0396566	0.523658	15	50518148	50753859	-	protein coding
ENSMUSG00000042348	ARL15	212.79	-0.233905	0.113567	-2.05963	0.0394342	0.523658	13	113931041	114293997	+	protein coding
ENSMUSG00000044148	1810030O07RIK	1509.61	-0.107492	0.0522863	-2.05583	0.039799	0.523658	X	12521118	12539907	-	protein coding
ENSMUSG00000045107	SAYSD1	423.744	0.123794	0.0600822	2.06042	0.0393587	0.523658	14	20125704	20188602	-	protein coding
ENSMUSG00000052456	GET3	1827.51	0.073903	0.0358337	2.06239	0.0391706	0.523658	8	85744560	85751910	-	protein coding
ENSMUSG00000072762	4930522L14RIK	99.3025	0.362205	0.17571	2.06138	0.0392667	0.523658	5	109883856	109899752	-	protein coding
ENSMUSG00000041841	RPL37	8480.97	0.0638741	0.0310903	2.05447	0.0399304	0.52472	15	5146127	5148622	+	protein coding
ENSMUSG00000001750	TCIRG1	781.473	-0.166257	0.0809718	-2.05327	0.0400466	0.524915	19	3946050	3957133	-	protein coding
ENSMUSG00000022994	ADCY6	259.961	-0.355675	0.1732	-2.05355	0.040019	0.524915	15	98487854	98507957	-	protein coding
ENSMUSG00000069008	GM5537	3483.62	0.279426	0.136143	2.05245	0.0401257	0.525287	3	58010417	58011668	-	processed pseudogene
ENSMUSG00000023068	NUS1	4302.68	0.0805522	0.0392683	2.05133	0.0402352	0.525988	10	52293643	52316279	+	protein coding
ENSMUSG00000026209	DNPEP	761.753	-0.119748	0.0583894	-2.05086	0.0402809	0.525988	1	75284540	75294634	-	protein coding
ENSMUSG00000035697	ARHGAP45	3759.3	-0.141767	0.0691685	-2.04959	0.0404048	0.526941	10	79852487	79867306	+	protein coding
ENSMUSG00000016637	IFT27	309.168	-0.240685	0.117486	-2.04863	0.040498	0.527492	15	78043663	78058307	-	protein coding
ENSMUSG00000002129	SF3A1	6636.58	-0.0676129	0.0330937	-2.04307	0.0410453	0.52798	11	4110350	4132541	+	protein coding
ENSMUSG00000024900	CPT1A	476.674	-0.308601	0.151022	-2.04342	0.041011	0.52798	19	3372334	3435733	+	protein coding
ENSMUSG00000029456	ACAD10	99.2127	-0.494694	0.24198	-2.04436	0.0409184	0.52798	5	121759089	121798577	-	protein coding
ENSMUSG00000037447	ARID5A	2124.15	-0.124332	0.0608471	-2.04335	0.0410177	0.52798	1	36346814	36363110	+	protein coding
ENSMUSG00000038072	GALNT11	942.152	-0.0809814	0.0395638	-2.04686	0.0406722	0.52798	5	25426902	25470916	+	protein coding
ENSMUSG00000039117	TAF4	1616.43	0.0662591	0.0323768	2.0465	0.0407076	0.52798	2	179553945	179618439	-	protein coding
ENSMUSG00000055923	AASDH	523.209	-0.185163	0.0905768	-2.04427	0.0409272	0.52798	5	77021506	77053361	-	protein coding
ENSMUSG00000058922	GM10052	1506.85	0.539445	0.263896	2.04416	0.0409381	0.52798	9	123518298	123519257	-	processed pseudogene
ENSMUSG00000071176	ARHGEF10	146.813	-0.306133	0.149676	-2.0453	0.0408251	0.52798	8	14961663	15051085	+	protein coding
ENSMUSG00000079610	ANKRD39	572.546	0.157582	0.0771135	2.04351	0.0410024	0.52798	1	36576588	36586526	-	protein coding
ENSMUSG00000000340	DBT	879.03	0.100956	0.0494528	2.04145	0.0412057	0.528076	3	116306719	116343630	+	protein coding
ENSMUSG00000021286	ZFYVE21	139.398	0.255193	0.124981	2.04185	0.0411667	0.528076	12	111780604	111798626	+	protein coding
ENSMUSG00000046841	CKAP4	79.6684	0.381751	0.186933	2.04218	0.0411339	0.528076	10	84362169	84369926	-	protein coding
ENSMUSG00000054509	PARP4	1095.62	-0.155799	0.0763466	-2.04068	0.0412831	0.528414	14	56813076	56897251	+	protein coding
ENSMUSG00000038005	HPF1	1974.92	0.0651104	0.0319311	2.03909	0.0414412	0.529782	8	61343452	61361705	+	protein coding
ENSMUSG00000018669	CDK5RAP3	1027.47	0.0893127	0.0438156	2.03838	0.0415124	0.530038	11	96798252	96807322	-	protein coding
ENSMUSG00000042747	KRTCAP2	1357.08	0.102861	0.0504942	2.03708	0.0416423	0.531041	3	89153273	89157213	+	protein coding
ENSMUSG00000058587	TMOD3	3136.45	0.057773	0.0283698	2.03643	0.0417075	0.531219	9	75404989	75466939	-	protein coding
ENSMUSG00000018541	CWC25	933.702	0.0769925	0.0378446	2.03444	0.0419077	0.532877	11	97636307	97657382	-	protein coding
ENSMUSG00000021975	INTS9	1214.42	-0.0918716	0.0451785	-2.03352	0.0419997	0.532877	14	65187494	65277284	+	protein coding
ENSMUSG00000032312	CSK	6286	-0.0741487	0.0364611	-2.03364	0.0419879	0.532877	9	57533929	57560914	-	protein coding
ENSMUSG00000035585	TSEN34	242.553	-0.285168	0.140333	-2.03207	0.0421464	0.532877	7	3695862	3704023	+	protein coding
ENSMUSG00000042082	ARSB	205.177	-0.230531	0.1134	-2.03291	0.0420619	0.532877	13	93908138	94079524	+	protein coding
ENSMUSG00000051234	RNF7	1719.53	0.100484	0.0494381	2.03253	0.0420999	0.532877	9	96352990	96360728	-	protein coding
ENSMUSG00000001569	NOM1	3599.68	-0.105124	0.0518147	-2.02884	0.0424749	0.535441	5	29639662	29662841	+	protein coding
ENSMUSG00000025144	CENPX	597.11	0.122438	0.0603876	2.02753	0.0426077	0.535441	11	120601768	120604564	-	protein coding
ENSMUSG00000033373	FNTB	967.023	-0.107799	0.0531535	-2.02808	0.0425523	0.535441	12	76812363	76968186	+	protein coding
ENSMUSG00000042854	TRP53RKB	263.236	0.213213	0.105142	2.02786	0.0425749	0.535441	2	166634451	166641425	+	protein coding
ENSMUSG00000057058	SKAP1	2264.05	-0.0952584	0.0469749	-2.02786	0.0425747	0.535441	11	96355419	96649956	+	protein coding
ENSMUSG00000050439	ENTHD1	87.5656	-0.655273	0.323507	-2.02553	0.0428133	0.537372	15	80336441	80449357	-	protein coding
ENSMUSG00000005732	RANBP1	9920.84	0.0523557	0.0258672	2.02401	0.0429687	0.538122	16	18057648	18066596	-	protein coding
ENSMUSG00000024319	VPS52	1755.54	-0.146302	0.0723032	-2.02345	0.0430271	0.538122	17	34174786	34186009	+	protein coding
ENSMUSG00000049327	KMT5A	4269.23	0.0613813	0.0303353	2.02343	0.043029	0.538122	5	124577993	124600371	+	protein coding
ENSMUSG00000060733	IPMK	1010.99	0.0912344	0.0451042	2.02275	0.0430992	0.53835	10	71183593	71269157	+	protein coding
ENSMUSG00000040276	PACSIN1	1179.47	-0.131259	0.0649109	-2.02213	0.0431625	0.538492	17	27874483	27930456	+	protein coding
ENSMUSG00000006717	ACOT13	185.419	-0.276424	0.137699	-2.00746	0.0447012	0.539249	13	25001931	25015523	-	protein coding
ENSMUSG00000009406	ELK1	544.576	0.113856	0.0564138	2.01823	0.0435678	0.539249	X	20799634	20816847	-	protein coding
ENSMUSG00000009687	FXYD5	7509.05	-0.0808296	0.0402704	-2.00717	0.0447312	0.539249	7	30732147	30741906	-	protein coding
ENSMUSG00000011837	SNAPC2	392.813	-0.153498	0.0764088	-2.0089	0.0445476	0.539249	8	4303080	4306220	+	protein coding
ENSMUSG00000015943	BOLA1	154.776	0.273909	0.136073	2.01296	0.0441184	0.539249	3	96103904	96127025	-	protein coding
ENSMUSG00000019804	SNX3	4158.1	0.0800469	0.0398726	2.00757	0.0446891	0.539249	10	42378026	42411377	+	protein coding
ENSMUSG00000020402	VDAC1	5536.1	0.0586563	0.029182	2.01001	0.0444299	0.539249	11	52251687	52280224	+	protein coding
ENSMUSG00000020717	PECAM1	406.527	-0.173588	0.0860359	-2.01762	0.0436306	0.539249	11	106545043	106641454	-	protein coding
ENSMUSG00000021037	AHSA1	7504.7	0.0924135	0.0458432	2.01586	0.0438148	0.539249	12	87313253	87320772	+	protein coding
ENSMUSG00000022195	6030458C11RIK	1898.94	0.071173	0.0352381	2.01977	0.0434069	0.539249	15	12808263	12824735	-	protein coding
ENSMUSG00000022982	SOD1	4618.52	0.0504504	0.0250994	2.01003	0.0444284	0.539249	16	90017642	90023217	+	protein coding
ENSMUSG00000026087	MRPL30	2184.73	0.0631933	0.0314697	2.00807	0.0446361	0.539249	1	37929558	37937616	+	protein coding
ENSMUSG00000028522	MIER1	3136.37	0.091956	0.0457023	2.01207	0.0442131	0.539249	4	102971587	103022951	+	protein coding
ENSMUSG00000031864	INTS10	1078.66	-0.105804	0.0526321	-2.01025	0.0444047	0.539249	8	69246581	69284319	+	protein coding
ENSMUSG00000038128	CAMK4	1230.27	0.152161	0.0754817	2.01586	0.0438142	0.539249	18	33067984	33324281	+	protein coding
ENSMUSG00000038776	EPHX1	889.891	-0.267159	0.132657	-2.0139	0.0440201	0.539249	1	180803775	180848469	-	protein coding
ENSMUSG00000041975	METTL8	306.546	-0.238598	0.118459	-2.01419	0.0439898	0.539249	2	70794905	70885927	-	protein coding
ENSMUSG00000042992	BORCS5	179.854	-0.222782	0.1109	-2.00886	0.0445519	0.539249	6	134616473	134688150	+	protein coding
ENSMUSG00000049305	CCDC71	1132.67	-0.124312	0.0615271	-2.02045	0.0433367	0.539249	9	108337726	108343137	+	protein coding
ENSMUSG00000049489	CCNQ	611.671	0.104019	0.0515895	2.01629	0.0437695	0.539249	11	78641332	78642555	-	protein coding
ENSMUSG00000050605	ZFP61	132.725	-0.314551	0.155918	-2.01741	0.0436526	0.539249	7	23990464	24000657	-	protein coding
ENSMUSG00000052142	RASAL3	3268.88	-0.119884	0.0597284	-2.00715	0.0447335	0.539249	17	32609633	32622557	-	protein coding
ENSMUSG00000054008	NDST1	1171.88	0.15663	0.0778809	2.01115	0.0443099	0.539249	18	60817566	60881722	-	protein coding
ENSMUSG00000054892	TXK	708.526	-0.131916	0.0655662	-2.01196	0.0442246	0.539249	5	72853321	72910120	-	protein coding
ENSMUSG00000058240	CRYZL1	333.353	0.205261	0.102173	2.00897	0.0445408	0.539249	16	91486210	91525863	-	protein coding
ENSMUSG00000071456	1110002L01RIK	997.953	-0.123922	0.0616585	-2.00981	0.044451	0.539249	12	3453878	3477553	-	lncRNA
ENSMUSG00000078515	DDI2	3783.11	0.0974784	0.0483753	2.01504	0.0439	0.539249	4	141404860	141450730	-	protein coding
ENSMUSG00000112449	SRP54B	1853.77	0.117974	0.0584787	2.01739	0.0436548	0.539249	12	55201889	55236358	+	protein coding
ENSMUSG00000117975	ITPRIP	1050.25	-0.0974981	0.0483942	-2.01467	0.0439397	0.539249	19	47883041	47907738	-	protein coding
ENSMUSG00000031197	VBP1	2217.91	0.0651336	0.0324607	2.00654	0.0447989	0.53941	X	74557905	74578548	+	protein coding
ENSMUSG00000004837	GRAP	3532.77	-0.142351	0.0709895	-2.00525	0.0449365	0.539768	11	61544091	61563610	+	protein coding
ENSMUSG00000018378	CUEDC1	202.888	0.263452	0.131394	2.00505	0.0449573	0.539768	11	87988884	88084966	+	protein coding
ENSMUSG00000030894	TPP1	936.9	-0.171186	0.0854088	-2.00431	0.0450372	0.539768	7	105394018	105401442	-	protein coding
ENSMUSG00000050350	GPR18	2443.42	-0.0936213	0.0467012	-2.00469	0.0449963	0.539768	14	122148665	122153193	-	protein coding
ENSMUSG00000019845	TUBE1	373.406	0.392405	0.195876	2.00334	0.0451412	0.54039	10	39009972	39028538	+	protein coding
ENSMUSG00000037815	CTNNA1	1443.99	-0.0969107	0.0484078	-2.00196	0.0452888	0.54153	18	35251912	35387832	+	protein coding
ENSMUSG00000031246	SH3BGRL	928.21	0.184137	0.0920429	2.00056	0.04544	0.542712	X	108138971	108241479	+	protein coding
ENSMUSG00000041629	FAM104A	1160.82	0.0853716	0.0427036	1.99916	0.0455906	0.543884	11	113552145	113574981	-	protein coding
ENSMUSG00000037415	RANBP10	812.725	0.0896657	0.0448707	1.99831	0.0456827	0.543945	8	106494940	106553982	-	protein coding
ENSMUSG00000085399	FOXD2OS	95.4469	-0.621083	0.310847	-1.99803	0.0457134	0.543945	4	114766424	114779164	+	lncRNA
ENSMUSG00000118491	GM44505	100.326	0.542448	0.271541	1.99766	0.0457533	0.543945	19	12741024	12773490	-	protein coding
ENSMUSG00000000489	PDGFB	637.351	-0.276481	0.138475	-1.99661	0.0458672	0.544673	15	79880075	79899178	-	protein coding
ENSMUSG00000027804	PPID	9918.59	0.0699133	0.0350358	1.99548	0.0459901	0.544993	3	79498649	79510957	+	protein coding
ENSMUSG00000032946	RASGRP2	251.978	-0.271192	0.135909	-1.9954	0.0459994	0.544993	19	6449370	6465246	+	protein coding
ENSMUSG00000021967	MRPL57	824.821	0.160944	0.0807531	1.99304	0.0462575	0.545731	14	58063691	58066753	+	protein coding
ENSMUSG00000022802	LMLN	89.8304	0.480244	0.240933	1.99326	0.0462327	0.545731	16	32882891	32948065	+	protein coding
ENSMUSG00000032094	CD3D	3775.29	-0.0790013	0.0396284	-1.99355	0.0462008	0.545731	9	44893084	44898637	+	protein coding
ENSMUSG00000063334	KRR1	4105.52	0.0696511	0.0349496	1.9929	0.0462725	0.545731	10	111808569	111824337	+	protein coding
ENSMUSG00000021500	DDX46	7041.7	0.0640111	0.0321393	1.99168	0.0464061	0.546684	13	55782840	55829069	+	protein coding
ENSMUSG00000024381	BIN1	1077.39	-0.145695	0.0732952	-1.98779	0.046835	0.549237	18	32510283	32568790	+	protein coding
ENSMUSG00000032666	1700025G04RIK	270.102	0.257211	0.129314	1.98904	0.0466965	0.549237	1	151728154	151965876	-	protein coding
ENSMUSG00000035203	EPN1	2886.72	-0.0666654	0.0335359	-1.98789	0.0468244	0.549237	7	5083234	5101177	+	protein coding
ENSMUSG00000047945	MARCKSL1	2194.39	-0.164585	0.0827636	-1.98862	0.0467433	0.549237	4	129407374	129409778	+	protein coding
ENSMUSG00000001416	CCT3	18497.8	0.0538772	0.0271254	1.98623	0.047008	0.550643	3	88204423	88229074	+	protein coding
ENSMUSG00000039748	EXO1	1219.47	0.59296	0.298917	1.9837	0.0472894	0.55288	1	175708147	175741055	+	protein coding
ENSMUSG00000061559	WDR61	2289.83	0.0587478	0.0296175	1.98355	0.0473058	0.55288	9	54622019	54641803	-	protein coding
ENSMUSG00000017639	RAB11FIP4	1211.27	-0.126458	0.0638525	-1.98047	0.0476506	0.555656	11	79482038	79588849	+	protein coding
ENSMUSG00000027247	ARHGAP1	2054.13	-0.111234	0.0561564	-1.98079	0.0476147	0.555656	2	91480205	91502671	+	protein coding
ENSMUSG00000039354	SMARCAL1	699.931	0.133297	0.0673595	1.97889	0.0478283	0.5571	1	72622410	72672293	+	protein coding
ENSMUSG00000020656	GRHL1	227.272	0.133325	0.0673956	1.97824	0.0479014	0.557267	12	24622282	24667390	+	protein coding
ENSMUSG00000029063	NADK	5034.65	0.0703108	0.035567	1.97686	0.0480579	0.557267	4	155646835	155675458	+	protein coding
ENSMUSG00000030748	IL4RA	6357.07	-0.078452	0.0396848	-1.97688	0.0480553	0.557267	7	125151292	125178646	+	protein coding
ENSMUSG00000055024	EP300	2110.13	0.148553	0.0751143	1.97769	0.0479635	0.557267	15	81469552	81536278	+	protein coding
ENSMUSG00000007029	VARS	11783.2	-0.069532	0.0352014	-1.97526	0.0482387	0.558114	17	35219963	35235298	+	protein coding
ENSMUSG00000026922	AGPAT2	361.17	0.128647	0.0651158	1.97566	0.0481932	0.558114	2	26483069	26494429	-	protein coding
ENSMUSG00000058600	RPL30	16532.3	0.0468713	0.0237369	1.97461	0.0483119	0.558337	15	34440651	34443786	-	protein coding
ENSMUSG00000022184	FBXO4	137.747	0.246414	0.124852	1.97364	0.0484224	0.558557	15	3994927	4009055	-	protein coding
ENSMUSG00000031865	DCTN1	2544.4	-0.111103	0.0563211	-1.97266	0.048534	0.558557	6	83142902	83177099	+	protein coding
ENSMUSG00000095253	ZFP799	183.625	0.45718	0.231726	1.97294	0.048503	0.558557	17	33034423	33049235	-	protein coding
ENSMUSG00000121069	NA	22175.6	0.102385	0.051905	1.97255	0.0485467	0.558557	15	82247110	82252084	+	lncRNA
ENSMUSG00000007836	HNRNPA0	13034.9	0.117009	0.0593602	1.97117	0.0487041	0.558912	13	58273693	58276370	-	protein coding
ENSMUSG00000040928	S100PBP	1719.28	-0.11244	0.0570403	-1.97123	0.0486973	0.558912	4	129041798	129083520	-	protein coding
ENSMUSG00000041954	TNFRSF18	1785.66	-0.160581	0.0814775	-1.97086	0.0487395	0.558912	4	156110621	156113352	+	protein coding
ENSMUSG00000020362	CNOT6	5079.1	0.0606095	0.0307608	1.97035	0.0487986	0.55897	11	49562330	49603550	-	protein coding
ENSMUSG00000026276	SEPTIN2	682.71	0.170148	0.0863913	1.9695	0.0488953	0.559022	1	93406686	93437982	+	protein coding
ENSMUSG00000036893	EHMT1	1693.71	0.0877957	0.0445807	1.96937	0.0489111	0.559022	2	24679940	24809626	-	protein coding
ENSMUSG00000006169	CLINT1	5377.62	-0.0400781	0.0203612	-1.96836	0.0490268	0.55911	11	45742791	45801452	+	protein coding
ENSMUSG00000023977	UBR2	2915.71	0.0934257	0.0474525	1.96883	0.048973	0.55911	17	47239221	47321482	-	protein coding
ENSMUSG00000018286	PSMB6	3653.48	0.0597485	0.030384	1.96645	0.0492469	0.561003	11	70416193	70418684	+	protein coding
ENSMUSG00000106037	GM4332	3325.33	0.103892	0.0528779	1.96475	0.049443	0.562618	3	119503165	119503510	+	processed pseudogene
ENSMUSG00000030124	LAG3	1131.32	0.254489	0.129636	1.9631	0.049634	0.564171	6	124881324	124888668	-	protein coding
ENSMUSG00000121430	NA	373.949	-0.171114	0.0872524	-1.96113	0.0498633	0.566156	10	22182601	22197664	+	lncRNA
ENSMUSG00000022639	DUBR	357.627	0.368713	0.188093	1.96026	0.0499649	0.566688	16	50530732	50553159	-	lncRNA
ENSMUSG00000040250	INTS13	2119.31	-0.0899003	0.0458788	-1.95952	0.0500522	0.567058	6	146451130	146479333	-	protein coding
ENSMUSG00000042404	DENND4B	2291.66	-0.108126	0.0552232	-1.95798	0.0502318	0.56847	3	90172492	90187976	+	protein coding
ENSMUSG00000051169	RPUSD3	148.474	0.369789	0.188923	1.95735	0.050306	0.568688	6	113392280	113396301	-	protein coding
ENSMUSG00000025780	ITIH5	143.294	-0.425209	0.217309	-1.95671	0.050382	0.568926	2	10158382	10261340	+	protein coding
ENSMUSG00000013160	ATP6V0D1	718.256	-0.10507	0.0537796	-1.95371	0.0507356	0.571352	8	106251097	106292679	-	protein coding
ENSMUSG00000015377	DENND6B	1047.41	-0.0845783	0.0433557	-1.9508	0.0510806	0.571352	15	89066416	89080699	-	protein coding
ENSMUSG00000020593	LPIN1	490.8	-0.369268	0.189427	-1.94939	0.0512484	0.571352	12	16585670	16696967	-	protein coding
ENSMUSG00000024498	TCERG1	8768.84	0.0820022	0.0420462	1.95029	0.0511421	0.571352	18	42644552	42708858	+	protein coding
ENSMUSG00000025583	RPTOR	1728.62	0.110613	0.0566059	1.95409	0.0506909	0.571352	11	119493731	119790402	+	protein coding
ENSMUSG00000029098	ACOX3	379.522	-0.227576	0.116692	-1.95023	0.0511487	0.571352	5	35740384	35772696	+	protein coding
ENSMUSG00000032743	KATNIP	467.388	-0.160016	0.0820601	-1.94999	0.0511772	0.571352	7	125307060	125473965	+	protein coding
ENSMUSG00000036352	UBAC1	1056.81	0.105382	0.0540181	1.95087	0.0510724	0.571352	2	25888555	25911759	-	protein coding
ENSMUSG00000037210	FAM193A	1377.72	-0.129688	0.0665385	-1.94907	0.0512868	0.571352	5	34527277	34643800	+	protein coding
ENSMUSG00000041429	NTHL1	81.7227	-0.410026	0.209907	-1.95337	0.0507758	0.571352	17	24851654	24857811	+	protein coding
ENSMUSG00000050323	NDUFAF6	263.117	0.239374	0.122584	1.95273	0.0508519	0.571352	4	11051045	11076205	-	protein coding
ENSMUSG00000053317	SEC61B	1407.46	0.109888	0.0563861	1.94884	0.051314	0.571352	4	47474658	47483242	+	protein coding
ENSMUSG00000108053	GM43890	140.34	0.296901	0.152316	1.94924	0.0512664	0.571352	6	83291127	83293925	-	TEC
ENSMUSG00000016552	FOXRED2	862.623	0.0881893	0.0453058	1.94653	0.0515908	0.571709	15	77824722	77840922	-	protein coding
ENSMUSG00000038170	PDE4DIP	785.266	0.184448	0.0947698	1.94627	0.0516222	0.571709	3	97597140	97796023	-	protein coding
ENSMUSG00000050786	CCDC126	108.196	0.252729	0.12979	1.94722	0.0515086	0.571709	6	49296208	49318516	+	protein coding
ENSMUSG00000055681	COPE	2509.73	-0.0706354	0.0362646	-1.94778	0.0514417	0.571709	8	70755168	70765643	+	protein coding
ENSMUSG00000068742	CRY2	868.253	0.111967	0.0575163	1.94671	0.0515698	0.571709	2	92233991	92264388	-	protein coding
ENSMUSG00000021675	F2RL2	99.9182	-0.285645	0.146911	-1.94435	0.0518536	0.572456	13	95833361	95839247	+	protein coding
ENSMUSG00000027650	TTI1	1492.23	0.100574	0.0517078	1.94505	0.0517691	0.572456	2	157823723	157870353	-	protein coding
ENSMUSG00000043439	EPOP	2509.3	0.091374	0.0469951	1.94433	0.0518555	0.572456	11	97518215	97520528	-	protein coding
ENSMUSG00000022185	ACIN1	11089.5	0.0540504	0.0278058	1.94385	0.0519131	0.572481	14	54879618	54924388	-	protein coding
ENSMUSG00000026333	GIN1	252.09	-0.159618	0.0821714	-1.9425	0.0520768	0.573676	1	97697897	97721434	+	protein coding
ENSMUSG00000046667	RBM12B1	574.207	0.174835	0.0900518	1.9415	0.052198	0.57379	4	12140264	12146731	+	protein coding
ENSMUSG00000061315	NACA	20142.3	0.0410525	0.0211436	1.9416	0.052185	0.57379	10	127871444	127884506	+	protein coding
ENSMUSG00000024948	MAP4K2	2680.69	-0.155493	0.0801327	-1.94044	0.0523259	0.57398	19	6391165	6405645	+	protein coding
ENSMUSG00000044162	TNIP3	112.53	0.264877	0.136503	1.94044	0.0523261	0.57398	6	65502297	65611024	+	protein coding
ENSMUSG00000037321	TAP1	12532.1	-0.0816457	0.0421119	-1.93878	0.0525283	0.574372	17	34406527	34416199	+	protein coding
ENSMUSG00000050052	TDRP	425.895	-0.183383	0.0945683	-1.93916	0.0524817	0.574372	8	14002008	14025032	-	protein coding
ENSMUSG00000070000	FCHO1	2721.91	-0.0910784	0.0469698	-1.93908	0.0524911	0.574372	8	72161031	72178360	-	protein coding
ENSMUSG00000002058	UNC119	88.2854	-0.268838	0.138816	-1.93666	0.0527869	0.576591	11	78234308	78239990	+	protein coding
ENSMUSG00000001627	IFRD1	3575.4	0.162959	0.084175	1.93595	0.0528733	0.576927	12	40251566	40298503	-	protein coding
ENSMUSG00000031818	COX4I1	4944.92	0.0417334	0.0215638	1.93535	0.0529474	0.577127	8	121394961	121400946	+	protein coding
ENSMUSG00000030921	TRIM30A	2271.26	-0.153506	0.0793489	-1.93456	0.0530437	0.577569	7	104058232	104114400	-	protein coding
ENSMUSG00000032599	IP6K2	487.213	-0.155974	0.080664	-1.93363	0.0531586	0.578211	9	108660995	108683536	+	protein coding
ENSMUSG00000034616	SSH3	114.53	-0.29507	0.152674	-1.93268	0.0532755	0.578774	19	4311696	4319208	-	protein coding
ENSMUSG00000041341	ATG2B	2916.76	0.0623566	0.0322706	1.9323	0.0533221	0.578774	12	105582395	105651470	-	protein coding
ENSMUSG00000018379	SRSF1	23371.3	0.0565075	0.0292665	1.93079	0.053509	0.578871	11	87938199	87944581	+	protein coding
ENSMUSG00000038957	EDC3	1365.34	-0.0836814	0.0433488	-1.93042	0.0535546	0.578871	9	57615823	57659782	+	protein coding
ENSMUSG00000042105	INPP5F	553.631	0.143094	0.0740756	1.93173	0.0533931	0.578871	7	128213052	128298149	+	protein coding
ENSMUSG00000062328	RPL17	24788.7	0.0442493	0.0229169	1.93086	0.0535008	0.578871	18	75131629	75136452	+	protein coding
ENSMUSG00000098022	ZFP82	189.506	-0.325658	0.168741	-1.92992	0.0536164	0.578934	7	29753914	29772325	-	protein coding
ENSMUSG00000031314	TAF1	4122.16	0.111779	0.0579899	1.92757	0.053909	0.580882	X	100576340	100645395	+	protein coding
ENSMUSG00000042225	AMMECR1	1005.73	-0.0919134	0.0476738	-1.92796	0.0538597	0.580882	X	141634142	141749724	-	protein coding
ENSMUSG00000029780	NT5C3	1001.27	0.0731924	0.0380205	1.92508	0.0542198	0.582688	6	56859385	56900917	-	protein coding
ENSMUSG00000034203	CHCHD4	2848	0.075106	0.0390158	1.92501	0.0542276	0.582688	6	91439154	91450528	-	protein coding
ENSMUSG00000041926	RNPEP	1367.93	0.0850616	0.0441908	1.92487	0.0542454	0.582688	1	135190450	135211822	-	protein coding
ENSMUSG00000006782	CNP	946.32	-0.186161	0.0970331	-1.91853	0.0550432	0.582885	11	100465730	100482555	+	protein coding
ENSMUSG00000025494	SIGIRR	810.921	-0.187395	0.0976242	-1.91955	0.0549148	0.582885	7	140671088	140680485	-	protein coding
ENSMUSG00000026172	BCS1L	321.132	0.184649	0.0961147	1.92113	0.0547153	0.582885	1	74627448	74631602	+	protein coding
ENSMUSG00000026917	WDR5	4442.21	0.0506886	0.026415	1.91893	0.0549928	0.582885	2	27405169	27426547	+	protein coding
ENSMUSG00000027284	CDAN1	781.79	0.198769	0.10332	1.92381	0.0543778	0.582885	2	120546635	120680609	-	protein coding
ENSMUSG00000039985	SINHCAF	3994.76	0.0536162	0.0279014	1.92163	0.0546519	0.582885	6	148822533	148847965	-	protein coding
ENSMUSG00000044328	TRP53I13	189.413	0.380129	0.197769	1.92208	0.0545952	0.582885	11	77398925	77406806	-	protein coding
ENSMUSG00000047866	LONP2	1571.17	-0.082493	0.0429995	-1.91847	0.0550518	0.582885	8	87350672	87450501	+	protein coding
ENSMUSG00000062753	AI413582	210.562	-0.201132	0.104768	-1.91978	0.0548854	0.582885	17	27782547	27784730	-	protein coding
ENSMUSG00000063646	JAKMIP1	263.472	-0.174957	0.0910273	-1.92202	0.0546027	0.582885	5	37185679	37307951	+	protein coding
ENSMUSG00000070394	TMEM256	310.804	0.158824	0.0827116	1.92022	0.0548306	0.582885	11	69729340	69730444	+	protein coding
ENSMUSG00000070871	CCNYL1	272.179	0.266389	0.138606	1.92191	0.0546168	0.582885	1	64729614	64764803	+	protein coding
ENSMUSG00000085793	LIN52	310.892	-0.130436	0.0678586	-1.92218	0.0545834	0.582885	12	84498196	84592919	+	protein coding
ENSMUSG00000112496	GM48764	282.813	0.282743	0.147167	1.92124	0.0547014	0.582885	12	9553584	9559637	-	lncRNA
ENSMUSG00000019139	ISYNA1	4307.42	0.0827447	0.0431694	1.91674	0.0552706	0.584604	8	71047023	71049940	+	protein coding
ENSMUSG00000024082	NDUFAF7	480.21	0.188833	0.0985723	1.91568	0.0554057	0.585435	17	79244565	79255481	+	protein coding
ENSMUSG00000047446	ARL4A	441.332	-0.110983	0.0579788	-1.91419	0.0555956	0.586842	12	40055446	40088024	-	protein coding
ENSMUSG00000022858	TRA2B	11699.4	0.0478614	0.0250142	1.91337	0.0557006	0.587111	16	22063299	22084755	-	protein coding
ENSMUSG00000032093	CD3E	8129.77	-0.0889124	0.0464754	-1.91311	0.0557345	0.587111	9	44910038	44920925	-	protein coding
ENSMUSG00000092341	MALAT1	5001.08	0.213127	0.111433	1.9126	0.0557995	0.587199	19	5845717	5852704	-	lncRNA
ENSMUSG00000020358	HNRNPAB	34668.2	0.0513729	0.0268795	1.91123	0.055975	0.588112	11	51490927	51497674	-	protein coding
ENSMUSG00000031622	SIN3B	2389.5	0.0599319	0.0313609	1.91104	0.0559998	0.588112	8	73449913	73484829	+	protein coding
ENSMUSG00000033166	DIS3	5369.98	0.0672078	0.0351825	1.91026	0.0560998	0.588241	14	99312642	99337206	-	protein coding
ENSMUSG00000053134	SUPT7L	473.674	-0.115279	0.0603534	-1.91006	0.0561257	0.588241	5	31671908	31685151	-	protein coding
ENSMUSG00000024277	MAPRE2	1087.5	-0.147646	0.0773251	-1.90942	0.056208	0.588508	18	23885390	24026918	+	protein coding
ENSMUSG00000031545	GPAT4	3994.17	0.0547832	0.0287046	1.90851	0.0563249	0.588708	8	23661281	23698362	-	protein coding
ENSMUSG00000032431	CRTAP	560.945	0.103571	0.0542758	1.90824	0.0563606	0.588708	9	114204202	114219743	-	protein coding
ENSMUSG00000115205	GM16374	109.714	0.497003	0.260491	1.90795	0.0563977	0.588708	15	4914602	4915600	+	processed pseudogene
ENSMUSG00000044066	CEP68	1292.87	0.0739689	0.0387821	1.9073	0.0564821	0.588995	11	20177037	20199429	-	protein coding
ENSMUSG00000027671	ACTL6A	3273.43	0.0564114	0.0296031	1.90559	0.0567036	0.590116	3	32760447	32781122	+	protein coding
ENSMUSG00000028896	RCC1	5415.33	0.0696812	0.03656	1.90594	0.0566581	0.590116	4	132059230	132080916	-	protein coding
ENSMUSG00000051550	ZFP579	201.829	-0.281113	0.147559	-1.90509	0.0567683	0.590196	7	4986482	4999157	-	protein coding
ENSMUSG00000029106	ADD1	3468.58	-0.158588	0.0832659	-1.90459	0.0568333	0.59028	5	34731008	34789652	+	protein coding
ENSMUSG00000068749	PSMA5	4379.88	0.0580888	0.0305351	1.90237	0.0571233	0.592698	3	108164242	108187290	+	protein coding
ENSMUSG00000017778	COX7C	2559.11	0.0804015	0.04228	1.90164	0.0572177	0.59303	13	86192935	86195023	-	protein coding
ENSMUSG00000020297	NSG2	292.546	-0.299282	0.157424	-1.90112	0.0572866	0.59303	11	31950463	32009202	+	protein coding
ENSMUSG00000039316	RFTN1	2019.46	0.0627599	0.0330175	1.90081	0.0573271	0.59303	17	50299285	50497702	-	protein coding
ENSMUSG00000003200	SH3GL1	1819.47	-0.0751168	0.0395434	-1.89961	0.0574849	0.593965	17	56323750	56343635	-	protein coding
ENSMUSG00000082292	GM12250	1265.68	-0.193788	0.102034	-1.89925	0.0575323	0.593965	11	58078565	58079838	+	processed pseudogene
ENSMUSG00000024855	PACS1	1183.55	-0.100804	0.0530969	-1.89849	0.0576319	0.594401	19	5183186	5323147	-	protein coding
ENSMUSG00000024369	NELFE	1749.98	0.11965	0.0630547	1.89756	0.0577543	0.594647	17	35069367	35075348	+	protein coding
ENSMUSG00000028869	GNL2	6911.65	0.0596195	0.0314211	1.89743	0.0577706	0.594647	4	124910378	124949173	+	protein coding
ENSMUSG00000000876	PXMP4	116.109	-0.418624	0.220888	-1.89519	0.0580677	0.594876	2	154427678	154445628	-	protein coding
ENSMUSG00000002068	CCNE1	1447.19	-0.482255	0.254262	-1.89669	0.0578689	0.594876	7	37797409	37806959	-	protein coding
ENSMUSG00000024260	SAP130	1901.66	-0.080955	0.0427113	-1.8954	0.0580395	0.594876	18	31767424	31856114	+	protein coding
ENSMUSG00000030254	RAD18	1431.43	-0.0750864	0.0396215	-1.89509	0.0580801	0.594876	6	112596811	112673647	-	protein coding
ENSMUSG00000038116	PHF20	1351.67	0.160321	0.0845587	1.89597	0.0579636	0.594876	2	156038386	156151872	+	protein coding
ENSMUSG00000022263	TRIO	2003.17	-0.160369	0.084656	-1.89436	0.0581768	0.595277	15	27730737	28025934	-	protein coding
ENSMUSG00000024063	LBH	2175.01	-0.117999	0.0623449	-1.89267	0.0584015	0.595297	17	73225300	73248942	+	protein coding
ENSMUSG00000028639	YBX1	34120	0.0323456	0.0170849	1.89322	0.0583287	0.595297	4	119135178	119151801	-	protein coding
ENSMUSG00000040734	PPP1R13L	142.124	-0.37539	0.198382	-1.89226	0.0584563	0.595297	7	19093674	19112458	+	protein coding
ENSMUSG00000049109	THEMIS	2327.42	0.210894	0.111423	1.89273	0.0583934	0.595297	10	28544356	28759814	+	protein coding
ENSMUSG00000091474	2610021A01RIK	729.543	0.114174	0.0603396	1.89219	0.0584662	0.595297	7	41248654	41277957	+	protein coding
ENSMUSG00000031232	MAGT1	2269.44	0.067134	0.0354922	1.89151	0.058556	0.595626	X	105011690	105055512	-	protein coding
ENSMUSG00000020423	BTG2	3927.68	-0.147837	0.0782232	-1.88994	0.0587657	0.597054	1	134002908	134006858	-	protein coding
ENSMUSG00000023025	LARP4	10193.4	0.0673478	0.035646	1.88935	0.0588451	0.597054	15	99867946	99914239	+	protein coding
ENSMUSG00000094365	GM21982	109.048	-0.445972	0.236068	-1.88917	0.0588693	0.597054	7	30340426	30364362	-	lncRNA
ENSMUSG00000030400	ERCC2	2578.55	0.107596	0.0569723	1.88857	0.0589489	0.597275	7	19115935	19129619	+	protein coding
ENSMUSG00000036880	ACAA2	493.899	-0.168036	0.0890415	-1.88716	0.0591387	0.597552	18	74912268	74939279	+	protein coding
ENSMUSG00000064337	MT-RNR1	10489.4	0.359859	0.190692	1.88712	0.0591437	0.597552	MT	70	1024	+	Mt rRNA
ENSMUSG00000095432	ZFP748	635.003	0.134755	0.0714092	1.88708	0.0591492	0.597552	13	67686760	67701949	-	protein coding
ENSMUSG00000026918	BRD3	2246.8	0.0829861	0.043987	1.8866	0.0592138	0.59762	2	27335591	27397674	-	protein coding
ENSMUSG00000002897	IL17RA	2443.89	-0.0754339	0.0400038	-1.88567	0.0593395	0.59812	6	120440208	120464520	+	protein coding
ENSMUSG00000052296	PPP6R1	8566.48	-0.055944	0.0296726	-1.88538	0.0593788	0.59812	7	4634494	4662018	-	protein coding
ENSMUSG00000000486	SEPTIN1	4255.83	-0.0638779	0.0339217	-1.8831	0.0596868	0.598817	7	126813619	126832302	-	protein coding
ENSMUSG00000026895	NDUFA8	1176.88	0.0813496	0.0432127	1.88254	0.0597631	0.598817	2	35926338	35939418	-	protein coding
ENSMUSG00000028990	LZIC	1441.26	0.0837341	0.044492	1.882	0.0598354	0.598817	4	149569686	149581125	+	protein coding
ENSMUSG00000029192	TBC1D14	1070.88	-0.0942705	0.0500939	-1.88188	0.0598528	0.598817	5	36647948	36750620	-	protein coding
ENSMUSG00000059555	TOR4A	542.428	-0.157012	0.0833437	-1.88391	0.0595766	0.598817	2	25082978	25086898	-	protein coding
ENSMUSG00000106734	GM20559	837.118	-0.198825	0.105649	-1.88193	0.0598451	0.598817	6	3333191	3346128	-	lncRNA
ENSMUSG00000117771	GM25432	79.816	0.369404	0.196137	1.8834	0.0596467	0.598817	19	5486026	5486753	+	processed pseudogene
ENSMUSG00000025521	TMEM192	514.786	0.13079	0.0695905	1.87942	0.060187	0.599765	8	65399837	65421685	+	protein coding
ENSMUSG00000027782	KPNA4	6866.94	0.0486708	0.0258929	1.8797	0.0601491	0.599765	3	68974482	69034446	-	protein coding
ENSMUSG00000044345	MARVELD1	231.293	-0.272921	0.145177	-1.87991	0.0601198	0.599765	19	42135839	42140142	+	protein coding
ENSMUSG00000049922	SLC35C1	1653.69	-0.0743119	0.0395219	-1.88027	0.060071	0.599765	2	92283109	92290883	-	protein coding
ENSMUSG00000098318	LOCKD	108.9	0.561357	0.298744	1.87905	0.0602372	0.599765	6	134906055	134933761	+	lncRNA
ENSMUSG00000006281	TEP1	567.691	0.316465	0.168598	1.87704	0.0605132	0.600357	14	51061516	51108017	-	protein coding
ENSMUSG00000020898	CTC1	1127.44	0.153708	0.0819819	1.8749	0.060807	0.600357	11	68906737	68927299	+	protein coding
ENSMUSG00000022043	TRIM35	1379.76	0.111377	0.059325	1.87741	0.0604616	0.600357	14	66534480	66548873	+	protein coding
ENSMUSG00000024422	DHX16	3052.76	0.0996431	0.0531052	1.87633	0.0606095	0.600357	17	36190711	36203562	+	protein coding
ENSMUSG00000024491	RBM27	3878.54	0.0601159	0.0320347	1.87659	0.0605746	0.600357	18	42408418	42474607	+	protein coding
ENSMUSG00000030522	MTMR10	141.268	-0.222657	0.118744	-1.87511	0.0607779	0.600357	7	63937401	63990554	+	protein coding
ENSMUSG00000038388	PALS2	3864.61	0.0731308	0.039007	1.87481	0.0608184	0.600357	6	50087221	50175919	+	protein coding
ENSMUSG00000039384	DUSP10	405.495	-0.219522	0.11708	-1.87498	0.0607959	0.600357	1	183745499	183807833	+	protein coding
ENSMUSG00000071172	SRSF3	17350.9	0.0628617	0.0334816	1.8775	0.0604492	0.600357	17	29251602	29262347	+	protein coding
ENSMUSG00000020536	LLGL1	1829.32	0.0490813	0.0262144	1.8723	0.0611645	0.600909	11	60590549	60605012	+	protein coding
ENSMUSG00000025184	R3HCC1L	905.672	-0.20439	0.109105	-1.87334	0.0610219	0.600909	19	42507198	42580782	+	protein coding
ENSMUSG00000031167	RBM3	17721	0.0490358	0.0261794	1.87307	0.0610589	0.600909	X	8005214	8012119	-	protein coding
ENSMUSG00000043190	RFESD	133.729	-0.262831	0.140371	-1.8724	0.061151	0.600909	13	76149654	76166838	-	protein coding
ENSMUSG00000044442	N6AMT1	586.857	-0.0992863	0.0530121	-1.8729	0.0610822	0.600909	16	87151073	87165630	+	protein coding
ENSMUSG00000053774	UBXN7	1727.62	0.087256	0.0466201	1.87164	0.0612563	0.601241	16	32151075	32212565	+	protein coding
ENSMUSG00000029174	TBC1D1	1474	-0.115311	0.0616503	-1.8704	0.0614279	0.602354	5	64313648	64508829	+	protein coding
ENSMUSG00000003527	ESS2	942.63	-0.0734338	0.0395282	-1.85776	0.0632032	0.602987	16	17718573	17729212	-	protein coding
ENSMUSG00000006310	ZBTB32	1788.93	0.163695	0.0876686	1.8672	0.061873	0.602987	7	30289106	30298334	-	protein coding
ENSMUSG00000016757	TTLL12	1715.31	0.0996936	0.053362	1.86825	0.0617271	0.602987	15	83459291	83479358	-	protein coding
ENSMUSG00000020515	CNOT8	1981.99	0.144166	0.0774179	1.86218	0.0625773	0.602987	11	57994979	58009420	+	protein coding
ENSMUSG00000022545	ERCC4	765.917	0.10206	0.0549277	1.85807	0.0631586	0.602987	16	12927548	12968481	+	protein coding
ENSMUSG00000028060	KHDC4	3668.05	0.101967	0.0548564	1.8588	0.0630561	0.602987	3	88593110	88620231	+	protein coding
ENSMUSG00000028530	JAK1	8557.41	-0.0531208	0.0285094	-1.86327	0.0624241	0.602987	4	101009564	101122479	-	protein coding
ENSMUSG00000028863	MEAF6	1057.35	0.108441	0.0582611	1.8613	0.0627024	0.602987	4	124978927	125007031	+	protein coding
ENSMUSG00000030890	ILK	1662.8	-0.0736954	0.0396111	-1.86047	0.0628188	0.602987	7	105385799	105392132	+	protein coding
ENSMUSG00000031996	APLP2	1623.6	-0.077952	0.0418602	-1.8622	0.0625755	0.602987	9	31060853	31123111	-	protein coding
ENSMUSG00000032279	IDH3A	4400.67	0.0602352	0.0323588	1.86148	0.0626771	0.602987	9	54493618	54511945	+	protein coding
ENSMUSG00000033906	ZDHHC15	266.406	-0.202059	0.108406	-1.8639	0.0623355	0.602987	X	103580575	103714670	-	protein coding
ENSMUSG00000034707	GNS	1148.98	0.0900087	0.0483096	1.86317	0.0624388	0.602987	10	121200995	121233154	+	protein coding
ENSMUSG00000034974	DAPK3	754.641	0.194454	0.104507	1.86067	0.0627911	0.602987	10	81018839	81029031	+	protein coding
ENSMUSG00000036086	ZRANB3	306.555	-0.269677	0.145085	-1.85876	0.0630616	0.602987	1	127881921	128030784	-	protein coding
ENSMUSG00000036644	TBC1D9B	934.768	0.15555	0.083623	1.86014	0.0628662	0.602987	11	50022223	50063612	+	protein coding
ENSMUSG00000037202	PRF1	1773.49	-0.15383	0.0826429	-1.86138	0.0626902	0.602987	10	61133612	61140459	+	protein coding
ENSMUSG00000037656	SLC20A2	1000.37	0.0966653	0.0518522	1.86425	0.062287	0.602987	8	22966804	23059628	+	protein coding
ENSMUSG00000039163	CMC1	271.357	0.164081	0.0880995	1.86245	0.062539	0.602987	9	117893590	117979245	-	protein coding
ENSMUSG00000039242	B3GALNT2	1961.87	0.122924	0.065758	1.86934	0.0615754	0.602987	13	14129054	14173688	+	protein coding
ENSMUSG00000039997	IFI203	2384.81	-0.191459	0.103111	-1.85682	0.0633363	0.602987	1	173747973	173770238	-	protein coding
ENSMUSG00000042613	PBXIP1	685.674	0.13423	0.0719485	1.86563	0.0620927	0.602987	3	89344013	89358259	+	protein coding
ENSMUSG00000047434	XXYLT1	1069.46	0.0675748	0.0362135	1.86601	0.0620399	0.602987	16	30773962	30900250	-	protein coding
ENSMUSG00000047789	SLC38A9	289.666	0.240137	0.128662	1.86642	0.061983	0.602987	13	112797285	112875283	+	protein coding
ENSMUSG00000063229	LDHA	61059.8	-0.0710933	0.0382562	-1.85835	0.0631197	0.602987	7	46490899	46505051	+	protein coding
ENSMUSG00000064326	SIVA1	758.735	0.129025	0.0694021	1.85909	0.0630142	0.602987	12	112611113	112615583	+	protein coding
ENSMUSG00000068036	AFDN	624.765	0.256869	0.138348	1.85669	0.0633559	0.602987	17	13980801	14126412	+	protein coding
ENSMUSG00000071497	NUTF2-PS1	3573.64	0.0848973	0.0454488	1.86798	0.0617654	0.602987	19	53576599	53577499	-	protein coding
ENSMUSG00000080717	B230307C23RIK	469.521	0.115345	0.0619087	1.86314	0.0624424	0.602987	16	97798515	97833001	+	protein coding
ENSMUSG00000081604	GM11518	8713.14	0.0533944	0.0287577	1.8567	0.0633542	0.602987	11	93928044	93928454	-	processed pseudogene
ENSMUSG00000097048	1600020E01RIK	377.364	-0.248049	0.133039	-1.86449	0.0622532	0.602987	6	86503229	86559448	+	lncRNA
ENSMUSG00000120012	NA	325.685	0.1616	0.0866132	1.86577	0.0620739	0.602987	11	106391687	106393229	+	lncRNA
ENSMUSG00000015697	SETDB1	3143.59	-0.0476358	0.0256657	-1.85601	0.0634517	0.603345	3	95230836	95264513	-	protein coding
ENSMUSG00000016526	DYRK3	140.875	0.326831	0.176135	1.85557	0.0635152	0.603395	1	131055192	131066077	-	protein coding
ENSMUSG00000021550	2210016F16RIK	1917	0.0668893	0.0361497	1.85034	0.0642647	0.603866	13	58527631	58533039	-	protein coding
ENSMUSG00000021690	JMY	1013.15	0.123568	0.0666878	1.85293	0.0638918	0.603866	13	93566609	93636316	-	protein coding
ENSMUSG00000022214	DCAF11	1125.2	-0.124707	0.0672828	-1.85348	0.0638133	0.603866	14	55797463	55807522	+	protein coding
ENSMUSG00000022412	MIEF1	2067.5	0.101742	0.0549628	1.8511	0.064155	0.603866	15	80118219	80137572	+	protein coding
ENSMUSG00000024454	HDAC3	2727.03	0.049206	0.0265587	1.85273	0.0639213	0.603866	18	38068897	38088069	-	protein coding
ENSMUSG00000031904	SLC7A6	4455.57	0.0529825	0.0285736	1.85425	0.063704	0.603866	8	106895489	106925338	+	protein coding
ENSMUSG00000033285	WDR3	6308.07	0.0755518	0.0407469	1.85417	0.0637146	0.603866	3	100045496	100069723	-	protein coding
ENSMUSG00000038695	JOSD2	684.521	0.0995287	0.0537784	1.85072	0.0642103	0.603866	7	44117404	44121086	+	protein coding
ENSMUSG00000038848	YTHDF1	3775.82	0.0597144	0.0322493	1.85165	0.0640757	0.603866	2	180546170	180562742	-	protein coding
ENSMUSG00000041355	SSR2	2771.03	0.050011	0.0269777	1.85379	0.0637691	0.603866	3	88483183	88495726	+	protein coding
ENSMUSG00000049957	CCDC137	2764.15	0.0855658	0.046213	1.85155	0.0640901	0.603866	11	120348941	120355184	+	protein coding
ENSMUSG00000053453	THOC7	1638.8	0.0674852	0.0364476	1.85157	0.0640881	0.603866	14	8507911	8520751	+	protein coding
ENSMUSG00000067722	BC003965	1597.83	0.0611037	0.0330315	1.84986	0.064334	0.60397	17	25403528	25406636	+	protein coding
ENSMUSG00000018340	ANXA6	5508.52	-0.134805	0.0731312	-1.84332	0.0652816	0.605077	11	54869934	54924271	-	protein coding
ENSMUSG00000020594	PUM2	8943.41	0.0602685	0.0326571	1.84549	0.0649657	0.605077	12	8724134	8802581	+	protein coding
ENSMUSG00000021094	DHRS7	242.562	-0.213189	0.115413	-1.84719	0.0647194	0.605077	12	72697127	72711683	-	protein coding
ENSMUSG00000027006	DNAJC10	2060.69	-0.097289	0.0526635	-1.84737	0.0646936	0.605077	2	80145810	80184387	+	protein coding
ENSMUSG00000028064	SEMA4A	167.063	-0.321002	0.173932	-1.84556	0.0649558	0.605077	3	88343266	88368489	-	protein coding
ENSMUSG00000030850	ATE1	853.616	0.096307	0.0522555	1.843	0.0653285	0.605077	7	129993223	130122099	-	protein coding
ENSMUSG00000031880	RRAD	387.461	-0.156545	0.0849141	-1.84357	0.0652463	0.605077	8	105354702	105357959	-	protein coding
ENSMUSG00000037376	TRMT6	3666.38	0.0739269	0.0400022	1.84807	0.0645918	0.605077	2	132646127	132657975	-	protein coding
ENSMUSG00000038295	ATG9B	217.781	-0.293368	0.158994	-1.84516	0.0650148	0.605077	5	24589179	24597141	-	protein coding
ENSMUSG00000040482	DXO	662.386	-0.10531	0.057149	-1.84273	0.065368	0.605077	17	35055995	35058209	+	protein coding
ENSMUSG00000041836	PTPRE	125.182	-0.242524	0.131672	-1.84188	0.0654925	0.605077	7	135139210	135288022	+	protein coding
ENSMUSG00000043008	KLHL6	2298.73	-0.19437	0.105579	-1.84099	0.0656223	0.605077	16	19765246	19801787	-	protein coding
ENSMUSG00000043065	SPICE1	496.044	-0.170978	0.0928923	-1.84061	0.0656791	0.605077	16	44167484	44208860	+	protein coding
ENSMUSG00000054452	TLE5	2470.03	-0.141418	0.0765679	-1.84697	0.0647518	0.605077	10	81395322	81402196	+	protein coding
ENSMUSG00000054676	1600014C10RIK	372.715	-0.249022	0.135292	-1.84063	0.0656762	0.605077	7	37882642	37896992	+	protein coding
ENSMUSG00000055723	RRAS2	1641.92	-0.0832294	0.045042	-1.84782	0.0646287	0.605077	7	113646017	113717016	-	protein coding
ENSMUSG00000057193	SLC44A2	4910.88	-0.100983	0.0548469	-1.84118	0.0655946	0.605077	9	21231994	21266324	+	protein coding
ENSMUSG00000067017	CAPZA1-PS1	146.552	-0.27328	0.148316	-1.84255	0.0653951	0.605077	1	105383696	105386554	+	pseudogene
ENSMUSG00000067430	ZFP763	131.622	0.231603	0.125545	1.84477	0.0650704	0.605077	17	33235837	33252376	-	protein coding
ENSMUSG00000074406	ZFP628	696.273	-0.09046	0.049066	-1.84364	0.0652356	0.605077	7	4918216	4925001	+	protein coding
ENSMUSG00000090877	HSPA1B	319.892	0.335285	0.182015	1.84207	0.0654644	0.605077	17	35175412	35178214	-	protein coding
ENSMUSG00000054604	CGGBP1	2908.19	0.0716279	0.0389321	1.83982	0.0657954	0.60561	16	64672359	64679870	+	protein coding
ENSMUSG00000067336	BMPR2	363.8	-0.198505	0.107918	-1.8394	0.0658569	0.605638	1	59802559	59918173	+	protein coding
ENSMUSG00000048578	MLEC	7353.76	0.0980432	0.0533465	1.83786	0.0660836	0.607184	5	115281040	115296238	-	protein coding
ENSMUSG00000026430	RASSF5	3845.77	-0.0664331	0.0362022	-1.83506	0.0664974	0.610444	1	131104147	131172995	-	protein coding
ENSMUSG00000002635	PDCD2L	610.63	0.10515	0.0574154	1.8314	0.0670411	0.613803	7	33883924	33896086	-	protein coding
ENSMUSG00000020973	DNAAF2	349.63	-0.223711	0.122128	-1.83178	0.0669843	0.613803	12	69235861	69245203	-	protein coding
ENSMUSG00000031928	MRE11A	2257.91	0.096655	0.0527748	1.83146	0.0670315	0.613803	9	14695950	14748419	+	protein coding
ENSMUSG00000002812	FLII	3871.23	-0.0842132	0.0460091	-1.83036	0.0671964	0.614482	11	60604949	60618089	-	protein coding
ENSMUSG00000021102	GLRX5	1474.25	0.0919208	0.0502379	1.82971	0.0672933	0.614482	12	104998947	105009165	+	protein coding
ENSMUSG00000030094	XPC	609.37	0.0762216	0.0416517	1.82998	0.0672534	0.614482	6	91466287	91492870	-	protein coding
ENSMUSG00000005312	UBQLN1	7071.78	0.0630474	0.0345335	1.82569	0.0678974	0.61545	13	58323970	58363467	-	protein coding
ENSMUSG00000018819	LSP1	2069.01	-0.139001	0.0761382	-1.82564	0.067904	0.61545	7	142014546	142048604	+	protein coding
ENSMUSG00000024592	C330018D20RIK	263.205	0.152726	0.0835663	1.8276	0.0676096	0.61545	18	57088905	57108440	-	protein coding
ENSMUSG00000028180	ZRANB2	5567.7	0.0775745	0.0425021	1.82519	0.0679719	0.61545	3	157239797	157254047	+	protein coding
ENSMUSG00000032285	DNAJA4	439.428	0.278051	0.152353	1.82505	0.0679937	0.61545	9	54606157	54623599	+	protein coding
ENSMUSG00000033826	DNAH8	158.674	-0.522365	0.285858	-1.82736	0.0676459	0.61545	17	30843328	31096339	+	protein coding
ENSMUSG00000048445	CCDC57	104.599	0.266571	0.145942	1.82656	0.0677663	0.61545	11	120717355	120823698	-	protein coding
ENSMUSG00000061167	RPL15-PS3	8101.86	0.069275	0.0379503	1.82541	0.0679385	0.61545	9	22096903	22097517	-	processed pseudogene
ENSMUSG00000072946	PTGR2	708.101	0.129666	0.0709221	1.82829	0.0675062	0.61545	12	84332006	84362606	+	protein coding
ENSMUSG00000097571	JPX	103.795	-0.257283	0.140821	-1.82703	0.0676957	0.61545	X	102537158	102609302	+	lncRNA
ENSMUSG00000058546	RPL23A	34427.2	0.0416424	0.0228226	1.82461	0.06806	0.615512	11	78071758	78074410	-	protein coding
ENSMUSG00000030056	ISY1	4954.69	0.0775383	0.0425069	1.82414	0.0681315	0.615621	6	87791251	87815780	-	protein coding
ENSMUSG00000031783	POLR2C	2090.88	0.0576829	0.0316473	1.82268	0.0683524	0.617078	8	95584078	95600163	+	protein coding
ENSMUSG00000028641	P3H1	298.201	0.222625	0.122184	1.82204	0.0684485	0.61712	4	119090112	119106172	+	protein coding
ENSMUSG00000030168	ADIPOR2	4438.36	0.0704811	0.0386863	1.82186	0.0684762	0.61712	6	119330111	119394665	-	protein coding
ENSMUSG00000041037	IRGQ	285.055	0.143496	0.0788053	1.82089	0.0686233	0.617908	7	24230114	24238025	+	protein coding
ENSMUSG00000028669	PITHD1	1521.64	0.0782793	0.0430213	1.81955	0.0688282	0.619215	4	135702771	135714575	-	protein coding
ENSMUSG00000025374	NABP2	1059.68	0.100673	0.055347	1.81894	0.0689213	0.619514	10	128237264	128247361	-	protein coding
ENSMUSG00000022265	ANK	648.196	-0.119374	0.0658135	-1.81382	0.0697049	0.622368	15	27466763	27594995	+	protein coding
ENSMUSG00000022360	ATAD2	4486.1	0.0925801	0.0510114	1.81489	0.0695407	0.622368	15	57957440	57998478	-	protein coding
ENSMUSG00000023460	RAB12	447.743	-0.098076	0.054048	-1.81461	0.0695839	0.622368	17	66801507	66826724	-	protein coding
ENSMUSG00000052056	ZFP217	1028.26	-0.0897728	0.0494963	-1.81373	0.0697196	0.622368	2	169950563	169990023	-	protein coding
ENSMUSG00000063488	ZKSCAN7	209.138	-0.169699	0.0934436	-1.81605	0.0693621	0.622368	9	122714750	122727683	+	protein coding
ENSMUSG00000078789	DPH1	1438.66	0.0644106	0.035487	1.81505	0.0695165	0.622368	11	75068469	75082067	-	protein coding
ENSMUSG00000090626	TEX9	157.794	-0.56005	0.308752	-1.81391	0.0696908	0.622368	9	72357676	72399494	-	protein coding
ENSMUSG00000093938	EVI2B	960.191	-0.0979529	0.0539799	-1.81462	0.0695826	0.622368	11	79405882	79414588	-	protein coding
ENSMUSG00000020834	DHRS13	434.966	0.128325	0.0708168	1.81207	0.0699751	0.622796	11	77923106	77928692	+	protein coding
ENSMUSG00000039158	AKNA	2939.3	-0.0793426	0.0437907	-1.81186	0.0700081	0.622796	4	63285362	63321591	-	protein coding
ENSMUSG00000050075	GPR171	4505.51	0.0789169	0.0435477	1.81219	0.0699561	0.622796	3	59003869	59009242	-	protein coding
ENSMUSG00000066677	IFI208	378.28	-0.285039	0.157229	-1.81289	0.0698491	0.622796	1	173501241	173525961	+	protein coding
ENSMUSG00000010406	MRPL52	961.053	-0.0858778	0.0474203	-1.81099	0.070142	0.623356	14	54664366	54667213	+	protein coding
ENSMUSG00000020482	CCDC117	942.919	0.10136	0.0559832	1.81055	0.0702107	0.623356	11	5478887	5492187	-	protein coding
ENSMUSG00000028086	FBXW7	1469.95	-0.436316	0.241021	-1.81028	0.0702517	0.623356	3	84722575	84886505	+	protein coding
ENSMUSG00000031696	VPS35	3642.11	0.0605395	0.0334711	1.80871	0.0704961	0.624455	8	85987021	86026431	-	protein coding
ENSMUSG00000034903	COBLL1	422.505	-0.180235	0.0996449	-1.80878	0.0704858	0.624455	2	64918683	65069747	-	protein coding
ENSMUSG00000020346	MGAT1	1070.37	-0.199426	0.11036	-1.80705	0.0707547	0.625141	11	49135018	49153857	+	protein coding
ENSMUSG00000021549	RASA1	2413.34	-0.101906	0.0563797	-1.8075	0.0706847	0.625141	13	85362899	85437249	-	protein coding
ENSMUSG00000022672	PRKDC	707.869	-0.119272	0.0660007	-1.80713	0.0707417	0.625141	16	15455730	15660099	+	protein coding
ENSMUSG00000076928	TRAC	17825.8	-0.0531221	0.0294138	-1.80602	0.0709145	0.626019	14	54457978	54461663	+	TR C gene
ENSMUSG00000038127	CCDC50	7816.11	0.0931912	0.0516142	1.80553	0.0709912	0.626162	16	27207619	27270968	+	protein coding
ENSMUSG00000020647	NCOA1	530.285	-0.201529	0.11165	-1.80501	0.0710738	0.626357	12	4297362	4527182	-	protein coding
ENSMUSG00000120356	NA	165.465	0.227209	0.125922	1.80436	0.0711745	0.626711	15	60013754	60021266	+	lncRNA
ENSMUSG00000065954	TACC1	1593.21	-0.0895388	0.0496403	-1.80375	0.0712704	0.627022	8	25644568	25746604	-	protein coding
ENSMUSG00000031627	IRF2	1397.98	-0.136367	0.0756591	-1.80238	0.0714852	0.628378	8	47192767	47300493	+	protein coding
ENSMUSG00000032475	NCK1	891.965	0.0922948	0.0512236	1.8018	0.0715764	0.628646	9	100374346	100428187	-	protein coding
ENSMUSG00000058446	ZNRF2	3199.37	0.152261	0.084581	1.80018	0.0718327	0.630362	6	54793901	54870485	+	protein coding
ENSMUSG00000002617	ZFP40	110.75	-0.274178	0.152482	-1.7981	0.0721615	0.630576	17	23392843	23412226	-	protein coding
ENSMUSG00000005982	NAA60	1873.64	-0.0764476	0.0424879	-1.79928	0.0719743	0.630576	16	3690239	3722634	+	protein coding
ENSMUSG00000027439	GZF1	405.384	0.123029	0.0684071	1.79848	0.072101	0.630576	2	148522943	148534869	+	protein coding
ENSMUSG00000038429	USP5	3207.72	0.0700168	0.038927	1.79867	0.0720712	0.630576	6	124791982	124806447	-	protein coding
ENSMUSG00000056708	IER5	5420.78	-0.060511	0.0336474	-1.79839	0.0721157	0.630576	1	154972107	154975382	-	protein coding
ENSMUSG00000021823	VCL	275.096	0.277233	0.154282	1.79692	0.0723481	0.630612	14	20979466	21083744	+	protein coding
ENSMUSG00000027291	VPS39	1407.61	-0.199711	0.111144	-1.79687	0.0723557	0.630612	2	120146942	120183618	-	protein coding
ENSMUSG00000031604	MSMO1	2548.23	0.194726	0.108396	1.79644	0.0724251	0.630612	8	65171173	65186826	-	protein coding
ENSMUSG00000038866	ZCCHC2	2149.04	0.0687229	0.0382493	1.79671	0.0723814	0.630612	1	105918136	105961804	+	protein coding
ENSMUSG00000052040	KLF13	3095.64	-0.110701	0.061632	-1.79615	0.0724701	0.630612	7	63536099	63588663	-	protein coding
ENSMUSG00000025137	PCYT2	3605.02	0.129012	0.0718786	1.79486	0.072676	0.630838	11	120500913	120508762	-	protein coding
ENSMUSG00000042726	TRAFD1	423.082	-0.295402	0.164535	-1.79538	0.0725937	0.630838	5	121509788	121523695	-	protein coding
ENSMUSG00000090015	GM15446	459.776	0.255724	0.142477	1.79484	0.0726789	0.630838	5	110071266	110091802	+	protein coding
ENSMUSG00000021143	PACS2	1627.79	0.0974262	0.0543527	1.79248	0.0730558	0.633126	12	112978128	113038021	+	protein coding
ENSMUSG00000028557	RNF11	1109.51	0.0776266	0.0433121	1.79226	0.0730909	0.633126	4	109308295	109341925	-	protein coding
ENSMUSG00000032812	ARAP1	1747.24	-0.112669	0.0628853	-1.79167	0.0731866	0.633126	7	100997274	101061793	+	protein coding
ENSMUSG00000037151	LRRC20	422.551	0.136955	0.07644	1.79166	0.073187	0.633126	10	61311580	61418570	+	protein coding
ENSMUSG00000038708	GOLGA4	2449.06	0.10644	0.0594485	1.79046	0.07338	0.634265	9	118335335	118411587	+	protein coding
ENSMUSG00000046573	LYRM4	375.164	0.144869	0.0810067	1.78836	0.0737172	0.636649	13	36162378	36301509	-	protein coding
ENSMUSG00000060227	GOLM2	948.626	0.138553	0.0775323	1.78704	0.0739317	0.637969	2	121697451	121766701	+	protein coding
ENSMUSG00000038507	PARP12	112.152	-0.296949	0.16623	-1.78638	0.0740381	0.638355	6	39063344	39095283	-	protein coding
ENSMUSG00000037949	ANO10	288.612	-0.154693	0.0866234	-1.78581	0.0741294	0.638484	9	122004940	122123489	-	protein coding
ENSMUSG00000043445	PGP	1439.36	0.104307	0.0584182	1.78552	0.0741763	0.638484	17	24689366	24692084	+	protein coding
ENSMUSG00000003882	IL7R	579.214	-0.275671	0.154586	-1.78328	0.0745407	0.639073	15	9505874	9530262	-	protein coding
ENSMUSG00000008035	MID1IP1	771.899	0.19672	0.110241	1.78445	0.0743501	0.639073	X	10581252	10585929	+	protein coding
ENSMUSG00000015749	ANP32E	10228.4	0.0576959	0.032433	1.77893	0.0752518	0.639073	3	95836558	95854702	+	protein coding
ENSMUSG00000022389	TEF	1216.59	0.163722	0.0920014	1.77956	0.0751475	0.639073	15	81686622	81711064	+	protein coding
ENSMUSG00000022664	SLC35A5	354.506	0.225947	0.126829	1.78152	0.074828	0.639073	16	44959936	44979069	-	protein coding
ENSMUSG00000024472	DCP2	2883.32	0.177489	0.0995041	1.78374	0.0744659	0.639073	18	44513569	44558036	+	protein coding
ENSMUSG00000024976	SHOC2	1515.15	0.0909415	0.051028	1.78219	0.0747184	0.639073	19	53932737	54021564	+	protein coding
ENSMUSG00000025153	FASN	24189	0.0761429	0.0427796	1.77989	0.0750942	0.639073	11	120696672	120715373	-	protein coding
ENSMUSG00000026827	GPD2	4144.58	-0.124898	0.070197	-1.77925	0.0751995	0.639073	2	57127647	57260731	+	protein coding
ENSMUSG00000027171	PRRG4	310.799	0.171794	0.0963751	1.78256	0.0746588	0.639073	2	104661086	104680221	-	protein coding
ENSMUSG00000029772	AHCYL2	2657.12	0.149479	0.0840125	1.77925	0.0751996	0.639073	6	29768010	29912309	+	protein coding
ENSMUSG00000030407	QPCTL	284.88	0.142499	0.0800014	1.78121	0.074878	0.639073	7	18873627	18883216	-	protein coding
ENSMUSG00000031954	CFDP1	3231.77	0.0494106	0.0277095	1.78317	0.0745591	0.639073	8	112495123	112580923	-	protein coding
ENSMUSG00000036285	NOA1	1791.88	0.0947009	0.053169	1.78113	0.0748913	0.639073	5	77442029	77457931	-	protein coding
ENSMUSG00000062175	TGIF2	2131.19	-0.0846716	0.0475362	-1.7812	0.0748792	0.639073	2	156681927	156697490	+	protein coding
ENSMUSG00000073557	PPP1R12B	277.055	0.248941	0.139959	1.77867	0.075294	0.639073	1	134682396	134883680	-	protein coding
ENSMUSG00000090952	GM17251	115.334	-0.20965	0.117845	-1.77903	0.0752341	0.639073	17	33978946	33980845	+	lncRNA
ENSMUSG00000025366	ESYT1	7248.76	-0.0755901	0.0425372	-1.77703	0.0755626	0.640828	10	128345834	128361740	-	protein coding
ENSMUSG00000022905	KPNA1	4253.86	0.0738668	0.0416081	1.7753	0.0758484	0.6422	16	35799120	35857501	+	protein coding
ENSMUSG00000029521	CHEK2	201.829	-0.287384	0.161857	-1.77555	0.0758075	0.6422	5	110987845	111022011	+	protein coding
ENSMUSG00000028693	NASP	6745.98	0.0641125	0.0361377	1.77412	0.0760436	0.642927	4	116458249	116485138	-	protein coding
ENSMUSG00000032349	ELOVL5	2680.85	0.0719154	0.0405379	1.77403	0.0760585	0.642927	9	77824646	77891801	+	protein coding
ENSMUSG00000008090	FGFRL1	134.636	0.255393	0.144045	1.77301	0.0762273	0.643829	5	108840248	108854790	+	protein coding
ENSMUSG00000022967	IFNAR1	1369.97	-0.130138	0.0734193	-1.77253	0.076307	0.643977	16	91282126	91304329	+	protein coding
ENSMUSG00000003039	FAM32A	1627.48	-0.0659395	0.0372243	-1.77141	0.0764928	0.644768	8	72973574	72978262	+	protein coding
ENSMUSG00000037622	WDTC1	528.448	-0.117075	0.066113	-1.77084	0.0765876	0.644768	4	133019770	133080792	-	protein coding
ENSMUSG00000044231	NHLRC1	175.495	0.123537	0.0697572	1.77096	0.0765676	0.644768	13	47166033	47168326	-	protein coding
ENSMUSG00000022336	EIF3E	11302.7	0.0374972	0.0211802	1.77039	0.0766622	0.644872	15	43113454	43146115	-	protein coding
ENSMUSG00000034820	CPSF7	4916.63	0.0569454	0.0321786	1.76967	0.0767829	0.644872	19	10502630	10525017	+	protein coding
ENSMUSG00000038518	JARID2	2221.03	-0.120004	0.0678128	-1.76964	0.0767868	0.644872	13	44882950	45075119	+	protein coding
ENSMUSG00000051735	RINL	2664.88	-0.0705212	0.0398602	-1.76921	0.0768582	0.644949	7	28488394	28498388	+	protein coding
ENSMUSG00000002948	MAP2K7	2994.51	0.0726741	0.0411047	1.76802	0.0770569	0.645534	8	4288740	4297897	+	protein coding
ENSMUSG00000022194	PABPN1	6690.64	0.0548655	0.0310765	1.7655	0.0774801	0.645534	14	55129957	55135626	+	protein coding
ENSMUSG00000024150	MCFD2	866.82	0.137771	0.0779349	1.76778	0.0770984	0.645534	17	87561871	87573363	-	protein coding
ENSMUSG00000024339	TAP2	4100.67	-0.0884591	0.0501058	-1.76545	0.077489	0.645534	17	34422501	34435295	+	protein coding
ENSMUSG00000030208	EMP1	118.41	0.294742	0.166827	1.76675	0.0772701	0.645534	6	135339543	135360171	+	protein coding
ENSMUSG00000037355	UVSSA	398.344	-0.139091	0.0787494	-1.76625	0.0773537	0.645534	5	33535893	33577098	+	protein coding
ENSMUSG00000049643	2310022A10RIK	1244.77	-0.117487	0.0665279	-1.76599	0.077398	0.645534	7	27252658	27281524	+	protein coding
ENSMUSG00000064181	RAB3IP	538.039	0.104761	0.0592996	1.76664	0.0772881	0.645534	10	116741689	116786674	-	protein coding
ENSMUSG00000079677	FDX2	1410.98	0.0640749	0.0362811	1.76607	0.0773844	0.645534	9	20978816	20984910	-	protein coding
ENSMUSG00000020910	ADPRM	437.089	-0.1289	0.0731993	-1.76095	0.0782473	0.64568	11	66928731	66943420	-	protein coding
ENSMUSG00000026317	CLN8	345.557	0.347974	0.197422	1.76259	0.0779695	0.64568	8	14931335	14951720	+	protein coding
ENSMUSG00000026630	BATF3	105.401	-0.471117	0.267151	-1.76349	0.0778185	0.64568	1	190830044	190841142	+	protein coding
ENSMUSG00000027655	DHX35	874.601	0.107224	0.060818	1.76302	0.0778966	0.64568	2	158636727	158700134	+	protein coding
ENSMUSG00000029715	POP7	737.24	-0.108938	0.0618729	-1.76067	0.0782942	0.64568	5	137499700	137500780	-	protein coding
ENSMUSG00000032409	ATR	2563.07	-0.153788	0.0872758	-1.76209	0.0780547	0.64568	9	95739650	95833834	+	protein coding
ENSMUSG00000032897	NFYC	1864.2	-0.0702689	0.0399165	-1.7604	0.0783402	0.64568	4	120614635	120688769	-	protein coding
ENSMUSG00000048109	RBM15	2355.85	0.0700912	0.039772	1.76233	0.078014	0.64568	3	107232737	107240989	-	protein coding
ENSMUSG00000050394	ARMCX6	104.477	-0.43572	0.247436	-1.76094	0.0782487	0.64568	X	133649210	133652166	-	protein coding
ENSMUSG00000052085	DOCK8	2683.55	-0.113783	0.0644907	-1.76434	0.0776747	0.64568	19	24976898	25179796	+	protein coding
ENSMUSG00000055612	CDCA7	5024.56	0.0524373	0.0297664	1.76162	0.0781328	0.64568	2	72306503	72317237	+	protein coding
ENSMUSG00000070738	DGKD	5727.92	0.0694893	0.0394788	1.76017	0.0783794	0.64568	1	87781009	87872902	+	protein coding
ENSMUSG00000079363	GBP4	10657.6	-0.125358	0.0711341	-1.76228	0.0780223	0.64568	5	105263633	105287452	-	protein coding
ENSMUSG00000083396	GM15542	504.86	0.262643	0.149116	1.76133	0.078182	0.64568	7	140470800	140471993	+	processed pseudogene
ENSMUSG00000001156	MXD1	423.607	-0.177822	0.101104	-1.7588	0.0786109	0.646702	6	86624024	86646143	-	protein coding
ENSMUSG00000021540	SMAD5	1354.22	0.108022	0.06143	1.75846	0.0786691	0.646702	13	56850823	56890190	+	protein coding
ENSMUSG00000033102	CDC14B	1222.15	0.147024	0.0836153	1.75833	0.0786909	0.646702	13	64337082	64423104	-	protein coding
ENSMUSG00000019998	STX7	217.506	-0.221291	0.125907	-1.75758	0.0788195	0.647245	10	24025200	24066120	+	protein coding
ENSMUSG00000000827	TPD52L2	1322.22	0.0787071	0.0448586	1.75456	0.0793342	0.648096	2	181138935	181159759	+	protein coding
ENSMUSG00000003423	PIH1D1	587.079	-0.106175	0.0605887	-1.75239	0.079707	0.648096	7	44803727	44809489	+	protein coding
ENSMUSG00000027133	NOP10	3172.45	0.109064	0.0621	1.75627	0.0790422	0.648096	2	112092271	112093614	+	protein coding
ENSMUSG00000027722	SPATA5	2583.14	0.112319	0.0641014	1.75222	0.0797368	0.648096	3	37474045	37633245	+	protein coding
ENSMUSG00000028149	RAP1GDS1	3461.34	-0.0513251	0.0292783	-1.75301	0.0796004	0.648096	3	138631663	138780962	-	protein coding
ENSMUSG00000031960	AARS	7959.34	0.112808	0.0642888	1.75471	0.079309	0.648096	8	111759776	111784296	+	protein coding
ENSMUSG00000034401	SPATA6	184.2	0.227594	0.129813	1.75324	0.0795611	0.648096	4	111577181	111686381	+	protein coding
ENSMUSG00000038417	FIG4	875.903	0.0998777	0.0569817	1.7528	0.0796355	0.648096	10	41064168	41179256	-	protein coding
ENSMUSG00000039221	RPL22L1	4838.74	0.0786009	0.0447739	1.75551	0.079173	0.648096	3	28859585	28861573	+	protein coding
ENSMUSG00000040795	IQCC	310.217	-0.234503	0.133823	-1.75233	0.0797165	0.648096	4	129508919	129512892	-	protein coding
ENSMUSG00000052144	PPP4R2	5805.64	0.0645403	0.0368166	1.75302	0.0795985	0.648096	6	100810583	100846895	+	protein coding
ENSMUSG00000055302	MRFAP1	6917.63	0.0632149	0.0360272	1.75464	0.0793203	0.648096	5	36952211	36954116	-	protein coding
ENSMUSG00000062867	IMPDH2	12955.4	0.0373946	0.021332	1.75298	0.0796053	0.648096	9	108437485	108442783	+	protein coding
ENSMUSG00000023150	IVNS1ABP	16740.5	0.04186	0.0239064	1.75099	0.0799475	0.648663	1	151220228	151240173	+	protein coding
ENSMUSG00000041079	RWDD2B	474.28	-0.115703	0.0660887	-1.75072	0.0799945	0.648663	16	87230295	87237461	-	protein coding
ENSMUSG00000098322	5830468F06RIK	101.889	-0.23224	0.132625	-1.75111	0.0799278	0.648663	8	15065089	15068907	-	lncRNA
ENSMUSG00000004127	TRMT10A	814.262	-0.116696	0.0666884	-1.74987	0.0801412	0.648837	3	137849209	137865582	+	protein coding
ENSMUSG00000005802	SLC30A4	1785.63	0.0874893	0.0499971	1.74989	0.0801377	0.648837	2	122523153	122544583	-	protein coding
ENSMUSG00000078429	CTDSP2	1093.01	-0.189027	0.108048	-1.74946	0.0802107	0.648892	10	126814586	126835844	+	protein coding
ENSMUSG00000003662	CIAO1	819.653	-0.119903	0.0685697	-1.74863	0.0803553	0.649276	2	127082858	127089736	-	protein coding
ENSMUSG00000021928	EBPL	124.687	0.30569	0.174833	1.74846	0.0803836	0.649276	14	61569191	61597888	-	protein coding
ENSMUSG00000007739	CCT4	17101.1	0.0415527	0.0237765	1.74764	0.0805265	0.649417	11	22940519	22953780	+	protein coding
ENSMUSG00000009013	DYNLL1	3807.85	0.0764985	0.0437708	1.74771	0.0805151	0.649417	5	115435169	115439058	-	protein coding
ENSMUSG00000037847	NMRK1	126.954	0.230307	0.131848	1.74677	0.0806781	0.650133	19	18609314	18629792	+	protein coding
ENSMUSG00000021774	UBE2E1	2452.21	0.0758364	0.0434395	1.74579	0.0808471	0.650793	14	4137837	4186974	+	protein coding
ENSMUSG00000030199	ETV6	1467.25	-0.112401	0.0643919	-1.74557	0.0808856	0.650793	6	134012663	134247121	+	protein coding
ENSMUSG00000000001	GNAI3	5821.31	0.0498076	0.0285501	1.74457	0.0810597	0.651054	3	108014596	108053462	-	protein coding
ENSMUSG00000004667	POLR2E	2601.65	0.0614615	0.0352526	1.74346	0.0812536	0.651054	10	79871783	79875629	-	protein coding
ENSMUSG00000031023	AKIP1	305.823	-0.141134	0.0809348	-1.7438	0.0811934	0.651054	7	109302897	109311396	+	protein coding
ENSMUSG00000039361	PICALM	8102	0.0604566	0.0346603	1.74426	0.0811138	0.651054	7	89779421	89862673	+	protein coding
ENSMUSG00000055541	LAIR1	229.057	0.680761	0.390519	1.74322	0.0812953	0.651054	7	4006401	4066203	-	protein coding
ENSMUSG00000074476	SPC24	1046.18	0.247198	0.141678	1.74478	0.0810229	0.651054	9	21666738	21671599	-	protein coding
ENSMUSG00000002949	TIMM44	2791.24	0.0563873	0.0323604	1.74248	0.0814252	0.651591	8	4309731	4325913	-	protein coding
ENSMUSG00000027508	PAG1	1575.74	-0.105621	0.0606433	-1.74168	0.0815652	0.652207	3	9752539	9898739	-	protein coding
ENSMUSG00000028128	F3	112.651	0.244033	0.140215	1.74043	0.0817838	0.65345	3	121517186	121528697	+	protein coding
ENSMUSG00000024993	DENND10	425.065	-0.110034	0.063239	-1.73997	0.0818647	0.653592	19	60800023	60824665	+	protein coding
ENSMUSG00000028811	YARS	4463.21	0.0940105	0.0540481	1.73938	0.0819672	0.653906	4	129083553	129113400	+	protein coding
ENSMUSG00000000628	HK2	5104.43	0.12163	0.0700627	1.73601	0.0825612	0.65455	6	82702006	82751435	-	protein coding
ENSMUSG00000000804	USP32	662.121	0.154522	0.0890073	1.73606	0.0825534	0.65455	11	84875268	85030987	-	protein coding
ENSMUSG00000001158	SNRNP27	1016.3	0.0734882	0.0422815	1.73807	0.0821988	0.65455	6	86652133	86661504	-	protein coding
ENSMUSG00000010142	TNFRSF13B	251.296	-0.337219	0.194191	-1.73653	0.0824698	0.65455	11	61017581	61040198	+	protein coding
ENSMUSG00000026502	DESI2	2505.6	0.0918752	0.0528755	1.73758	0.0822853	0.65455	1	178014983	178084867	+	protein coding
ENSMUSG00000026875	TRAF1	6830.57	-0.0852918	0.0491304	-1.73603	0.0825589	0.65455	2	34831762	34851784	-	protein coding
ENSMUSG00000029720	GM20605	1071.94	-0.126414	0.0728737	-1.7347	0.082794	0.65455	5	137627437	137641161	+	protein coding
ENSMUSG00000039615	STUB1	2527.45	0.0702525	0.0404457	1.73696	0.0823945	0.65455	17	26049479	26052378	-	protein coding
ENSMUSG00000044197	GPR146	384.205	-0.18289	0.10541	-1.73503	0.0827351	0.65455	5	139363452	139382170	+	protein coding
ENSMUSG00000067369	TRMT2B	427.642	-0.177694	0.102407	-1.73518	0.0827083	0.65455	X	133123088	133177733	-	protein coding
ENSMUSG00000073492	GM10521	98.3484	-0.233228	0.134163	-1.73839	0.0821417	0.65455	1	171723231	171725804	+	protein coding
ENSMUSG00000079215	ZFP664	2346.52	-0.0548421	0.031616	-1.73463	0.0828064	0.65455	5	124939755	124979757	+	protein coding
ENSMUSG00000084235	GM15421	89.9067	0.456817	0.263423	1.73416	0.0828901	0.654712	5	22733319	22734242	-	transcribed processed pseudogene
ENSMUSG00000026664	PHYH	211.962	-0.238929	0.137939	-1.73213	0.0832507	0.656558	2	4923830	4943541	+	protein coding
ENSMUSG00000039096	RSAD1	1148.59	0.0770492	0.0444739	1.73246	0.0831919	0.656558	11	94430624	94440081	-	protein coding
ENSMUSG00000004054	MAP3K11	2512.16	-0.0678889	0.0392725	-1.72866	0.0838696	0.656596	19	5738770	5752893	+	protein coding
ENSMUSG00000004937	SGTA	2216.36	0.050096	0.0289966	1.72765	0.0840512	0.656596	10	80879909	80896015	-	protein coding
ENSMUSG00000005763	CD247	2900.78	0.0728442	0.0421101	1.72985	0.083657	0.656596	1	165616250	165704846	+	protein coding
ENSMUSG00000018548	TRIM37	1730.55	0.119855	0.0692607	1.73049	0.083542	0.656596	11	87017903	87111509	+	protein coding
ENSMUSG00000019782	RWDD1	2518.7	0.0613721	0.0355232	1.72766	0.0840483	0.656596	10	33872551	33895620	-	protein coding
ENSMUSG00000021519	MTERF3	845.993	0.0799104	0.0462568	1.72754	0.0840709	0.656596	13	67055032	67081152	-	protein coding
ENSMUSG00000024579	PCYOX1L	202.924	-0.170843	0.0987431	-1.73017	0.0835993	0.656596	18	61829908	61840706	-	protein coding
ENSMUSG00000028096	GPR89	1783.24	0.104567	0.0605309	1.72749	0.0840798	0.656596	3	96775597	96812662	-	protein coding
ENSMUSG00000031245	HMGN5	1052.36	0.0992179	0.05741	1.72823	0.0839464	0.656596	X	108048140	108057010	-	protein coding
ENSMUSG00000031490	EIF4EBP1	995.786	0.257842	0.14909	1.72944	0.0837299	0.656596	8	27750357	27766702	+	protein coding
ENSMUSG00000032497	LRRFIP2	324.408	-0.160279	0.0926754	-1.72947	0.0837255	0.656596	9	110946660	111054736	+	protein coding
ENSMUSG00000033964	ZBTB41	928.807	0.103801	0.0600073	1.7298	0.0836656	0.656596	1	139350026	139380743	+	protein coding
ENSMUSG00000038702	DSEL	113.114	-0.346365	0.200225	-1.72987	0.083653	0.656596	1	111786432	111792648	-	protein coding
ENSMUSG00000041632	MRPS27	1262.82	0.0740779	0.0428954	1.72694	0.084178	0.656868	13	99481294	99552070	+	protein coding
ENSMUSG00000034889	CACTIN	2502.65	0.0597659	0.0346265	1.72602	0.0843441	0.657668	10	81156937	81162076	+	protein coding
ENSMUSG00000032815	FANCA	670.101	0.488711	0.283267	1.72527	0.0844793	0.658227	8	123995039	124045315	-	protein coding
ENSMUSG00000020250	TXNRD1	7728.72	0.0917997	0.0532232	1.72481	0.0845623	0.658378	10	82669785	82733546	+	protein coding
ENSMUSG00000033904	CCP110	1182.4	0.150256	0.0871669	1.72378	0.0847482	0.658834	7	118311775	118336247	+	protein coding
ENSMUSG00000066554	GM10167	287.019	0.117839	0.0683498	1.72406	0.0846965	0.658834	5	148119709	148121187	-	processed pseudogene
ENSMUSG00000027950	CHRNB2	159.782	-0.167274	0.0970986	-1.72272	0.0849395	0.65884	3	89653502	89671939	-	protein coding
ENSMUSG00000061613	U2AF1	6484.38	0.053737	0.0311987	1.72241	0.0849953	0.65884	17	31866055	31877866	-	protein coding
ENSMUSG00000073236	2500004C02RIK	100.86	-0.350913	0.203739	-1.72236	0.0850035	0.65884	2	153183077	153188033	-	lncRNA
ENSMUSG00000075502	KBTBD6	96.2917	-0.536461	0.31133	-1.72313	0.0848653	0.65884	14	79689275	79692258	+	protein coding
ENSMUSG00000051396	GM45902	338.664	0.123661	0.0718312	1.72155	0.0851505	0.659486	2	3505564	3513827	-	protein coding
ENSMUSG00000022434	FAM118A	603.174	0.120009	0.0697564	1.7204	0.0853594	0.659865	15	84913149	84947031	+	protein coding
ENSMUSG00000025271	PFKFB1	114.353	-0.273736	0.159143	-1.72007	0.0854203	0.659865	X	149371225	149426874	+	protein coding
ENSMUSG00000037108	ZCWPW1	883.502	0.119821	0.0696412	1.72054	0.0853338	0.659865	5	137786060	137820883	+	protein coding
ENSMUSG00000061650	MED9	645.651	0.10511	0.0611145	1.71988	0.0854543	0.659865	11	59839032	59853031	+	protein coding
ENSMUSG00000024871	DOC2G	108.002	0.202475	0.117781	1.71908	0.0856001	0.660499	19	4053313	4057005	+	protein coding
ENSMUSG00000075511	1700001L05RIK	301.197	-0.284013	0.165299	-1.71818	0.0857638	0.661269	15	83238048	83251483	-	lncRNA
ENSMUSG00000048534	JAML	1545.35	-0.147589	0.0859214	-1.71773	0.0858465	0.661414	9	44990481	45019832	+	protein coding
ENSMUSG00000021408	RIPK1	2689.89	0.0628646	0.0366298	1.71621	0.0861228	0.663049	13	34186346	34221130	+	protein coding
ENSMUSG00000045903	NPAS4	1259.93	-0.110641	0.0644944	-1.71551	0.0862513	0.663545	19	5034383	5040344	-	protein coding
ENSMUSG00000053898	ECH1	438.152	-0.179337	0.10458	-1.71483	0.0863757	0.664009	7	28524642	28531672	+	protein coding
ENSMUSG00000024037	WDR4	2227.27	-0.100993	0.0589211	-1.71404	0.0865205	0.664136	17	31713296	31738954	-	protein coding
ENSMUSG00000090523	GYPC	835.991	-0.106406	0.0620752	-1.71415	0.0865005	0.664136	18	32661375	32693087	-	protein coding
ENSMUSG00000002820	ATG4D	767.817	0.0955521	0.0559425	1.70804	0.0876287	0.664856	9	21176589	21189068	+	protein coding
ENSMUSG00000005204	SENP3	6132.34	0.0931219	0.0544315	1.71081	0.0871163	0.664856	11	69563941	69572910	-	protein coding
ENSMUSG00000007036	ABHD16A	845.449	-0.106682	0.0624627	-1.70794	0.0876478	0.664856	17	35308239	35321963	+	protein coding
ENSMUSG00000014470	RNF166	453.187	-0.142385	0.083133	-1.71273	0.0867615	0.664856	8	123192886	123202803	-	protein coding
ENSMUSG00000020459	MTIF2	1012.74	0.0835993	0.0490426	1.70463	0.0882643	0.664856	11	29476408	29495279	+	protein coding
ENSMUSG00000020642	RNF144A	257.385	-0.213873	0.125082	-1.70987	0.0872899	0.664856	12	26350963	26465253	-	protein coding
ENSMUSG00000020986	SEC23A	449.176	0.135842	0.0796915	1.7046	0.0882687	0.664856	12	59005169	59058803	-	protein coding
ENSMUSG00000021111	PAPOLA	10019.7	0.0470717	0.0276271	1.70383	0.0884137	0.664856	12	105750953	105805203	+	protein coding
ENSMUSG00000021816	PPP3CB	3608.02	0.0490628	0.0287517	1.70643	0.0879277	0.664856	14	20549432	20596641	-	protein coding
ENSMUSG00000024098	TWSG1	1503.62	0.136086	0.0798716	1.7038	0.0884176	0.664856	17	66228967	66258221	-	protein coding
ENSMUSG00000024668	SDHAF2	1292.01	-0.0612207	0.0357705	-1.71148	0.0869917	0.664856	19	10477898	10503506	-	protein coding
ENSMUSG00000024870	RAB1B	2335.16	-0.0501772	0.0293237	-1.71115	0.0870539	0.664856	19	5149233	5157100	-	protein coding
ENSMUSG00000025204	NDUFB8	1770.87	0.0598513	0.0350653	1.70685	0.0878492	0.664856	19	44537011	44543879	-	protein coding
ENSMUSG00000026605	CENPF	1240.55	-0.764798	0.448706	-1.70445	0.0882962	0.664856	1	189372803	189420283	-	protein coding
ENSMUSG00000027618	NFS1	1465.88	0.0542586	0.0318003	1.70623	0.0879656	0.664856	2	155965559	155986106	-	protein coding
ENSMUSG00000028270	GBP2	11544.4	-0.153291	0.0899187	-1.70477	0.0882371	0.664856	3	142326363	142343769	+	protein coding
ENSMUSG00000028970	ABCB1B	3135.49	0.075728	0.044462	1.70321	0.0885292	0.664856	5	8848147	8916315	+	protein coding
ENSMUSG00000030062	RPN1	8897.27	0.0557075	0.0325213	1.71295	0.0867214	0.664856	6	88061464	88082286	+	protein coding
ENSMUSG00000030983	BCCIP	3970.27	0.0421255	0.0246587	1.70834	0.0875727	0.664856	7	133311062	133322874	+	protein coding
ENSMUSG00000031143	CCDC22	606.304	0.0904425	0.0528465	1.71142	0.0870037	0.664856	X	7460048	7471756	-	protein coding
ENSMUSG00000031823	ZDHHC7	1062.5	-0.113305	0.0665103	-1.70357	0.0884607	0.664856	8	120807629	120828221	-	protein coding
ENSMUSG00000032010	USP2	198.445	-0.258958	0.152047	-1.70315	0.0885404	0.664856	9	43978318	44006924	+	protein coding
ENSMUSG00000035293	G2E3	1164.65	0.129554	0.0760026	1.7046	0.0882686	0.664856	12	51394844	51423769	+	protein coding
ENSMUSG00000039067	PSMD7	5631.65	0.0579065	0.033875	1.70942	0.0873736	0.664856	8	108307013	108315096	-	protein coding
ENSMUSG00000041308	SNTB2	175.226	0.28273	0.165511	1.70822	0.0875952	0.664856	8	107662382	107746346	+	protein coding
ENSMUSG00000047959	KCNA3	1145.33	0.137092	0.0804195	1.70471	0.0882483	0.664856	3	106943485	106945386	+	protein coding
ENSMUSG00000055720	UBL7	988.276	-0.0723752	0.0423657	-1.70834	0.0875729	0.664856	9	57818262	57837251	+	protein coding
ENSMUSG00000076485	TRBJ1-3	93.4389	0.196592	0.114941	1.71037	0.0871966	0.664856	6	41511257	41511310	+	TR J gene
ENSMUSG00000078768	ZFP566	535.888	0.134352	0.0785898	1.70953	0.087352	0.664856	7	29776762	29789952	-	protein coding
ENSMUSG00000118220	GM6192	328.296	-0.273828	0.160414	-1.70701	0.0878195	0.664856	19	7937108	7938472	-	processed pseudogene
ENSMUSG00000025764	JADE1	871.753	-0.106949	0.0628672	-1.70119	0.0889076	0.665201	3	41510166	41571299	+	protein coding
ENSMUSG00000026361	CDC73	2718.11	0.0761226	0.0447276	1.70192	0.0887712	0.665201	1	143474538	143578631	-	protein coding
ENSMUSG00000029190	D5ERTD579E	983.847	0.105563	0.0620436	1.70143	0.088862	0.665201	5	36757829	36853368	-	protein coding
ENSMUSG00000035765	DYM	793.557	0.0982789	0.0577297	1.7024	0.0886811	0.665201	18	75151852	75420035	+	protein coding
ENSMUSG00000115987	VPS28	1621.52	-0.0739587	0.043466	-1.70153	0.0888431	0.665201	15	76506287	76510286	-	protein coding
ENSMUSG00000010110	STX5A	726.18	-0.0977372	0.057468	-1.70072	0.0889949	0.665373	19	8718777	8733433	+	protein coding
ENSMUSG00000020142	SLC1A4	574.717	0.277041	0.163095	1.69865	0.0893858	0.666301	11	20252180	20282713	-	protein coding
ENSMUSG00000021952	XPO4	4490.32	0.0621199	0.0365854	1.69794	0.089519	0.666301	14	57814978	57902887	-	protein coding
ENSMUSG00000023345	POC1A	375.674	-0.251788	0.148275	-1.69812	0.0894849	0.666301	9	106158260	106227720	+	protein coding
ENSMUSG00000032018	SC5D	3282.55	0.144554	0.0850895	1.69885	0.0893479	0.666301	9	42162891	42175552	-	protein coding
ENSMUSG00000032870	SMAP2	1636.24	-0.0791385	0.0466159	-1.69767	0.0895694	0.666301	4	120825514	120874444	-	protein coding
ENSMUSG00000034235	USP54	629.032	0.108395	0.063797	1.69906	0.0893086	0.666301	14	20598980	20691131	-	protein coding
ENSMUSG00000079499	6530402F18RIK	212.87	-0.164767	0.0970171	-1.69833	0.089446	0.666301	2	29135119	29143018	-	lncRNA
ENSMUSG00000002983	RELB	4102.09	-0.0722582	0.0426952	-1.69242	0.0905658	0.666531	7	19340142	19363363	-	protein coding
ENSMUSG00000004568	ARHGEF18	687.946	-0.176518	0.104076	-1.69605	0.0898755	0.666531	8	3403415	3506601	+	protein coding
ENSMUSG00000017861	MYBL2	1645.46	0.195653	0.115304	1.69685	0.0897248	0.666531	2	162896607	162926608	+	protein coding
ENSMUSG00000021660	BTF3	13930.5	0.0406488	0.0239716	1.6957	0.0899419	0.666531	13	98446404	98453514	-	protein coding
ENSMUSG00000022241	TARS	7933.11	0.0850482	0.0502303	1.69317	0.090424	0.666531	15	11382387	11399751	-	protein coding
ENSMUSG00000024666	TMEM138	228.754	0.186993	0.11047	1.69271	0.0905104	0.666531	19	10547842	10554726	-	protein coding
ENSMUSG00000024795	KIF20B	1355.84	-0.190332	0.112318	-1.69459	0.0901542	0.666531	19	34899761	34953145	+	protein coding
ENSMUSG00000025962	FASTKD2	1923.84	-0.110589	0.0652824	-1.69401	0.090263	0.666531	1	63769773	63793814	+	protein coding
ENSMUSG00000028438	KIF24	269.189	-0.246052	0.145269	-1.69377	0.0903089	0.666531	4	41390745	41464887	-	protein coding
ENSMUSG00000029767	CALU	6305.59	0.0429564	0.0253807	1.69248	0.0905546	0.666531	6	29348068	29377109	+	protein coding
ENSMUSG00000038759	NUP205	7899.03	0.0589916	0.034852	1.69263	0.0905255	0.666531	6	35154356	35224531	+	protein coding
ENSMUSG00000038764	PTPN3	178.777	0.429346	0.253491	1.69374	0.0903155	0.666531	4	57190841	57301837	-	protein coding
ENSMUSG00000050552	LAMTOR4	218.754	0.148284	0.0875803	1.69313	0.0904316	0.666531	5	138253744	138257660	+	protein coding
ENSMUSG00000073902	GVIN3	2676.37	-0.130671	0.0770784	-1.6953	0.0900184	0.666531	7	106195950	106203242	-	unprocessed pseudogene
ENSMUSG00000084111	GM15710	135.736	-0.632056	0.373361	-1.69288	0.0904777	0.666531	5	92288153	92288788	-	processed pseudogene
ENSMUSG00000033411	CTDSPL2	1311.44	0.111618	0.0660203	1.69066	0.0909016	0.666633	2	121786482	121844123	+	protein coding
ENSMUSG00000034429	ZFP707	277.369	-0.188327	0.111337	-1.6915	0.0907412	0.666633	15	75840972	75847717	+	protein coding
ENSMUSG00000050549	FAM241A	694.936	-0.101576	0.0600434	-1.69172	0.0907	0.666633	3	127662707	127689973	-	protein coding
ENSMUSG00000078651	AOC2	1293.07	-0.113839	0.0673113	-1.69123	0.0907933	0.666633	11	101215889	101220528	+	protein coding
ENSMUSG00000093930	HMGCS1	10611.3	0.174563	0.103235	1.69093	0.0908507	0.666633	13	120151915	120169796	+	protein coding
ENSMUSG00000030047	ARHGAP25	383.57	-0.127795	0.0756164	-1.69005	0.0910193	0.667024	6	87435527	87510241	-	protein coding
ENSMUSG00000006705	PKNOX1	3927.72	0.0763036	0.0451766	1.68901	0.0912181	0.667536	17	31783708	31826667	+	protein coding
ENSMUSG00000062169	CNIH4	1032.38	0.095527	0.0565591	1.68897	0.0912242	0.667536	1	180972258	180996559	+	protein coding
ENSMUSG00000093954	GM16867	341.273	0.162771	0.0963898	1.68867	0.0912826	0.667536	14	69600953	69740811	-	protein coding
ENSMUSG00000006333	RPS9	36941.1	0.0429639	0.0254683	1.68696	0.0916118	0.669471	7	3706992	3709896	+	protein coding
ENSMUSG00000041035	DPCD	326.068	-0.210107	0.124607	-1.68616	0.0917649	0.670117	19	45549054	45568202	+	protein coding
ENSMUSG00000023940	SGO1	747.24	-0.34292	0.203428	-1.68571	0.0918518	0.670278	17	53981814	53996361	-	protein coding
ENSMUSG00000062202	BTBD9	1376.04	0.0916202	0.0543682	1.68518	0.0919536	0.670549	17	30434498	30795462	-	protein coding
ENSMUSG00000002844	ADPRH	1860.76	0.11931	0.0708333	1.68438	0.0921078	0.671201	16	38264392	38273065	-	protein coding
ENSMUSG00000036568	BICRAL	426.228	0.267557	0.159009	1.68266	0.0924416	0.67316	17	47109046	47169408	-	protein coding
ENSMUSG00000019791	HINT3	143.449	0.153595	0.0913348	1.68167	0.0926319	0.674071	10	30484137	30505628	-	protein coding
ENSMUSG00000020231	DIP2A	89.8054	0.41712	0.248263	1.68015	0.0929282	0.674784	10	76095263	76181125	-	protein coding
ENSMUSG00000021771	VDAC2	6337.92	0.0611874	0.0364321	1.67949	0.0930557	0.674784	14	21875306	21895947	+	protein coding
ENSMUSG00000027132	KATNBL1	921.607	0.0700731	0.0417125	1.67991	0.0929756	0.674784	2	112209556	112244585	+	protein coding
ENSMUSG00000063511	SNRNP70	15482.8	0.0378152	0.022512	1.67978	0.0929995	0.674784	7	45025877	45045166	-	protein coding
ENSMUSG00000083773	GM13394	277.362	-0.43218	0.257229	-1.68014	0.0929304	0.674784	2	28823622	28824621	-	processed pseudogene
ENSMUSG00000024759	ATL3	5110.25	0.0612368	0.0364773	1.67876	0.093198	0.675014	19	7471405	7517039	+	protein coding
ENSMUSG00000028578	CAAP1	399.263	0.102993	0.0614028	1.67733	0.0934786	0.675014	4	94388318	94445033	-	protein coding
ENSMUSG00000036278	MACROD1	194.748	0.166916	0.0994518	1.67836	0.093277	0.675014	19	7034178	7175422	+	protein coding
ENSMUSG00000044221	GRSF1	1894.12	0.0574389	0.034239	1.67759	0.0934279	0.675014	5	88807307	88824030	-	protein coding
ENSMUSG00000046574	PRR12	701.287	-0.184125	0.109742	-1.6778	0.0933857	0.675014	7	44676987	44702305	-	protein coding
ENSMUSG00000085379	2310058D17RIK	101.075	0.221092	0.131786	1.67766	0.0934143	0.675014	11	58856574	58868907	-	lncRNA
ENSMUSG00000025260	HSD17B10	582.795	-0.1091	0.0650648	-1.67679	0.093583	0.675297	X	150784841	150787438	+	protein coding
ENSMUSG00000020741	CLUH	14152.9	0.0625644	0.0373278	1.67608	0.0937226	0.675363	11	74540321	74561673	+	protein coding
ENSMUSG00000024576	CSNK1A1	9930.9	0.0420156	0.0250665	1.67617	0.0937052	0.675363	18	61688345	61723132	+	protein coding
ENSMUSG00000022175	LRP10	6184.24	-0.0742626	0.0443339	-1.67508	0.0939194	0.675965	14	54701594	54708954	+	protein coding
ENSMUSG00000028069	GPATCH4	3259.06	-0.0566018	0.0337924	-1.67499	0.0939366	0.675965	3	87950415	87963300	+	protein coding
ENSMUSG00000001467	CYP51	8913.64	0.136715	0.0818153	1.67102	0.094717	0.675976	5	4131145	4154746	-	protein coding
ENSMUSG00000006585	CDT1	2617.88	-0.078637	0.0470094	-1.67279	0.0943682	0.675976	8	123294754	123300293	+	protein coding
ENSMUSG00000020781	TSEN54	1099.84	0.129635	0.0774505	1.67378	0.0941733	0.675976	11	115705550	115713920	+	protein coding
ENSMUSG00000029428	STX2	255.017	-0.247535	0.147923	-1.6734	0.0942483	0.675976	5	129061621	129085638	-	protein coding
ENSMUSG00000032783	TROAP	400.161	0.588148	0.351974	1.671	0.0947214	0.675976	15	98972456	98981290	+	protein coding
ENSMUSG00000038252	NCAPD2	4853.52	0.207201	0.123913	1.67215	0.0944939	0.675976	6	125144970	125168664	-	protein coding
ENSMUSG00000039307	HEXDC	258.055	-0.158324	0.094648	-1.67277	0.0943725	0.675976	11	121095259	121113481	+	protein coding
ENSMUSG00000039682	LAP3	4337.86	0.0761617	0.0455296	1.67279	0.0943678	0.675976	5	45650716	45670033	+	protein coding
ENSMUSG00000046999	1110032F04RIK	1004.98	-0.12063	0.0721785	-1.67128	0.0946666	0.675976	3	68776919	68779496	+	protein coding
ENSMUSG00000064120	MOCS1	197.671	0.158568	0.0948101	1.67248	0.0944291	0.675976	17	49735390	49762463	+	protein coding
ENSMUSG00000096810	GM10481	190.53	-0.347094	0.207693	-1.67119	0.0946847	0.675976	5	13092400	13093401	-	processed pseudogene
ENSMUSG00000097415	AU020206	2646.24	-0.103281	0.0617479	-1.67262	0.0944027	0.675976	7	75418786	75431869	-	lncRNA
ENSMUSG00000003299	MRPL4	1295.56	-0.0944134	0.0566119	-1.66773	0.0953694	0.676042	9	20914034	20920135	+	protein coding
ENSMUSG00000019916	P4HA1	2977.54	0.0979123	0.0587097	1.66774	0.0953682	0.676042	10	59159118	59209126	+	protein coding
ENSMUSG00000020844	NXN	660.257	0.103951	0.0623701	1.66667	0.0955795	0.676042	11	76148024	76289966	-	protein coding
ENSMUSG00000022299	SLC25A32	2594.56	0.0551711	0.0330732	1.66815	0.0952851	0.676042	15	38954626	38976111	-	protein coding
ENSMUSG00000025980	HSPD1	46536.9	0.0538332	0.0322881	1.66728	0.0954592	0.676042	1	55116994	55127402	-	protein coding
ENSMUSG00000028691	PRDX1	10122.6	0.0456121	0.0273654	1.66678	0.0955586	0.676042	4	116542741	116558019	+	protein coding
ENSMUSG00000032952	AP4B1	528.209	-0.102914	0.0616419	-1.66955	0.0950092	0.676042	3	103716836	103729341	+	protein coding
ENSMUSG00000040247	TBC1D10C	1284.14	-0.164164	0.0984917	-1.66678	0.0955577	0.676042	19	4233410	4241283	-	protein coding
ENSMUSG00000040268	PLEKHA1	1696.54	0.0701124	0.0420234	1.66841	0.0952335	0.676042	7	130467486	130515042	+	protein coding
ENSMUSG00000044533	RPS2	61913.4	0.0458107	0.0274696	1.66769	0.0953781	0.676042	17	24937090	24940903	+	protein coding
ENSMUSG00000044847	LSM11	550.659	0.105127	0.0630433	1.66753	0.0954084	0.676042	11	45819096	45835762	-	protein coding
ENSMUSG00000086429	GT(ROSA)26SOR	622.481	0.106431	0.0638012	1.66816	0.0952839	0.676042	6	113043843	113054294	-	lncRNA
ENSMUSG00000090946	CCDC71L	571.327	0.1051	0.0629489	1.66961	0.0949958	0.676042	12	32428703	32432942	+	protein coding
ENSMUSG00000000902	SMARCB1	2162.14	-0.0646182	0.0388154	-1.66476	0.0959613	0.676655	10	75732603	75757451	-	protein coding
ENSMUSG00000004931	APBA3	896.43	0.0989628	0.0595346	1.66227	0.096458	0.676655	10	81102794	81109080	+	protein coding
ENSMUSG00000017188	COA3	618.287	-0.117754	0.0707313	-1.66481	0.0959516	0.676655	11	101168794	101169940	-	protein coding
ENSMUSG00000017760	CTSA	1306.93	-0.115098	0.0692693	-1.6616	0.0965926	0.676655	2	164674793	164682952	+	protein coding
ENSMUSG00000020258	GLYCTK	226.914	-0.274524	0.165039	-1.66339	0.0962347	0.676655	9	106030056	106035337	-	protein coding
ENSMUSG00000023018	SMARCD1	1770.58	-0.0626681	0.0377216	-1.66133	0.0966464	0.676655	15	99600010	99611872	+	protein coding
ENSMUSG00000024151	MSH2	1905.91	0.0803874	0.0483385	1.66301	0.0963107	0.676655	17	87979758	88031141	+	protein coding
ENSMUSG00000027712	ANXA5	731.441	-0.115089	0.0692215	-1.66262	0.0963892	0.676655	3	36503072	36530043	-	protein coding
ENSMUSG00000028820	SFPQ	16660.5	-0.0604135	0.0362958	-1.66448	0.0960175	0.676655	4	126915117	126930806	+	protein coding
ENSMUSG00000028964	PARK7	1889.29	-0.0681132	0.0409361	-1.66389	0.0961344	0.676655	4	150981590	150998894	-	protein coding
ENSMUSG00000030287	ITPR2	856.788	-0.180126	0.108303	-1.66317	0.0962785	0.676655	6	146009797	146403721	-	protein coding
ENSMUSG00000031221	IGBP1	1318.96	-0.0682825	0.0410493	-1.66342	0.0962276	0.676655	X	99537897	99559731	+	protein coding
ENSMUSG00000031657	HEATR3	4800.25	0.0576649	0.0346993	1.66185	0.0965435	0.676655	8	88864483	88898655	+	protein coding
ENSMUSG00000031950	GABARAPL2	960.237	0.079641	0.0479022	1.66257	0.0963979	0.676655	8	112667335	112680244	+	protein coding
ENSMUSG00000038375	TRP53INP2	244.49	0.153017	0.0920142	1.66298	0.0963174	0.676655	2	155222979	155231770	+	protein coding
ENSMUSG00000071266	ZFP946	124.164	-0.196194	0.118144	-1.66063	0.0967868	0.67718	17	22643203	22675670	+	protein coding
ENSMUSG00000021179	NRDE2	515.364	0.159913	0.0963327	1.66	0.0969139	0.677592	12	100091711	100125912	-	protein coding
ENSMUSG00000021400	WRNIP1	1922.8	0.0561651	0.0338599	1.65875	0.0971663	0.677592	13	32986021	33006592	+	protein coding
ENSMUSG00000022657	CD96	1383.56	-0.137063	0.0827289	-1.65677	0.0975654	0.677592	16	45856020	45940614	-	protein coding
ENSMUSG00000025465	ECHS1	807.463	0.0964936	0.0582135	1.65758	0.0974021	0.677592	7	139685623	139696389	-	protein coding
ENSMUSG00000025869	NOP16	3925.13	0.0774651	0.0467319	1.65765	0.0973885	0.677592	13	54731998	54737903	-	protein coding
ENSMUSG00000027312	ATRN	1186.8	0.0838609	0.0505438	1.65917	0.0970812	0.677592	2	130748415	130872253	+	protein coding
ENSMUSG00000033454	ZBTB1	1645.41	-0.0585989	0.035318	-1.65918	0.0970793	0.677592	12	76417040	76443724	+	protein coding
ENSMUSG00000040550	OTUD6B	2411.72	0.0606341	0.0365963	1.65684	0.0975527	0.677592	4	14809498	14826587	-	protein coding
ENSMUSG00000041685	FCHO2	390.466	0.135115	0.0815486	1.65686	0.0975469	0.677592	13	98859911	98951957	-	protein coding
ENSMUSG00000041840	HAUS1	632.23	-0.136169	0.0821736	-1.65709	0.0975011	0.677592	18	77845267	77861586	-	protein coding
ENSMUSG00000107481	4833403J16RIK	557.911	-0.0949424	0.0572949	-1.65708	0.0975027	0.677592	6	48732272	48733302	+	lncRNA
ENSMUSG00000028460	SIT1	106.305	-0.466061	0.281496	-1.65566	0.0977916	0.678708	4	43482081	43483734	-	protein coding
ENSMUSG00000006299	AAMP	3874.36	0.0629895	0.0381295	1.65199	0.0985366	0.679778	1	74318999	74323897	-	protein coding
ENSMUSG00000020329	POLRMT	1558.39	0.0873519	0.0528387	1.65318	0.0982943	0.679778	10	79571957	79582415	-	protein coding
ENSMUSG00000031934	PANX1	1122.84	-0.126478	0.076507	-1.65315	0.0982996	0.679778	9	14913424	14956774	-	protein coding
ENSMUSG00000032322	PSTPIP1	866.546	-0.130568	0.0790007	-1.65275	0.0983823	0.679778	9	55997246	56036172	+	protein coding
ENSMUSG00000032643	FHL3	561.999	0.130987	0.0792752	1.65231	0.0984718	0.679778	4	124594494	124602404	+	protein coding
ENSMUSG00000038607	GNG10	826.349	0.0879745	0.0532412	1.65238	0.098458	0.679778	4	59035088	59041903	+	protein coding
ENSMUSG00000043252	TMEM64	809.732	0.0767579	0.0464472	1.65259	0.0984153	0.679778	4	15265831	15286753	+	protein coding
ENSMUSG00000045252	ZFP574	898.473	0.0760769	0.0460239	1.65299	0.0983335	0.679778	7	24771992	24782917	+	protein coding
ENSMUSG00000056131	PGM3	531.509	0.101383	0.0612863	1.65425	0.098076	0.679778	9	86436430	86453895	-	protein coding
ENSMUSG00000031393	MECP2	940.942	0.0945227	0.0572432	1.65125	0.0986881	0.68037	X	73070198	73178969	-	protein coding
ENSMUSG00000075229	CCDC58	1121.69	-0.0778698	0.047172	-1.65076	0.098787	0.680598	16	35892055	35912490	+	protein coding
ENSMUSG00000024308	TAPBP	7455.89	-0.116361	0.0705465	-1.64942	0.0990612	0.680692	17	34134873	34148266	+	protein coding
ENSMUSG00000032423	SYNCRIP	19933.4	0.0462644	0.0280484	1.64945	0.0990549	0.680692	9	88329062	88364627	-	protein coding
ENSMUSG00000035521	GNPTG	974.585	-0.0805843	0.0488849	-1.64845	0.0992607	0.680692	17	25452305	25459098	-	protein coding
ENSMUSG00000039789	ZFP597	558.404	0.131383	0.0796699	1.6491	0.0991277	0.680692	16	3676185	3702425	-	protein coding
ENSMUSG00000070699	SARS2	879.144	-0.0967398	0.0586782	-1.64865	0.0992196	0.680692	7	28441417	28453296	+	protein coding
ENSMUSG00000090958	LRRC32	727.326	-0.246096	0.149265	-1.64873	0.0992039	0.680692	7	98138490	98151388	+	protein coding
ENSMUSG00000121107	9330133O14RIK	84.2311	0.262311	0.159034	1.6494	0.0990648	0.680692	8	123170365	123173215	+	lncRNA
ENSMUSG00000032463	FAIM	775.82	-0.0870373	0.0528402	-1.64718	0.0995212	0.681575	9	98868426	98884074	+	protein coding
ENSMUSG00000040785	TTC3	2053.14	-0.120682	0.0732523	-1.64749	0.0994581	0.681575	16	94171477	94270202	+	protein coding
ENSMUSG00000024160	SPSB3	663.296	-0.149084	0.0905324	-1.64675	0.0996099	0.681579	17	25105617	25111126	+	protein coding
ENSMUSG00000032193	LDLR	4629.69	0.159305	0.0967514	1.64654	0.0996534	0.681579	9	21634779	21661215	+	protein coding
ENSMUSG00000043323	FBRSL1	1342.36	-0.0800788	0.0487669	-1.64207	0.100575	0.686967	5	110509620	110596468	-	protein coding
ENSMUSG00000078134	SRSF3-PS	106.433	0.260143	0.158454	1.64176	0.10064	0.686967	11	98515177	98516487	-	processed pseudogene
ENSMUSG00000109324	PRMT1	8832.66	0.0553721	0.0337232	1.64196	0.100598	0.686967	7	44625413	44635992	-	protein coding
ENSMUSG00000069769	MSI2	1842.26	0.111881	0.0681784	1.64101	0.100796	0.687574	11	88230208	88609339	-	protein coding
ENSMUSG00000026274	PASK	623.987	-0.348222	0.212311	-1.64015	0.100973	0.68788	1	93236492	93271204	-	protein coding
ENSMUSG00000053730	TMEM39B	583.533	0.0847749	0.0516844	1.64024	0.100955	0.68788	4	129570148	129590631	-	protein coding
ENSMUSG00000057101	ZFP180	958.415	0.0878547	0.0537015	1.63598	0.101843	0.693349	7	23781349	23807138	+	protein coding
ENSMUSG00000029326	ENOPH1	1118.96	0.0888025	0.0542928	1.63562	0.101919	0.69341	5	100187844	100216619	+	protein coding
ENSMUSG00000002033	CD3G	4232.51	-0.183723	0.112599	-1.63166	0.102751	0.693427	9	44880870	44891729	-	protein coding
ENSMUSG00000006335	TFPT	447.913	0.103204	0.0631146	1.63519	0.102009	0.693427	7	3623323	3632928	-	protein coding
ENSMUSG00000016756	CMAH	948.969	-0.167877	0.102919	-1.63115	0.102859	0.693427	13	24511387	24661360	+	protein coding
ENSMUSG00000020078	VPS26A	1276.51	0.0818651	0.050188	1.63117	0.102855	0.693427	10	62291014	62322584	-	protein coding
ENSMUSG00000020532	ACACA	5654.04	0.116937	0.0717242	1.63038	0.103022	0.693427	11	84020498	84292477	+	protein coding
ENSMUSG00000022390	ZC3H7B	2636.65	-0.0856369	0.052517	-1.63065	0.102964	0.693427	15	81629258	81680461	+	protein coding
ENSMUSG00000022635	ZCRB1	1452.58	0.0725039	0.044502	1.62923	0.103264	0.693427	15	93283978	93296215	-	protein coding
ENSMUSG00000026643	NMT2	2334.56	0.0605204	0.0371238	1.63023	0.103052	0.693427	2	3285249	3329914	+	protein coding
ENSMUSG00000029033	ACAP3	642.114	-0.115502	0.0706774	-1.63422	0.102213	0.693427	4	155976279	155991708	+	protein coding
ENSMUSG00000030590	FAM98C	398.02	0.115739	0.0710519	1.62893	0.103328	0.693427	7	28851935	28855659	-	protein coding
ENSMUSG00000030979	UROS	298.114	0.113598	0.0694976	1.63456	0.102141	0.693427	7	133287972	133311801	-	protein coding
ENSMUSG00000036819	JMJD4	812.083	0.0799422	0.0489701	1.63247	0.10258	0.693427	11	59340871	59349393	+	protein coding
ENSMUSG00000040302	RBM48	345.743	0.144	0.0883362	1.63014	0.103073	0.693427	5	3633978	3646585	-	protein coding
ENSMUSG00000040524	ZFP609	2160.91	0.100865	0.0619082	1.62926	0.103258	0.693427	9	65599673	65734846	-	protein coding
ENSMUSG00000040888	GFER	829.163	0.0862502	0.0529213	1.62978	0.103148	0.693427	17	24912161	24915130	-	protein coding
ENSMUSG00000041272	TOX	845.296	-0.162035	0.0993808	-1.63044	0.103008	0.693427	4	6686353	6991557	-	protein coding
ENSMUSG00000043881	KBTBD7	128.485	-0.185371	0.113477	-1.63356	0.102352	0.693427	14	79663951	79668476	+	protein coding
ENSMUSG00000050271	PRAG1	2275.95	-0.0770079	0.0471299	-1.63395	0.102269	0.693427	8	36561982	36614941	+	protein coding
ENSMUSG00000074749	KIZ	134.09	-0.292874	0.179377	-1.63273	0.102527	0.693427	2	146697784	146812017	+	protein coding
ENSMUSG00000075054	YAE1D1	872.818	0.0862375	0.0528542	1.63161	0.102761	0.693427	13	18155915	18167934	-	protein coding
ENSMUSG00000090077	LIME1	1153.71	-0.110983	0.0679426	-1.63348	0.102368	0.693427	2	181021871	181025421	+	protein coding
ENSMUSG00000001366	FBXO9	616.209	0.109201	0.067095	1.62755	0.10362	0.694315	9	77988781	78016347	-	protein coding
ENSMUSG00000022772	SENP5	2207.06	0.0710294	0.043664	1.62673	0.103795	0.694315	16	31778490	31822105	-	protein coding
ENSMUSG00000026558	UCK2	7837.64	0.0593024	0.0364411	1.62735	0.103663	0.694315	1	167050452	167112889	-	protein coding
ENSMUSG00000038250	USP38	3423.97	-0.0592387	0.0364121	-1.6269	0.103759	0.694315	8	81707362	81741557	-	protein coding
ENSMUSG00000093904	TOMM20	7906.54	0.115588	0.0710018	1.62796	0.103534	0.694315	8	127657417	127672594	-	protein coding
ENSMUSG00000004394	TMED4	573.931	0.0944147	0.058292	1.61969	0.1053	0.695852	11	6220369	6224870	-	protein coding
ENSMUSG00000007950	ABHD8	516.888	-0.140065	0.0863202	-1.62262	0.104671	0.695852	8	71909349	71916299	-	protein coding
ENSMUSG00000019872	SMPDL3A	81.6177	-0.250739	0.154753	-1.62026	0.105177	0.695852	10	57670431	57687926	+	protein coding
ENSMUSG00000022789	DNM1L	3069.47	0.0441492	0.0272556	1.61982	0.105271	0.695852	16	16130094	16176823	-	protein coding
ENSMUSG00000023106	DENR	2856.33	0.0980996	0.0604097	1.6239	0.104396	0.695852	5	124045238	124066898	+	protein coding
ENSMUSG00000025223	LDB1	4037.49	-0.0433774	0.0267474	-1.62174	0.104859	0.695852	19	46020009	46033653	-	protein coding
ENSMUSG00000028101	PIAS3	120.476	-0.308546	0.190221	-1.62204	0.104795	0.695852	3	96603700	96613386	+	protein coding
ENSMUSG00000028410	DNAJA1	12497	0.0750659	0.0463405	1.61988	0.105259	0.695852	4	40722150	40737149	+	protein coding
ENSMUSG00000030268	BCAT1	4288.99	0.0978614	0.0603183	1.62241	0.104715	0.695852	6	144939561	145021910	-	protein coding
ENSMUSG00000032601	PRKAR2A	3026.68	0.134342	0.082944	1.61968	0.105302	0.695852	9	108566513	108627635	+	protein coding
ENSMUSG00000032959	PEBP1	6271.18	0.0558335	0.0344234	1.62196	0.104811	0.695852	5	117420719	117425690	-	protein coding
ENSMUSG00000037913	TMEM156	304.751	-0.128152	0.0790562	-1.62102	0.105013	0.695852	5	65211689	65249475	-	protein coding
ENSMUSG00000038079	TMEM237	301.837	0.139119	0.0858826	1.61987	0.10526	0.695852	1	59139749	59159567	-	protein coding
ENSMUSG00000040151	HS2ST1	750.261	0.0722253	0.0445895	1.61978	0.105279	0.695852	3	144135467	144275942	-	protein coding
ENSMUSG00000047036	ZFP445	4656	0.0623788	0.0384687	1.62155	0.1049	0.695852	9	122673594	122695071	-	protein coding
ENSMUSG00000052926	RNASEH2A	928.054	-0.119032	0.0733616	-1.62253	0.104689	0.695852	8	85683239	85696396	-	protein coding
ENSMUSG00000053436	MAPK14	1788.55	0.0969598	0.0598513	1.62001	0.10523	0.695852	17	28910303	28967380	+	protein coding
ENSMUSG00000112808	GM4739	4064.09	-0.16838	0.103637	-1.62472	0.104223	0.695852	10	25983687	25984319	+	processed pseudogene
ENSMUSG00000121489	1810014B01RIK	233.743	-0.181887	0.112135	-1.62203	0.104796	0.695852	10	86521387	86530670	+	lncRNA
ENSMUSG00000003949	HLF	82.3965	0.392239	0.242541	1.61721	0.105833	0.696635	11	90227362	90281721	-	protein coding
ENSMUSG00000022681	NTAN1	619.869	0.0996346	0.0615587	1.61853	0.105548	0.696635	16	13636709	13653315	+	protein coding
ENSMUSG00000030225	DERA	924.42	0.0737165	0.0456374	1.61526	0.106254	0.696635	6	137731544	137834338	+	protein coding
ENSMUSG00000035227	SPCS2	3631.06	0.0646294	0.0400048	1.61554	0.106194	0.696635	7	99486776	99512669	-	protein coding
ENSMUSG00000040714	KLC3	82.2962	-0.398189	0.24623	-1.61714	0.105848	0.696635	7	19128362	19138029	-	protein coding
ENSMUSG00000041319	THOC6	777.597	-0.0682947	0.0422916	-1.61485	0.106343	0.696635	17	23887588	23892856	-	protein coding
ENSMUSG00000042406	ATF4	12179.4	0.101252	0.0626041	1.61734	0.105806	0.696635	15	80139385	80141742	+	protein coding
ENSMUSG00000043207	ZMPSTE24	3496.44	-0.0376768	0.0233087	-1.61643	0.106002	0.696635	4	120916434	120955438	-	protein coding
ENSMUSG00000046295	ANKLE1	439.915	-0.383175	0.237059	-1.61637	0.106015	0.696635	8	71858654	71862548	+	protein coding
ENSMUSG00000054408	SPCS3	5132.1	0.0417789	0.0258424	1.61668	0.105947	0.696635	8	54973468	54983033	-	protein coding
ENSMUSG00000068039	TCP1	20907.7	0.0472334	0.02925	1.61482	0.106351	0.696635	17	13134588	13143954	+	protein coding
ENSMUSG00000068267	CENPB	1863.07	0.0675429	0.0417351	1.61837	0.105582	0.696635	2	131017102	131021987	-	protein coding
ENSMUSG00000079470	UTP14B	795.144	0.120877	0.0748053	1.61589	0.106119	0.696635	1	78635755	78649229	+	protein coding
ENSMUSG00000094942	GM3604	116.293	0.293854	0.18198	1.61476	0.106362	0.696635	13	62516142	62530991	-	protein coding
ENSMUSG00000002010	IDH3G	2255.83	0.0504175	0.0312339	1.61419	0.106486	0.697004	X	72822569	72830503	-	protein coding
ENSMUSG00000034595	PPP1R18	2024.24	-0.093334	0.0578729	-1.61274	0.106801	0.698625	17	36176485	36186488	+	protein coding
ENSMUSG00000031568	RWDD4A	2320.47	0.0648001	0.0402199	1.61115	0.107148	0.700011	8	47986699	48005990	+	protein coding
ENSMUSG00000073982	RHOG	3148.83	-0.0626269	0.038864	-1.61144	0.107085	0.700011	7	101888330	101905261	-	protein coding
ENSMUSG00000020257	WDR82	4685.11	-0.0485253	0.0301337	-1.61033	0.107325	0.700144	9	106048127	106068338	+	protein coding
ENSMUSG00000024533	SPIRE1	910.143	0.128936	0.0800574	1.61054	0.107279	0.700144	18	67621279	67743860	-	protein coding
ENSMUSG00000028572	HOOK1	2246.93	0.090909	0.0565101	1.60872	0.107678	0.700144	4	95855477	95913650	+	protein coding
ENSMUSG00000038535	ZFP280D	1511.7	0.108704	0.0675399	1.60948	0.107512	0.700144	9	72182142	72271059	+	protein coding
ENSMUSG00000042751	NMNAT2	201.648	-0.212395	0.131962	-1.60952	0.107503	0.700144	1	152830744	152995007	+	protein coding
ENSMUSG00000047804	AKAP10	1369.21	0.0601567	0.0373975	1.60858	0.107709	0.700144	11	61762133	61821078	-	protein coding
ENSMUSG00000071547	NT5DC2	935.388	0.127614	0.079328	1.60869	0.107683	0.700144	14	30853010	30861081	+	protein coding
ENSMUSG00000096727	PSMB9	2675.6	-0.0873689	0.0542753	-1.60974	0.107455	0.700144	17	34400961	34406738	-	protein coding
ENSMUSG00000033107	RNF125	190.949	-0.171944	0.106921	-1.60814	0.107804	0.700321	18	21077682	21116919	+	protein coding
ENSMUSG00000025019	LCOR	778.319	0.0983906	0.0612103	1.60742	0.107963	0.700706	19	41471076	41574975	+	protein coding
ENSMUSG00000037405	ICAM1	5671.79	-0.152182	0.0946843	-1.60725	0.107999	0.700706	9	20927281	20940113	+	protein coding
ENSMUSG00000022270	RETREG1	1707.09	-0.0952276	0.0593007	-1.60584	0.108308	0.701109	15	25843266	25973773	+	protein coding
ENSMUSG00000057637	PRDM2	2341.2	0.0688105	0.0428496	1.60586	0.108304	0.701109	4	142833961	142939565	-	protein coding
ENSMUSG00000078636	GM7336	5933.22	0.212152	0.132121	1.60574	0.108332	0.701109	7	51396395	51397626	+	processed pseudogene
ENSMUSG00000121042	NA	365.915	-0.21933	0.136591	-1.60574	0.10833	0.701109	1	182082891	182093596	+	lncRNA
ENSMUSG00000010095	SLC3A2	7907.58	0.0932827	0.0582757	1.60071	0.10944	0.702359	19	8684246	8700733	-	protein coding
ENSMUSG00000024191	BNIP1	605.642	0.117759	0.0735799	1.60042	0.109505	0.702359	17	27000040	27011539	+	protein coding
ENSMUSG00000024797	VPS51	1080.47	0.0889966	0.0556522	1.59916	0.109785	0.702359	19	6117872	6127261	-	protein coding
ENSMUSG00000026229	PSMD1	7683.64	0.0491314	0.030639	1.60356	0.108811	0.702359	1	85992109	86066873	+	protein coding
ENSMUSG00000026594	RALGPS2	346.539	-0.298246	0.18619	-1.60184	0.109191	0.702359	1	156631736	156767196	-	protein coding
ENSMUSG00000026798	COQ4	458.606	0.147459	0.0920216	1.60244	0.109059	0.702359	2	29677505	29687947	+	protein coding
ENSMUSG00000028405	ACO1	1052.82	0.0729556	0.0456249	1.59903	0.109814	0.702359	4	40143081	40198338	+	protein coding
ENSMUSG00000028675	PNRC2	1658.74	-0.06786	0.0423845	-1.60106	0.109364	0.702359	4	135598229	135601161	-	protein coding
ENSMUSG00000028936	RPL22	9972.09	0.0487093	0.030365	1.60413	0.108686	0.702359	4	152410199	152418528	+	protein coding
ENSMUSG00000029298	GBP9	2707.88	-0.146285	0.0913514	-1.60135	0.1093	0.702359	5	105225496	105287405	-	protein coding
ENSMUSG00000029557	MRM2	136.485	-0.206813	0.129273	-1.59982	0.109639	0.702359	5	140313429	140317653	-	protein coding
ENSMUSG00000031819	EMC8	1183.62	0.118612	0.0740162	1.60251	0.109042	0.702359	8	121380653	121395312	-	protein coding
ENSMUSG00000032842	ABCC10	294.354	-0.131295	0.0820827	-1.59955	0.1097	0.702359	17	46614147	46639278	-	protein coding
ENSMUSG00000034120	SRSF2	25141.8	0.0479293	0.0299723	1.59912	0.109794	0.702359	11	116740727	116743920	-	protein coding
ENSMUSG00000040532	ABHD11	1532.8	0.0608738	0.0380255	1.60087	0.109406	0.702359	5	135038006	135041029	+	protein coding
ENSMUSG00000046947	ADCK2	263.971	0.264052	0.16508	1.59953	0.109702	0.702359	6	39550807	39565703	+	protein coding
ENSMUSG00000047045	TMEM164	1508.61	0.0733195	0.0458389	1.5995	0.109709	0.702359	X	141464402	141626490	+	protein coding
ENSMUSG00000052146	RPS10	19793.8	0.0391677	0.0244409	1.60255	0.109034	0.702359	17	27849392	27855643	-	protein coding
ENSMUSG00000098111	GM4654	141.533	-0.271179	0.169469	-1.60017	0.109561	0.702359	14	103607901	103608882	-	processed pseudogene
ENSMUSG00000011158	BRF1	2227.06	0.057474	0.0359785	1.59745	0.110164	0.702867	12	112923705	112964324	-	protein coding
ENSMUSG00000027809	ETFDH	806.24	-0.0886596	0.0554891	-1.59778	0.110091	0.702867	3	79511095	79536807	-	protein coding
ENSMUSG00000046718	BST2	1717.64	0.101699	0.0636469	1.59787	0.110072	0.702867	8	71986899	71990100	-	protein coding
ENSMUSG00000091228	GM20390	4669.48	0.0814793	0.050997	1.59773	0.110104	0.702867	11	93840645	93859119	-	protein coding
ENSMUSG00000038683	PAK1IP1	3229.29	0.0405039	0.0253706	1.59649	0.11038	0.703575	13	41154499	41166491	+	protein coding
ENSMUSG00000040040	IFT88	191.779	0.235655	0.147677	1.59574	0.110547	0.703575	14	57661519	57755393	+	protein coding
ENSMUSG00000040188	SCAMP2	1811.05	-0.0658013	0.041226	-1.59611	0.110464	0.703575	9	57468226	57496078	+	protein coding
ENSMUSG00000045165	AI467606	415.106	-0.207743	0.130185	-1.59575	0.110544	0.703575	7	126690531	126693158	+	protein coding
ENSMUSG00000039328	RNF122	107.055	-0.192484	0.12065	-1.59539	0.110625	0.703634	8	31601848	31621510	+	protein coding
ENSMUSG00000031824	6430548M08RIK	227.38	-0.307362	0.192772	-1.59443	0.110839	0.704564	8	120840891	120892045	+	protein coding
ENSMUSG00000020886	DLG4	604.114	-0.152122	0.095498	-1.59293	0.111175	0.70497	11	69907768	69938348	+	protein coding
ENSMUSG00000026761	ORC4	1727.16	0.103082	0.0646769	1.59379	0.110982	0.70497	2	48792836	48840289	-	protein coding
ENSMUSG00000027378	NPHP1	105.08	-0.491693	0.308613	-1.59323	0.111108	0.70497	2	127582652	127630817	-	protein coding
ENSMUSG00000028982	SLC25A33	1062.71	0.0604345	0.0379304	1.5933	0.111093	0.70497	4	149828493	149858734	-	protein coding
ENSMUSG00000030435	U2AF2	17083.5	0.0316375	0.019874	1.59191	0.111405	0.705676	7	5065142	5082937	+	protein coding
ENSMUSG00000054499	DEDD2	903.006	0.0870049	0.0546599	1.59175	0.111441	0.705676	7	24899340	24920040	-	protein coding
ENSMUSG00000057406	NSD2	4245.01	0.137029	0.0860993	1.59153	0.111491	0.705676	5	33978069	34055319	+	protein coding
ENSMUSG00000038014	FAM120A	10054.7	0.0304674	0.0191617	1.59002	0.111831	0.706683	13	49032695	49121493	-	protein coding
ENSMUSG00000040407	AKAP9	1519.59	-0.190566	0.119867	-1.58981	0.111878	0.706683	5	3978054	4131310	+	protein coding
ENSMUSG00000062373	TMEM65	1570.08	0.0594721	0.0373993	1.59019	0.111791	0.706683	15	58654118	58695487	-	protein coding
ENSMUSG00000071350	SETDB2	602.287	0.121067	0.0761613	1.58961	0.111923	0.706683	14	59639458	59678333	-	protein coding
ENSMUSG00000024790	SAC3D1	474.356	-0.102551	0.0645363	-1.58904	0.112051	0.707059	19	6166030	6168680	-	protein coding
ENSMUSG00000004612	NKG7	3385.17	-0.115383	0.0726764	-1.58763	0.112371	0.707934	7	43086497	43087673	+	protein coding
ENSMUSG00000005610	EIF4G2	45793.9	0.0424155	0.0267642	1.58479	0.113014	0.707934	7	110666957	110682237	-	protein coding
ENSMUSG00000011958	BNIP2	2147.1	-0.0719524	0.0453418	-1.58689	0.112538	0.707934	9	69896748	69915599	+	protein coding
ENSMUSG00000020547	BZW2	8114.36	0.0407589	0.0257155	1.585	0.112967	0.707934	12	36141834	36208079	-	protein coding
ENSMUSG00000021311	MTR	1830.66	0.0882642	0.0556816	1.58516	0.11293	0.707934	13	12197598	12272999	-	protein coding
ENSMUSG00000024778	FAS	768.97	0.0979023	0.0618917	1.58183	0.113688	0.707934	19	34268066	34305172	+	protein coding
ENSMUSG00000025139	TOLLIP	1719.46	-0.0641225	0.0404195	-1.58643	0.112643	0.707934	7	141428550	141472244	-	protein coding
ENSMUSG00000027215	CD82	8545.2	-0.107503	0.0679316	-1.58253	0.11353	0.707934	2	93249456	93293485	-	protein coding
ENSMUSG00000029071	DVL1	3249.61	0.0821426	0.0518994	1.58273	0.113483	0.707934	4	155931859	155943760	+	protein coding
ENSMUSG00000029363	RFC5	2120.83	0.118793	0.0750992	1.58181	0.113693	0.707934	5	117516168	117527112	-	protein coding
ENSMUSG00000030207	FAM234B	492.807	-0.0837006	0.052833	-1.58425	0.113137	0.707934	6	135174975	135221953	+	protein coding
ENSMUSG00000033379	ATP6V0B	1762.41	0.0875458	0.0552434	1.58473	0.113028	0.707934	4	117741523	117744530	-	protein coding
ENSMUSG00000038215	CEP44	274.081	-0.173144	0.109368	-1.58313	0.113391	0.707934	8	56984557	57004082	-	protein coding
ENSMUSG00000039262	PRRC2B	3904.81	-0.115811	0.073076	-1.5848	0.113011	0.707934	2	32041094	32124549	+	protein coding
ENSMUSG00000041609	BICDL1	2283.47	-0.0971359	0.0612252	-1.58653	0.112618	0.707934	5	115786234	115869680	-	protein coding
ENSMUSG00000043987	CEP164	414.326	-0.387023	0.244636	-1.58203	0.113642	0.707934	9	45678244	45739989	-	protein coding
ENSMUSG00000045092	S1PR1	99.8863	-0.220765	0.13946	-1.58301	0.11342	0.707934	3	115504082	115508721	-	protein coding
ENSMUSG00000052533	NUP188	6312.45	0.0653078	0.0412368	1.58373	0.113256	0.707934	2	30176409	30234278	+	protein coding
ENSMUSG00000054932	AFP	227.027	0.165357	0.104532	1.58188	0.113678	0.707934	5	90638596	90656766	+	protein coding
ENSMUSG00000074802	GAS2L3	188.403	0.448517	0.28286	1.58565	0.112819	0.707934	10	89244685	89279829	-	protein coding
ENSMUSG00000074811	HPS6	169.391	-0.204061	0.128965	-1.58229	0.113583	0.707934	19	45991947	45994612	+	protein coding
ENSMUSG00000078671	CHD2	2097.25	-0.151085	0.0951921	-1.58716	0.112476	0.707934	7	73076386	73191578	-	protein coding
ENSMUSG00000004263	ATN1	2099.3	-0.0980659	0.0621474	-1.57796	0.114576	0.70874	6	124719507	124733487	-	protein coding
ENSMUSG00000013736	TRNT1	3616.28	0.061702	0.039088	1.57854	0.114442	0.70874	6	106746081	106759435	+	protein coding
ENSMUSG00000024241	SOS1	1065.12	0.0702511	0.0444853	1.5792	0.114291	0.70874	17	80701180	80787882	-	protein coding
ENSMUSG00000032468	ARMC8	1993.42	0.0591643	0.0374345	1.58047	0.113998	0.70874	9	99360425	99450952	-	protein coding
ENSMUSG00000034543	MORC2A	3972.07	0.08388	0.0531032	1.57957	0.114206	0.70874	11	3599191	3640477	+	protein coding
ENSMUSG00000045216	HS6ST1	1172.08	-0.0639674	0.0404684	-1.58068	0.113952	0.70874	1	36107481	36145527	+	protein coding
ENSMUSG00000046785	EPM2AIP1	1642.58	0.116407	0.0736882	1.57972	0.114171	0.70874	9	111100997	111108161	+	protein coding
ENSMUSG00000057531	DTNBP1	435.691	0.0889684	0.056336	1.57924	0.11428	0.70874	13	45075551	45155623	-	protein coding
ENSMUSG00000074227	SPINT2	884.615	-0.0805665	0.0510537	-1.57807	0.114548	0.70874	7	28955748	28981337	-	protein coding
ENSMUSG00000090100	TTBK2	198.093	0.3397	0.215219	1.57839	0.114476	0.70874	2	120563297	120681085	-	protein coding
ENSMUSG00000107476	ZFP862-PS	248.825	-0.261764	0.165869	-1.57813	0.114535	0.70874	6	48481271	48511766	+	transcribed unitary pseudogene
ENSMUSG00000003992	SSBP2	353.62	-0.155781	0.0988117	-1.57655	0.1149	0.708796	13	91608402	91851548	+	protein coding
ENSMUSG00000019818	CD164	11641.8	0.0516912	0.0327953	1.57618	0.114985	0.708796	10	41395410	41407044	+	protein coding
ENSMUSG00000032177	PDE4A	387.587	-0.204288	0.129613	-1.57613	0.114995	0.708796	9	21077010	21124544	+	protein coding
ENSMUSG00000039286	FNDC3B	238.099	0.146609	0.0929601	1.57711	0.114769	0.708796	3	27470311	27765456	-	protein coding
ENSMUSG00000041313	SLC7A1	16055.9	0.0927296	0.0587998	1.57704	0.114786	0.708796	5	148264220	148336714	-	protein coding
ENSMUSG00000117869	SNHG4	2592.39	0.0643414	0.0408026	1.57689	0.11482	0.708796	18	35686424	35691369	+	lncRNA
ENSMUSG00000059994	FCRL1	165.498	-0.284072	0.180298	-1.57557	0.115125	0.709129	3	87283694	87310241	+	protein coding
ENSMUSG00000066553	GM6969	164.256	0.17485	0.110995	1.5753	0.115186	0.709129	12	24688668	24689009	-	processed pseudogene
ENSMUSG00000053460	GGCX	120.209	0.29504	0.187368	1.57466	0.115335	0.709624	6	72391291	72407695	+	protein coding
ENSMUSG00000034158	LRRC58	3021.08	0.0604426	0.0384168	1.57334	0.11564	0.711079	16	37688751	37709220	+	protein coding
ENSMUSG00000004952	RASA4	194.729	0.287545	0.182886	1.57226	0.11589	0.711117	5	136112770	136140714	+	protein coding
ENSMUSG00000032902	SLC16A1	10083.1	0.0381471	0.0242723	1.57163	0.116037	0.711117	3	104545984	104565778	+	protein coding
ENSMUSG00000041879	IPO9	3626.92	0.0530804	0.0337465	1.57291	0.115739	0.711117	1	135310050	135358237	-	protein coding
ENSMUSG00000057363	UXS1	726.471	0.106582	0.0678204	1.57153	0.116059	0.711117	1	43786126	43866960	-	protein coding
ENSMUSG00000078700	D030028A08RIK	1832.09	0.0822441	0.0523322	1.57158	0.116049	0.711117	11	96807096	96855886	+	lncRNA
ENSMUSG00000113890	GM48368	499.201	0.128641	0.081829	1.57207	0.115934	0.711117	12	62582132	62583935	+	processed pseudogene
ENSMUSG00000002043	TRAPPC6A	404.923	0.120151	0.0764892	1.57082	0.116225	0.71166	7	19242320	19250070	+	protein coding
ENSMUSG00000009995	TAFAZZIN	977.907	0.118007	0.0751442	1.57041	0.11632	0.71166	X	73325518	73333757	+	protein coding
ENSMUSG00000021884	HACL1	95.6825	-0.551111	0.351033	-1.56997	0.116422	0.71166	14	31320687	31363243	-	protein coding
ENSMUSG00000030452	NIPA2	1216.16	-0.0854037	0.0543934	-1.57011	0.116389	0.71166	7	55581035	55612224	-	protein coding
ENSMUSG00000028223	DECR1	226.437	-0.261601	0.166837	-1.568	0.11688	0.712358	4	15917240	15945507	-	protein coding
ENSMUSG00000031007	ATP6AP2	1482.71	0.0792524	0.0505389	1.56815	0.116847	0.712358	X	12454040	12483288	+	protein coding
ENSMUSG00000033059	PYGB	1876.28	0.11951	0.07619	1.56858	0.116745	0.712358	2	150628655	150673678	+	protein coding
ENSMUSG00000073131	VMA21	1418.14	0.125773	0.0801808	1.56862	0.116737	0.712358	X	70859530	70883363	+	protein coding
ENSMUSG00000078853	IGTP	14911.3	-0.0564756	0.0359938	-1.56904	0.116639	0.712358	11	58090382	58098417	+	protein coding
ENSMUSG00000019297	NOP9	2895.58	0.0698956	0.0445878	1.5676	0.116975	0.712516	14	55983150	55992957	+	protein coding
ENSMUSG00000017631	ABR	487.393	-0.107055	0.0684567	-1.56384	0.117855	0.713444	11	76307560	76514384	-	protein coding
ENSMUSG00000019978	EPB41L2	4565.44	-0.113133	0.0722683	-1.56546	0.117475	0.713444	10	25235696	25399417	+	protein coding
ENSMUSG00000020484	XBP1	3146.84	0.0657735	0.0420232	1.56517	0.117543	0.713444	11	5470659	5475893	+	protein coding
ENSMUSG00000020899	PFAS	7979.82	0.0479976	0.0306558	1.5657	0.11742	0.713444	11	68876523	68899286	-	protein coding
ENSMUSG00000024083	PJA2	1054.76	-0.081862	0.0522694	-1.56616	0.117312	0.713444	17	64588000	64638911	-	protein coding
ENSMUSG00000029038	SSU72	2041.64	-0.0648021	0.0414039	-1.56512	0.117554	0.713444	4	155789257	155818336	+	protein coding
ENSMUSG00000030423	POP4	1183.19	-0.0816742	0.0522283	-1.56379	0.117866	0.713444	7	37961420	37970847	-	protein coding
ENSMUSG00000030922	LYRM1	135.734	0.168524	0.107725	1.5644	0.117725	0.713444	7	119495084	119556186	+	protein coding
ENSMUSG00000033953	PPP3R1	2700.88	-0.0590963	0.0377953	-1.56359	0.117914	0.713444	11	17109263	17150375	+	protein coding
ENSMUSG00000073139	TMEM185A	534.502	-0.107821	0.0688407	-1.56624	0.117292	0.713444	X	69503359	69520786	-	protein coding
ENSMUSG00000078570	1110065P20RIK	319.422	0.117265	0.0750047	1.56344	0.117949	0.713444	4	124742873	124744989	-	protein coding
ENSMUSG00000120390	NA	119.667	-0.182431	0.116688	-1.56342	0.117954	0.713444	15	36770505	36770882	-	lncRNA
ENSMUSG00000023243	KCNK5	526.736	0.145515	0.0931358	1.5624	0.118194	0.714094	14	20190125	20231877	-	protein coding
ENSMUSG00000058625	GM17383	160.941	-0.304771	0.195069	-1.56238	0.1182	0.714094	18	82356587	82357941	+	processed pseudogene
ENSMUSG00000023055	CALCOCO1	107.944	-0.269315	0.172516	-1.5611	0.1185	0.714481	15	102615212	102630613	-	protein coding
ENSMUSG00000039220	PPP1R10	3598.22	-0.0620642	0.039761	-1.56093	0.11854	0.714481	17	36227326	36243175	+	protein coding
ENSMUSG00000050732	VAMP8	401.32	-0.145624	0.0932924	-1.56095	0.118536	0.714481	6	72362206	72367686	-	protein coding
ENSMUSG00000051853	ARF3	8525.99	-0.0622255	0.0398496	-1.56151	0.118403	0.714481	15	98634515	98661095	-	protein coding
ENSMUSG00000038459	ABHD17C	1677.12	0.0570978	0.0365983	1.56012	0.118731	0.715218	7	83758564	83801101	-	protein coding
ENSMUSG00000022440	C1QTNF6	92.8035	-0.892213	0.572737	-1.55781	0.119279	0.715687	15	78407546	78415616	-	protein coding
ENSMUSG00000025220	OGA	3859.24	-0.0736944	0.0473437	-1.55658	0.119569	0.715687	19	45738698	45772276	-	protein coding
ENSMUSG00000029149	KRTCAP3	132.434	-0.199538	0.127952	-1.55948	0.118884	0.715687	5	31409035	31410546	+	protein coding
ENSMUSG00000030301	CCDC91	413.463	-0.127833	0.0820993	-1.55706	0.119456	0.715687	6	147377326	147534110	+	protein coding
ENSMUSG00000031631	CFAP97	801.861	-0.0888699	0.0570784	-1.55698	0.119475	0.715687	8	46604808	46648627	+	protein coding
ENSMUSG00000036779	TENT4B	3526.71	0.0570758	0.0366443	1.55757	0.119336	0.715687	8	88925841	88986350	+	protein coding
ENSMUSG00000036902	NETO2	815.43	0.0849648	0.054551	1.55753	0.119345	0.715687	8	86363217	86427553	-	protein coding
ENSMUSG00000040560	WDR7	326.121	0.170119	0.10915	1.55858	0.119096	0.715687	18	63841756	64122847	+	protein coding
ENSMUSG00000042677	ZC3H12A	1580.21	-0.0963603	0.0619011	-1.55668	0.119546	0.715687	4	125012216	125021633	-	protein coding
ENSMUSG00000043872	ZMYM1	1019.47	0.108071	0.0694129	1.55692	0.119489	0.715687	4	126940887	126954945	-	protein coding
ENSMUSG00000074748	ATXN7L3B	2899.49	0.0449183	0.0288355	1.55774	0.119294	0.715687	10	112761335	112764906	-	protein coding
ENSMUSG00000048100	TAF13	823.684	0.0898872	0.057777	1.55576	0.119765	0.716444	3	108479014	108490538	+	protein coding
ENSMUSG00000034255	ARHGAP27	1221.47	-0.154192	0.0991486	-1.55516	0.119907	0.716498	11	103222323	103254518	-	protein coding
ENSMUSG00000034610	TUT4	1579.62	0.118796	0.0763915	1.55509	0.119924	0.716498	4	108316623	108416618	+	protein coding
ENSMUSG00000121504	PPP4R1L-PS	272.271	-0.167751	0.107888	-1.55485	0.119981	0.716498	2	173421113	173501448	-	lncRNA
ENSMUSG00000073910	MOB3B	145.985	-0.256015	0.164687	-1.55456	0.120052	0.716505	4	34949074	35157484	-	protein coding
ENSMUSG00000026005	RPE	1417.94	0.0953477	0.0613506	1.55415	0.12015	0.716677	1	66739990	66758964	+	protein coding
ENSMUSG00000001674	DDX18	8465.99	0.0525621	0.0338493	1.55283	0.120465	0.716905	1	121481564	121495718	-	protein coding
ENSMUSG00000028309	RNF20	4799.16	0.0549874	0.035408	1.55296	0.120432	0.716905	4	49632006	49656887	+	protein coding
ENSMUSG00000033031	CIP2A	1378.43	0.160753	0.103499	1.55319	0.120378	0.716905	16	48814548	48840072	+	protein coding
ENSMUSG00000039771	POLR2J	1079.55	-0.0713752	0.0459432	-1.55355	0.120291	0.716905	5	136145485	136151801	+	protein coding
ENSMUSG00000041939	MVK	344.962	0.191097	0.123095	1.55243	0.120558	0.717049	5	114582330	114598652	+	protein coding
ENSMUSG00000031903	PLA2G15	241.42	-0.171821	0.110749	-1.55145	0.120793	0.717211	8	106877031	106891347	+	protein coding
ENSMUSG00000062604	SRPK2	936.935	-0.118787	0.0765371	-1.55202	0.120658	0.717211	5	23708262	23889615	-	protein coding
ENSMUSG00000087107	AI662270	4988.55	0.0543874	0.0350543	1.55152	0.120777	0.717211	11	83114402	83117430	+	lncRNA
ENSMUSG00000015522	ARNT	1153.34	0.0722072	0.0465934	1.54973	0.121206	0.718378	3	95341699	95404551	+	protein coding
ENSMUSG00000016308	UBE2A	1449.22	0.0657879	0.0424628	1.5493	0.121308	0.718378	X	36064828	36147875	+	protein coding
ENSMUSG00000020519	SAP30L	413.228	0.0949349	0.0612804	1.54919	0.121337	0.718378	11	57692463	57701043	+	protein coding
ENSMUSG00000027170	EIF3M	7441.65	0.0465799	0.030055	1.54982	0.121185	0.718378	2	104830001	104847425	-	protein coding
ENSMUSG00000060679	MRPS9	1615.86	0.0482152	0.0311193	1.54937	0.121294	0.718378	1	42890393	42944843	+	protein coding
ENSMUSG00000020564	ATXN7L1	627.492	-0.122533	0.079162	-1.54787	0.121653	0.719297	12	33197692	33423184	+	protein coding
ENSMUSG00000023027	ATF1	3309.86	0.0518578	0.0335069	1.54768	0.1217	0.719297	15	100125700	100159125	+	protein coding
ENSMUSG00000032244	FEM1B	2471.52	-0.0678751	0.0438549	-1.54772	0.12169	0.719297	9	62699103	62719216	-	protein coding
ENSMUSG00000020530	GGNBP2	2733.11	-0.0870275	0.0562524	-1.54709	0.121842	0.719443	11	84723187	84761643	-	protein coding
ENSMUSG00000024276	ZFP397	3207.98	0.0858822	0.0555155	1.547	0.121864	0.719443	18	24087749	24097730	+	protein coding
ENSMUSG00000006301	TMBIM1	241.291	0.161018	0.104177	1.54561	0.122199	0.719779	1	74327406	74344781	-	protein coding
ENSMUSG00000032407	U2SURP	6256.88	0.0389526	0.025198	1.54586	0.122138	0.719779	9	95338951	95394049	-	protein coding
ENSMUSG00000036099	VEZT	668.679	-0.159358	0.103046	-1.54647	0.121992	0.719779	10	93775027	93871679	-	protein coding
ENSMUSG00000037138	AFF3	1491.88	-0.105589	0.0682947	-1.54607	0.122087	0.719779	1	38216407	38704036	-	protein coding
ENSMUSG00000021963	SAP18	597.143	0.169017	0.109438	1.54442	0.122488	0.720266	14	58035637	58044095	+	protein coding
ENSMUSG00000054312	MRPS21	832.183	-0.0784047	0.0507503	-1.54491	0.122368	0.720266	3	95769946	95778831	-	protein coding
ENSMUSG00000067194	EIF1AX	5055.96	0.0597874	0.0387123	1.5444	0.12249	0.720266	X	158155174	158172924	+	protein coding
ENSMUSG00000025086	TRUB1	1036.55	0.10371	0.0672511	1.54214	0.12304	0.722747	19	57441344	57479437	+	protein coding
ENSMUSG00000029763	EXOC4	1131.92	0.0916635	0.0594411	1.54209	0.123052	0.722747	6	33226020	33950914	+	protein coding
ENSMUSG00000032558	NPHP3	146.903	0.411674	0.267118	1.54117	0.123276	0.723651	9	103879743	103921017	+	protein coding
ENSMUSG00000054199	GON4L	3038.32	0.0710199	0.0460929	1.5408	0.123366	0.723769	3	88742535	88817410	+	protein coding
ENSMUSG00000046441	CMTR2	874.401	0.0672871	0.0436788	1.5405	0.123439	0.72379	8	110942297	110951118	+	protein coding
ENSMUSG00000027968	LARP7	3246.99	-0.0538456	0.0349634	-1.54006	0.123546	0.724009	3	127330363	127346998	-	protein coding
ENSMUSG00000002289	ANGPTL4	243.748	-0.248464	0.161538	-1.53811	0.124021	0.724634	17	33992724	34000804	-	protein coding
ENSMUSG00000018930	CCL4	43095.9	0.106528	0.0693072	1.53704	0.124283	0.724634	11	83553410	83555509	+	protein coding
ENSMUSG00000020116	PNO1	4595.77	0.0545088	0.0354216	1.53886	0.123839	0.724634	11	17153198	17161568	-	protein coding
ENSMUSG00000021108	PRKCH	8139.9	-0.0750979	0.0487877	-1.53928	0.123736	0.724634	12	73631570	73824959	+	protein coding
ENSMUSG00000028013	PPA2	776.811	-0.0853978	0.055539	-1.53762	0.124142	0.724634	3	133015871	133083996	+	protein coding
ENSMUSG00000032869	PSMF1	1392.29	-0.0643272	0.0418147	-1.53838	0.123955	0.724634	2	151557732	151586106	-	protein coding
ENSMUSG00000039153	RUNX2	230.539	0.268414	0.174583	1.53746	0.124181	0.724634	17	44806874	45125684	-	protein coding
ENSMUSG00000040859	BSDC1	550.52	-0.0994277	0.0646605	-1.53769	0.124125	0.724634	4	129355374	129382291	+	protein coding
ENSMUSG00000078153	PSME2B	87.103	-0.283322	0.184302	-1.53727	0.124227	0.724634	11	48836181	48837017	-	protein coding
ENSMUSG00000020537	DRG2	2445.58	0.0499288	0.0324928	1.53661	0.124388	0.724705	11	60345417	60359580	+	protein coding
ENSMUSG00000021477	CTSL	241.083	-0.265124	0.172628	-1.53581	0.124584	0.724705	13	64507151	64518704	-	protein coding
ENSMUSG00000023032	SLC4A8	210.831	-0.4331	0.28213	-1.53511	0.124757	0.724705	15	100659628	100721849	+	protein coding
ENSMUSG00000023075	AKIRIN1	2138.18	0.0553662	0.0360843	1.53436	0.124941	0.724705	4	123628352	123644138	-	protein coding
ENSMUSG00000028461	CCDC107	503.771	0.0884111	0.0576398	1.53386	0.125065	0.724705	4	43492900	43495921	+	protein coding
ENSMUSG00000028617	LRRC42	1007.83	0.0764064	0.0497565	1.53561	0.124635	0.724705	4	107090711	107110729	-	protein coding
ENSMUSG00000030603	PSMC4	5486.59	0.0487469	0.0317515	1.53526	0.124719	0.724705	7	27741132	27749526	-	protein coding
ENSMUSG00000033623	PCGF3	805.5	0.161461	0.105169	1.53526	0.124721	0.724705	5	108609098	108654842	+	protein coding
ENSMUSG00000045896	PAIP2B	2649.33	0.0616476	0.0401868	1.53402	0.125024	0.724705	6	83782383	83808723	-	protein coding
ENSMUSG00000057229	DMAC2	776.387	0.0785944	0.0512097	1.53476	0.124844	0.724705	7	25318839	25324976	+	protein coding
ENSMUSG00000071253	SLC25A16	385.088	0.127035	0.0828047	1.53416	0.124991	0.724705	10	62756412	62782277	+	protein coding
ENSMUSG00000020863	LUC7L3	5595.72	0.0467185	0.0304826	1.53263	0.125367	0.725676	11	94178716	94212814	-	protein coding
ENSMUSG00000040242	FGFR1OP2	3336.34	0.0553274	0.0361002	1.53261	0.125373	0.725676	6	146478701	146500696	+	protein coding
ENSMUSG00000020307	CDC34	3231.64	0.0626052	0.0408685	1.53187	0.125554	0.726322	10	79518029	79524232	+	protein coding
ENSMUSG00000096544	GM4617	91.2708	-0.230772	0.150689	-1.53144	0.12566	0.726526	3	124179316	124179646	+	processed pseudogene
ENSMUSG00000022521	CREBBP	1821.61	-0.106679	0.0696852	-1.53087	0.1258	0.726876	16	3899192	4031861	-	protein coding
ENSMUSG00000121503	H2-K2	249.817	-0.259867	0.169778	-1.53063	0.125861	0.726876	17	34193608	34197811	-	lncRNA
ENSMUSG00000096210	H1F0	258.304	-0.234889	0.153526	-1.52997	0.126025	0.727421	15	78912650	78914704	+	protein coding
ENSMUSG00000015750	APH1A	2232.62	-0.108398	0.0709901	-1.52695	0.126774	0.727837	3	95801281	95805600	+	protein coding
ENSMUSG00000021733	SLC4A7	3358.12	0.0731197	0.0479161	1.52599	0.127011	0.727837	14	7669823	7767484	-	protein coding
ENSMUSG00000022353	MTSS1	391.518	-0.158371	0.103755	-1.5264	0.126911	0.727837	15	58813083	58953854	-	protein coding
ENSMUSG00000022948	SETD4	465.681	0.154601	0.101297	1.52621	0.126957	0.727837	16	93380345	93400951	-	protein coding
ENSMUSG00000027478	DNMT3B	908.73	0.0888284	0.0581591	1.52734	0.126678	0.727837	2	153491370	153529650	+	protein coding
ENSMUSG00000029094	AFAP1	230.639	-0.136967	0.0897465	-1.52615	0.126973	0.727837	5	36050663	36161267	+	protein coding
ENSMUSG00000031652	N4BP1	889.007	0.0604578	0.0395367	1.52916	0.126225	0.727837	8	87534788	87611886	-	protein coding
ENSMUSG00000033216	EEFSEC	1268.65	-0.0737101	0.0482114	-1.52889	0.126291	0.727837	6	88234316	88423521	-	protein coding
ENSMUSG00000041124	MSANTD4	582.666	0.0731867	0.0479123	1.52751	0.126633	0.727837	9	4376562	4386870	+	protein coding
ENSMUSG00000054414	SLC30A7	1288.34	0.216452	0.141689	1.52765	0.126598	0.727837	3	115732622	115801055	-	protein coding
ENSMUSG00000062456	RPL9-PS6	386.445	-0.294237	0.192689	-1.527	0.12676	0.727837	19	32443265	32443978	-	protein coding
ENSMUSG00000086922	GM13835	605.989	0.294581	0.192927	1.5269	0.126785	0.727837	6	31118914	31119598	-	processed pseudogene
ENSMUSG00000096740	LBHD1	347.866	0.326923	0.214186	1.52635	0.126922	0.727837	19	8861096	8869991	+	protein coding
ENSMUSG00000090086	AI480526	310.352	-0.159036	0.104357	-1.52396	0.127519	0.730343	5	123271786	123279729	-	lncRNA
ENSMUSG00000000282	MNT	1928.26	-0.0815942	0.0536034	-1.52218	0.127963	0.730524	11	74721746	74736551	+	protein coding
ENSMUSG00000021427	SSR1	7289.78	0.0578016	0.037977	1.52201	0.128005	0.730524	13	38150581	38178193	-	protein coding
ENSMUSG00000028796	PHC2	3822.05	-0.0610766	0.0400958	-1.52327	0.127692	0.730524	4	128548495	128646674	+	protein coding
ENSMUSG00000071655	UBXN1	2016.67	-0.0566442	0.0372204	-1.52186	0.128044	0.730524	19	8848860	8853227	+	protein coding
ENSMUSG00000079508	APOO	470.167	0.122667	0.0805409	1.52304	0.127748	0.730524	X	93410723	93460699	+	protein coding
ENSMUSG00000089862	UMAD1	175.046	-0.258963	0.170071	-1.52268	0.127839	0.730524	6	8259288	8459470	+	protein coding
ENSMUSG00000117804	GM6252	118.401	0.206313	0.135538	1.52218	0.127963	0.730524	19	9193745	9194324	+	processed pseudogene
ENSMUSG00000003166	DGCR2	3022.9	-0.0647079	0.0425518	-1.52069	0.128339	0.730593	16	17657346	17716426	-	protein coding
ENSMUSG00000022565	PLEC	1528.91	-0.136987	0.0900705	-1.52089	0.128289	0.730593	15	76055174	76116774	-	protein coding
ENSMUSG00000024750	ZFAND5	1667.62	-0.0765084	0.0503065	-1.52085	0.128298	0.730593	19	21249642	21264204	+	protein coding
ENSMUSG00000027459	FAM110A	227.85	-0.125864	0.0827393	-1.52121	0.128206	0.730593	2	151811318	151822139	-	protein coding
ENSMUSG00000018677	SLC25A39	2167.98	0.0792831	0.0521931	1.51903	0.128754	0.732556	11	102293811	102298772	-	protein coding
ENSMUSG00000032320	RCN2	928.062	0.0603453	0.0397536	1.51798	0.129019	0.733276	9	55949129	55969166	+	protein coding
ENSMUSG00000040738	INTS8	1974.62	0.0970744	0.0639503	1.51797	0.129023	0.733276	4	11199158	11254258	-	protein coding
ENSMUSG00000031153	GRIPAP1	2787.59	-0.0751451	0.0495273	-1.51725	0.129204	0.733907	X	7656004	7686806	+	protein coding
ENSMUSG00000002107	CELF2	4106.23	-0.0889863	0.058666	-1.51683	0.12931	0.734104	2	6544505	7514374	-	protein coding
ENSMUSG00000022671	MZT2	166.445	-0.235744	0.155508	-1.51596	0.129529	0.734263	16	15666305	15681233	-	protein coding
ENSMUSG00000031402	MPP1	623.84	-0.126591	0.0835103	-1.51588	0.129551	0.734263	X	74153339	74174622	-	protein coding
ENSMUSG00000034445	CYB561A3	371.493	-0.143866	0.0948763	-1.51635	0.129431	0.734263	19	10554536	10573325	+	protein coding
ENSMUSG00000018547	PIP4K2B	1905.06	-0.0669375	0.0442073	-1.51417	0.129982	0.73469	11	97605983	97635530	-	protein coding
ENSMUSG00000021287	XRCC3	298.588	-0.22825	0.15077	-1.5139	0.130052	0.73469	12	111769626	111780307	-	protein coding
ENSMUSG00000026753	PPP6C	2837.85	0.0517349	0.0341537	1.51477	0.129831	0.73469	2	39084366	39116463	-	protein coding
ENSMUSG00000028854	SLC9A1	1362.44	-0.123404	0.0814515	-1.51507	0.129756	0.73469	4	133097017	133151013	+	protein coding
ENSMUSG00000052031	TAGAP1	2045.21	0.0550058	0.0363292	1.51409	0.130003	0.73469	17	7222410	7228555	-	protein coding
ENSMUSG00000071337	TIA1	1490.68	0.0841912	0.0556111	1.51393	0.130044	0.73469	6	86381201	86410387	+	protein coding
ENSMUSG00000019796	LRP11	177.501	-0.159993	0.105766	-1.51271	0.130352	0.735301	10	7465564	7501247	+	protein coding
ENSMUSG00000024925	RNASEH2C	644.857	0.163456	0.10806	1.51263	0.130373	0.735301	19	5651901	5657047	+	protein coding
ENSMUSG00000071267	ZFP942	698.209	0.10659	0.0704662	1.51264	0.130371	0.735301	17	22145941	22181445	-	protein coding
ENSMUSG00000030750	NSMCE1	834.926	-0.104798	0.0692989	-1.51227	0.130466	0.735425	7	125066812	125090768	-	protein coding
ENSMUSG00000004996	MRI1	1220.06	0.0809381	0.0535842	1.51048	0.13092	0.736379	8	84976535	84983955	-	protein coding
ENSMUSG00000033228	SCAF11	6713.31	0.040913	0.0270807	1.51078	0.130845	0.736379	15	96309580	96358724	-	protein coding
ENSMUSG00000039981	ZC3H12D	2016.11	-0.154945	0.102563	-1.51072	0.130859	0.736379	10	7708234	7746160	+	protein coding
ENSMUSG00000071078	NR2C2AP	973.22	0.0826095	0.054677	1.51086	0.130823	0.736379	8	70583983	70586399	+	protein coding
ENSMUSG00000030007	CCT7	18468.4	0.0374907	0.0248283	1.51	0.131044	0.736678	6	85428496	85445457	+	protein coding
ENSMUSG00000036591	ARHGAP21	699.825	-0.160089	0.106061	-1.5094	0.131196	0.73713	2	20852730	20973692	-	protein coding
ENSMUSG00000031333	ABCB7	2040.47	0.0542715	0.0359658	1.50898	0.131305	0.737344	X	103324263	103457462	-	protein coding
ENSMUSG00000017405	NEK8	976.415	-0.111644	0.0741184	-1.50629	0.131992	0.73748	11	78056932	78067501	-	protein coding
ENSMUSG00000021646	MCCC2	151.226	-0.24334	0.161413	-1.50756	0.131667	0.73748	13	100085038	100152147	-	protein coding
ENSMUSG00000024135	SRBD1	686.467	-0.0977914	0.0648957	-1.5069	0.131836	0.73748	17	86292093	86452603	-	protein coding
ENSMUSG00000025451	PAIP1	1457.4	0.067192	0.0445914	1.50684	0.131853	0.73748	13	119565137	119594754	+	protein coding
ENSMUSG00000030515	TARSL2	315.11	0.166242	0.110276	1.50751	0.13168	0.73748	7	65294646	65341839	+	protein coding
ENSMUSG00000038172	TTC39B	4585.21	0.0910891	0.0604801	1.5061	0.132041	0.73748	4	83138537	83242492	-	protein coding
ENSMUSG00000041773	ENC1	798.074	0.0991771	0.0658325	1.50651	0.131937	0.73748	13	97377613	97389542	+	protein coding
ENSMUSG00000057156	HOMEZ	159.774	-0.349513	0.231791	-1.50788	0.131586	0.73748	14	55090193	55108418	-	protein coding
ENSMUSG00000059866	TNIP2	1187.6	-0.0697225	0.0462543	-1.50737	0.131715	0.73748	5	34653431	34671335	-	protein coding
ENSMUSG00000112907	GM47015	3364.36	0.1642	0.10895	1.50712	0.131781	0.73748	10	79248796	79253739	-	lncRNA
ENSMUSG00000032294	PKM	47850.3	0.0776852	0.0516047	1.50539	0.132224	0.738104	9	59563651	59586658	+	protein coding
ENSMUSG00000003458	NCSTN	2401.18	-0.0433187	0.028818	-1.50318	0.132793	0.738948	1	171893580	171910362	-	protein coding
ENSMUSG00000026269	RNPEPL1	1650.38	0.106777	0.0709957	1.504	0.132582	0.738948	1	92838505	92852106	+	protein coding
ENSMUSG00000037849	IFI206	488.954	-0.225205	0.149752	-1.50386	0.132619	0.738948	1	173296051	173318607	-	protein coding
ENSMUSG00000038685	RTEL1	2068.64	-0.104907	0.0697651	-1.50372	0.132653	0.738948	2	180961532	180998409	+	protein coding
ENSMUSG00000058351	SMIM4	152.966	0.203653	0.135439	1.50366	0.13267	0.738948	14	30810089	30850913	-	protein coding
ENSMUSG00000071716	APOL7E	585.174	-0.151563	0.100831	-1.50314	0.132804	0.738948	15	77583057	77603485	+	protein coding
ENSMUSG00000022876	SAMSN1	1104.06	0.0891599	0.0593382	1.50257	0.132949	0.739088	16	75655681	75819169	-	protein coding
ENSMUSG00000028542	SLC6A9	293.031	0.463099	0.308222	1.50249	0.132972	0.739088	4	117691703	117732395	+	protein coding
ENSMUSG00000028607	CPT2	263.964	0.19728	0.131357	1.50186	0.133133	0.739586	4	107761178	107780807	-	protein coding
ENSMUSG00000025372	BAIAP2	356.378	-0.118339	0.0788225	-1.50134	0.133268	0.739941	11	119833589	119897608	+	protein coding
ENSMUSG00000021518	PTDSS1	2070.2	0.0710793	0.0473543	1.50101	0.133353	0.740017	13	67080894	67146465	+	protein coding
ENSMUSG00000040410	FBXL4	144.026	-0.189206	0.126104	-1.5004	0.133511	0.740097	4	22357543	22434091	+	protein coding
ENSMUSG00000042660	WDR55	3086.59	0.0490429	0.0326862	1.50041	0.133507	0.740097	18	36893273	36896863	+	protein coding
ENSMUSG00000026048	ERCC5	506.055	0.112005	0.074679	1.49982	0.133662	0.740188	1	44186904	44220420	+	protein coding
ENSMUSG00000034602	MON2	2127.01	0.0967972	0.0645407	1.49979	0.13367	0.740188	10	122827965	122912410	-	protein coding
ENSMUSG00000024740	DDB1	16306.5	0.0388833	0.0259313	1.49947	0.133751	0.740243	19	10582691	10607183	+	protein coding
ENSMUSG00000031918	MTMR2	1809.83	0.0591147	0.0394372	1.49896	0.133885	0.740587	9	13659706	13717777	+	protein coding
ENSMUSG00000029050	SKI	2370.58	-0.0564818	0.0377054	-1.49798	0.134139	0.741597	4	155238532	155307049	-	protein coding
ENSMUSG00000000134	TFE3	1347.96	-0.0718659	0.0481511	-1.49251	0.135566	0.742097	X	7628799	7641441	+	protein coding
ENSMUSG00000002763	PEX6	1029.82	-0.0816471	0.0545369	-1.4971	0.134368	0.742097	17	47022389	47036467	+	protein coding
ENSMUSG00000020395	ITK	25088.6	-0.0694533	0.0465134	-1.49319	0.135388	0.742097	11	46215977	46280342	-	protein coding
ENSMUSG00000022369	MTBP	1139.39	-0.133385	0.0892914	-1.49382	0.135224	0.742097	15	55420804	55489819	+	protein coding
ENSMUSG00000022462	SLC38A2	8167.42	0.0766974	0.0513831	1.49266	0.135526	0.742097	15	96585273	96597611	-	protein coding
ENSMUSG00000025228	ACTR1A	2727.27	0.0512466	0.0342997	1.49408	0.135154	0.742097	19	46365250	46384187	-	protein coding
ENSMUSG00000030095	TMEM43	628.173	0.101707	0.0681022	1.49345	0.135319	0.742097	6	91450685	91465445	+	protein coding
ENSMUSG00000030744	RPS3	35559.6	0.0781283	0.0522629	1.49491	0.134938	0.742097	7	99127103	99132945	-	protein coding
ENSMUSG00000033713	FOXN3	2524.82	-0.153761	0.102857	-1.49491	0.134939	0.742097	12	99156337	99529841	-	protein coding
ENSMUSG00000034442	TRMT5	856.551	0.113408	0.0759901	1.49241	0.135591	0.742097	12	73326785	73333484	-	protein coding
ENSMUSG00000036112	METAP2	8034.49	-0.0619655	0.0414517	-1.49488	0.134945	0.742097	10	93694351	93732955	-	protein coding
ENSMUSG00000036555	IQCE	287.188	-0.221838	0.148424	-1.49462	0.135013	0.742097	5	140647582	140688133	-	protein coding
ENSMUSG00000037706	CD81	373.571	-0.304683	0.203733	-1.49551	0.134782	0.742097	7	142606476	142621671	+	protein coding
ENSMUSG00000037960	CARD19	118.888	-0.198968	0.133164	-1.49415	0.135136	0.742097	13	49356426	49369513	-	protein coding
ENSMUSG00000039178	TBC1D19	140.152	-0.399317	0.266841	-1.49646	0.134534	0.742097	5	53966948	54061307	+	protein coding
ENSMUSG00000044791	SETD2	2796.48	-0.100817	0.0674278	-1.49519	0.134866	0.742097	9	110361665	110447701	+	protein coding
ENSMUSG00000052302	TBC1D30	540.963	-0.223327	0.14937	-1.49513	0.134881	0.742097	10	121099725	121187183	-	protein coding
ENSMUSG00000052712	BC004004	1111.65	-0.0698774	0.0468099	-1.49279	0.135492	0.742097	17	29487762	29533039	+	protein coding
ENSMUSG00000070972	DNAJC25	234.033	0.142074	0.0949647	1.49607	0.134636	0.742097	4	58995062	59025573	+	protein coding
ENSMUSG00000026778	PRKCQ	4381.19	-0.0561294	0.0376236	-1.49187	0.135733	0.742481	2	11176919	11306033	+	protein coding
ENSMUSG00000022370	MRPL13	1481.18	0.0507205	0.0340112	1.49128	0.135887	0.742537	15	55397490	55421144	-	protein coding
ENSMUSG00000042606	HIRIP3	3833.96	0.0571376	0.0383142	1.49129	0.135885	0.742537	7	126461144	126464549	+	protein coding
ENSMUSG00000032251	IRAK1BP1	79.2665	0.341297	0.228988	1.49046	0.136104	0.742959	9	82711593	82729740	+	protein coding
ENSMUSG00000038671	ARFRP1	3739.83	0.0554515	0.0372144	1.49005	0.13621	0.742959	2	180999483	181007197	-	protein coding
ENSMUSG00000054387	MDM4	6122.88	0.0830624	0.0557398	1.49018	0.136177	0.742959	1	132887222	132958299	-	protein coding
ENSMUSG00000056501	CEBPB	132.264	0.260541	0.174872	1.4899	0.136251	0.742959	2	167530835	167532338	+	protein coding
ENSMUSG00000003119	CDK12	2971.43	-0.0548258	0.037008	-1.48146	0.138484	0.744094	11	98093885	98169330	+	protein coding
ENSMUSG00000006818	SOD2	2449.24	0.0588981	0.0397318	1.48239	0.138236	0.744094	17	13225733	13258950	+	protein coding
ENSMUSG00000014592	CAMTA1	376.335	0.143732	0.0966894	1.48653	0.137138	0.744094	4	151001779	151946333	-	protein coding
ENSMUSG00000020702	CCL1	182.226	-0.367385	0.247326	-1.48543	0.13743	0.744094	11	82067483	82196516	-	protein coding
ENSMUSG00000024691	FAM111A	3192.08	-0.309103	0.208565	-1.48205	0.138328	0.744094	19	12523104	12567132	+	protein coding
ENSMUSG00000025203	SCD2	17579	-0.189589	0.127647	-1.48526	0.137476	0.744094	19	44282113	44295303	+	protein coding
ENSMUSG00000025218	POLL	385.054	0.107355	0.0722835	1.4852	0.137491	0.744094	19	45540714	45548970	-	protein coding
ENSMUSG00000025894	AASDHPPT	1004.38	0.0636537	0.0429544	1.48189	0.138369	0.744094	9	4294793	4309471	-	protein coding
ENSMUSG00000026027	STRADB	186.412	-0.161426	0.108817	-1.48347	0.137949	0.744094	1	59012681	59034874	+	protein coding
ENSMUSG00000026526	FH1	2510.31	0.0696187	0.0468453	1.48614	0.137242	0.744094	1	175427940	175453201	-	protein coding
ENSMUSG00000027598	ITCH	2222.69	0.0494397	0.0332478	1.48701	0.137012	0.744094	2	154975429	155068775	+	protein coding
ENSMUSG00000030096	SLC6A6	5496.35	0.0737958	0.0498163	1.48136	0.138511	0.744094	6	91661034	91736047	+	protein coding
ENSMUSG00000031311	NONO	12065.1	0.0350696	0.0235811	1.48719	0.136964	0.744094	X	100472924	100492197	+	protein coding
ENSMUSG00000032123	DPAGT1	1262.25	0.0728477	0.0490897	1.48397	0.137817	0.744094	9	44237316	44245197	+	protein coding
ENSMUSG00000034345	GTF2H5	1118.57	0.0606361	0.0409361	1.48124	0.138543	0.744094	17	6130061	6136792	+	protein coding
ENSMUSG00000035247	HECTD1	6971.43	0.0652103	0.0438414	1.48741	0.136906	0.744094	12	51790505	51876319	-	protein coding
ENSMUSG00000037058	PAIP2	1596.88	-0.086156	0.0580783	-1.48344	0.137956	0.744094	18	35731670	35750240	+	protein coding
ENSMUSG00000042138	MSANTD2	743.296	-0.101473	0.0684876	-1.48163	0.138438	0.744094	9	37400317	37435921	+	protein coding
ENSMUSG00000044224	DNAJC21	2305.58	0.0502174	0.0338883	1.48185	0.13838	0.744094	15	10446842	10470602	-	protein coding
ENSMUSG00000048796	CYB561D1	696.101	-0.0753108	0.0507515	-1.48391	0.137832	0.744094	3	108103003	108108528	-	protein coding
ENSMUSG00000052934	FBXO31	528.453	0.134358	0.0905845	1.48323	0.138012	0.744094	8	122276179	122305545	-	protein coding
ENSMUSG00000054520	SH3BP2	3355.36	-0.0656078	0.0442139	-1.48387	0.137843	0.744094	5	34683182	34720985	+	protein coding
ENSMUSG00000055491	PPRC1	11732.4	0.0602703	0.0405562	1.48609	0.137254	0.744094	19	46033325	46061354	+	protein coding
ENSMUSG00000057113	NPM1	89816.6	0.0372116	0.0250137	1.48765	0.136844	0.744094	11	33102287	33113206	-	protein coding
ENSMUSG00000057329	BCL2	4025.41	-0.10102	0.0678982	-1.48781	0.1368	0.744094	1	106465908	106642004	-	protein coding
ENSMUSG00000066150	SLC31A1	1798.7	0.0599344	0.040395	1.48371	0.137886	0.744094	4	62278964	62310006	+	protein coding
ENSMUSG00000074746	PDZD8	2967.82	0.0649008	0.0436672	1.48626	0.13721	0.744094	19	59285610	59334212	-	protein coding
ENSMUSG00000078894	2210418O10RIK	382.815	-0.236082	0.158877	-1.48594	0.137295	0.744094	2	175968362	175982121	+	protein coding
ENSMUSG00000116802	GM5165	522.225	0.0746156	0.050279	1.48403	0.137801	0.744094	17	17455115	17486611	+	lncRNA
ENSMUSG00000020441	2310033P09RIK	763.804	-0.068716	0.0464193	-1.48033	0.138785	0.744456	11	59099147	59101564	+	protein coding
ENSMUSG00000035047	KRI1	3218.83	-0.078486	0.0530248	-1.48018	0.138826	0.744456	9	21184753	21199265	-	protein coding
ENSMUSG00000039396	NEIL3	241.409	0.393998	0.266137	1.48043	0.138758	0.744456	8	54039902	54092100	-	protein coding
ENSMUSG00000021714	CENPK	415.173	-0.313897	0.212239	-1.47898	0.139147	0.744828	13	104365119	104388900	+	protein coding
ENSMUSG00000030629	ZFAND6	1545.29	-0.070757	0.0478259	-1.47947	0.139014	0.744828	7	84262974	84339167	-	protein coding
ENSMUSG00000031861	LPAR2	319.053	-0.166631	0.112677	-1.47884	0.139183	0.744828	8	70275079	70283752	+	protein coding
ENSMUSG00000040446	RPRD1A	1014.18	0.059012	0.0399034	1.47887	0.139175	0.744828	18	24618017	24663261	-	protein coding
ENSMUSG00000030847	BAG3	347.058	0.131472	0.0889487	1.47807	0.13939	0.745424	7	128125340	128148705	+	protein coding
ENSMUSG00000037211	SPRY1	8800.25	0.0706023	0.0477725	1.47788	0.139439	0.745424	3	37694096	37698747	+	protein coding
ENSMUSG00000028840	ZFP593	2343.57	0.0837814	0.056735	1.47671	0.139752	0.74633	4	133970600	133972903	-	protein coding
ENSMUSG00000071064	ZFP827	1710.87	0.0981057	0.0664236	1.47697	0.139683	0.74633	8	79755066	79920395	+	protein coding
ENSMUSG00000000791	IL12RB1	2512.01	-0.184032	0.124691	-1.4759	0.139971	0.746886	8	71261093	71274068	+	protein coding
ENSMUSG00000011096	AKT1S1	833.479	0.112252	0.0760627	1.47579	0.140001	0.746886	7	44498415	44504845	+	protein coding
ENSMUSG00000038831	RALGPS1	131.319	0.197435	0.133817	1.47541	0.140104	0.747051	2	33023429	33261498	-	protein coding
ENSMUSG00000012117	DHDDS	1295.89	-0.0807048	0.0547224	-1.4748	0.140265	0.747271	4	133696339	133728229	-	protein coding
ENSMUSG00000024045	AKAP8	8487.86	0.04796	0.0325216	1.47471	0.140289	0.747271	17	32522646	32540212	-	protein coding
ENSMUSG00000021417	ECI2	306.482	-0.220462	0.149598	-1.4737	0.140563	0.74796	13	35161731	35211079	-	protein coding
ENSMUSG00000042308	SETD1A	5364.92	0.0559472	0.0379604	1.47383	0.140528	0.74796	7	127375842	127399294	+	protein coding
ENSMUSG00000017724	ETV4	108.13	0.478403	0.324755	1.47312	0.140718	0.748292	11	101660568	101676197	-	protein coding
ENSMUSG00000025290	RPS24	41710.6	0.0444547	0.0301811	1.47293	0.14077	0.748292	14	24537193	24547027	+	protein coding
ENSMUSG00000079019	INSL3	209.234	-0.219365	0.148989	-1.47236	0.140925	0.748731	8	72141858	72143219	+	protein coding
ENSMUSG00000025156	GPS1	4172.73	0.0497106	0.0337889	1.47121	0.141235	0.748839	11	120675098	120679928	+	protein coding
ENSMUSG00000030588	YIF1B	939.916	0.0610613	0.0414855	1.47187	0.141056	0.748839	7	28937754	28947022	+	protein coding
ENSMUSG00000045973	SLC25A51	1923.88	0.0772475	0.0524984	1.47143	0.141176	0.748839	4	45395923	45408766	-	protein coding
ENSMUSG00000113902	NDUFB1	1120.43	0.0889909	0.0604766	1.4715	0.141157	0.748839	12	101934349	101943327	-	protein coding
ENSMUSG00000000605	CLCN4	1986.04	0.0536321	0.0364647	1.47079	0.141347	0.749053	7	7285308	7303850	-	protein coding
ENSMUSG00000120224	NA	165.382	0.130875	0.0890079	1.47037	0.141461	0.749274	15	86097932	86098611	-	lncRNA
ENSMUSG00000042709	ATPAF2	1179.09	0.0873956	0.0594847	1.46921	0.141776	0.7503	11	60291452	60309283	-	protein coding
ENSMUSG00000045160	BOLA3	738.441	-0.0822999	0.0560198	-1.46912	0.1418	0.7503	6	83326129	83337118	+	protein coding
ENSMUSG00000078762	HAUS5	749.007	-0.120438	0.0819973	-1.4688	0.141888	0.750381	7	30353136	30364419	-	protein coding
ENSMUSG00000029730	MCM7	6742.32	0.0842825	0.0574217	1.46778	0.142164	0.750741	5	138162845	138170684	-	protein coding
ENSMUSG00000039114	NRN1	1297.64	-0.2338	0.159274	-1.46791	0.142128	0.750741	13	36909335	36919105	-	protein coding
ENSMUSG00000078546	ZFP995	96.1474	-0.272656	0.185765	-1.46775	0.142173	0.750741	17	22098551	22128907	-	protein coding
ENSMUSG00000024410	RMC1	881.146	0.0751945	0.0512614	1.46688	0.142408	0.751052	18	12301774	12323715	+	protein coding
ENSMUSG00000060601	NR1H2	3017.31	-0.0592313	0.0403776	-1.46694	0.142394	0.751052	7	44199040	44203375	-	protein coding
ENSMUSG00000110605	GM32856	547.448	0.107625	0.0733777	1.46673	0.14245	0.751052	8	129990061	130009325	+	lncRNA
ENSMUSG00000046079	LRRC8D	868.629	0.115758	0.0789458	1.4663	0.142567	0.751291	5	105847835	105980302	+	protein coding
ENSMUSG00000021678	F2RL1	199.791	-0.120164	0.0819726	-1.4659	0.142676	0.751481	13	95648240	95661735	-	protein coding
ENSMUSG00000024782	AK3	804.317	-0.10648	0.0726811	-1.46503	0.142912	0.751574	19	28998233	29025361	-	protein coding
ENSMUSG00000026655	FAM107B	9072.55	0.0770215	0.0525664	1.46522	0.14286	0.751574	2	3571525	3783179	+	protein coding
ENSMUSG00000031012	CASK	128.442	0.377462	0.257587	1.46538	0.142818	0.751574	X	13383319	13717606	-	protein coding
ENSMUSG00000049313	SORL1	1123.09	-0.230594	0.157435	-1.4647	0.143003	0.751674	9	41876016	42035593	-	protein coding
ENSMUSG00000000631	MYO18A	387.602	-0.268996	0.18387	-1.46297	0.143475	0.752801	11	77654072	77756806	+	protein coding
ENSMUSG00000000959	OXA1L	1528.5	0.0755305	0.0517582	1.4593	0.144484	0.752801	14	54598291	54607130	+	protein coding
ENSMUSG00000002250	PPARD	1117.1	-0.105824	0.07282	-1.45323	0.14616	0.752801	17	28451674	28520448	+	protein coding
ENSMUSG00000002603	TGFB1	10094.6	-0.0760015	0.0523523	-1.45173	0.146576	0.752801	7	25386427	25404502	+	protein coding
ENSMUSG00000002881	NAB1	2107.06	-0.0736465	0.0506056	-1.4553	0.145585	0.752801	1	52496453	52539838	-	protein coding
ENSMUSG00000012123	CRYBG2	127.442	-0.351879	0.241157	-1.45913	0.14453	0.752801	4	133788126	133819815	+	protein coding
ENSMUSG00000018900	SLC22A5	479.448	0.103171	0.0707021	1.45923	0.144501	0.752801	11	53755368	53782486	-	protein coding
ENSMUSG00000019254	PPP1R12C	3431.25	0.0695868	0.0478592	1.45399	0.145949	0.752801	7	4484519	4504679	-	protein coding
ENSMUSG00000021497	TXNDC15	379.863	-0.113293	0.0775835	-1.46027	0.144215	0.752801	13	55862463	55874040	+	protein coding
ENSMUSG00000022000	ZC3H13	2887.12	-0.0727417	0.0499281	-1.45693	0.145136	0.752801	14	75521813	75581866	+	protein coding
ENSMUSG00000022801	LRCH3	2103.83	-0.0499946	0.0343224	-1.45662	0.145222	0.752801	16	32734470	32836017	+	protein coding
ENSMUSG00000023030	SLC11A2	619.487	0.175042	0.119723	1.46206	0.143725	0.752801	15	100285779	100322953	-	protein coding
ENSMUSG00000023905	TNFRSF12A	169.839	-0.140682	0.096302	-1.46085	0.144058	0.752801	17	23894419	23896442	-	protein coding
ENSMUSG00000024427	SPRY4	85.4382	-0.190925	0.131147	-1.45582	0.145443	0.752801	18	38719300	38734468	-	protein coding
ENSMUSG00000024997	PRDX3	3548.37	0.0437679	0.0299925	1.4593	0.144483	0.752801	19	60852489	60862994	-	protein coding
ENSMUSG00000025007	ALDH18A1	5330.45	0.129447	0.0885764	1.46142	0.1439	0.752801	19	40538701	40576907	-	protein coding
ENSMUSG00000025076	CASP7	477.524	-0.125651	0.0861049	-1.45928	0.144489	0.752801	19	56385561	56430776	+	protein coding
ENSMUSG00000026070	IL18R1	402.595	-0.242206	0.166412	-1.45546	0.145542	0.752801	1	40504712	40540014	+	protein coding
ENSMUSG00000026082	REV1	1296.47	0.0664654	0.04555	1.45918	0.144517	0.752801	1	38091867	38168882	-	protein coding
ENSMUSG00000026979	PSD4	5959.91	-0.0611263	0.0417984	-1.46241	0.14363	0.752801	2	24257592	24304966	+	protein coding
ENSMUSG00000027236	EIF3J1	2900.92	0.0877742	0.0604776	1.45135	0.146682	0.752801	2	121859027	121887079	+	protein coding
ENSMUSG00000027244	ATG13	613.733	-0.155315	0.106754	-1.45489	0.145699	0.752801	2	91504963	91540921	-	protein coding
ENSMUSG00000027288	ZFP106	10956.3	0.0997017	0.0685276	1.45491	0.145693	0.752801	2	120337301	120394324	-	protein coding
ENSMUSG00000028385	SNX30	126.116	-0.319166	0.218064	-1.46363	0.143294	0.752801	4	59805840	59904737	+	protein coding
ENSMUSG00000028826	MACO1	1146.52	0.0767593	0.0527066	1.45635	0.145296	0.752801	4	134530070	134580656	-	protein coding
ENSMUSG00000029249	REST	1566.15	-0.0895339	0.0615114	-1.45557	0.145513	0.752801	5	77413338	77434279	+	protein coding
ENSMUSG00000029672	FAM3C	1274.87	-0.0839333	0.0576291	-1.45644	0.145271	0.752801	6	22306519	22356242	-	protein coding
ENSMUSG00000030538	CIB1	672.456	0.107974	0.0743429	1.45237	0.146398	0.752801	7	79876895	79882561	-	protein coding
ENSMUSG00000031848	LSM4	2419.81	-0.0719215	0.0491936	-1.46201	0.143738	0.752801	8	71125898	71131402	+	protein coding
[truncated: 22,765 more rows]
