# Supplementary material for: L-type voltage-gated Ca2+ channels control T cell killing via non-canonical Hedgehog signalling
Source: EMBO Rep. 2026 Jun 8;27(13):3689–730. doi: 10.1038/s44319-026-00810-8 (PMC13354577; doi:10.1038/s44319-026-00810-8)
Supplement: Supplementary file 13 — Source data for Expanded View and Appendix [file 44319_2026_810_MOESM13_ESM.zip › Source Data for Expanded View and Appendix/Appendix_Figure_S2/SourceData_Appendix_FS2.xlsx]

## Sheet: Appendix_Figure_S2
gene_id	gene_name	baseMean	log2FoldChange	lfcSE	stat	pvalue	padj	chr	start	end	strand	gene_biotype
ENSMUSG00000030745	IL21R	5358.34	-0.250701	0.0381071	-6.57886	4.74071e-11	1.95175e-07	7	125202601	125232742	+	protein coding
ENSMUSG00000058655	EIF4B	24767.1	0.0927193	0.0156146	5.938	2.88523e-09	5.93924e-06	15	101982208	102005608	+	protein coding
ENSMUSG00000045962	WNK1	14109.7	0.203804	0.0356865	5.71095	1.12347e-08	1.54178e-05	6	119900930	120015633	-	protein coding
ENSMUSG00000026573	XCL1	40346.3	-0.447219	0.0837469	-5.34012	9.28853e-08	9.56022e-05	1	164759213	164763096	-	protein coding
ENSMUSG00000023034	NR4A1	57658.7	-0.387744	0.0804541	-4.81944	1.43961e-06	0.00112703	15	101152150	101172676	+	protein coding
ENSMUSG00000031155	PIM2	7659.8	0.262287	0.054835	4.7832	1.72529e-06	0.00112703	X	7744501	7749671	+	protein coding
ENSMUSG00000102869	NORAD	9032.16	0.121464	0.0255066	4.76206	1.91626e-06	0.00112703	2	156229980	156234921	-	lncRNA
ENSMUSG00000031513	LEPROTL1	2034.25	0.127733	0.0272373	4.68963	2.73702e-06	0.00129038	8	34602726	34614187	-	protein coding
ENSMUSG00000046062	PPP1R15B	7420.77	0.107311	0.0229127	4.68345	2.82085e-06	0.00129038	1	133058881	133067521	+	protein coding
ENSMUSG00000040010	SLC7A5	14794.4	0.313111	0.0675644	4.63425	3.58229e-06	0.00147483	8	122607889	122634433	-	protein coding
ENSMUSG00000026675	HSD17B7	1881.17	0.274578	0.0604881	4.53937	5.64222e-06	0.00211173	1	169777104	169796810	-	protein coding
ENSMUSG00000023169	SLC38A1	12612.1	0.160409	0.0361837	4.43318	9.28531e-06	0.00318563	15	96469299	96540794	-	protein coding
ENSMUSG00000055170	IFNG	13743.9	-0.646874	0.146828	-4.40566	1.05464e-05	0.00333997	10	118276951	118281797	+	protein coding
ENSMUSG00000034994	EEF2	107407	0.0709856	0.0162231	4.37558	1.2111e-05	0.0035615	10	81012465	81018332	+	protein coding
ENSMUSG00000026395	PTPRC	71104.8	0.12014	0.0275586	4.35943	1.30404e-05	0.00357915	1	137990599	138103446	-	protein coding
ENSMUSG00000005824	TNFSF14	7610.09	-0.256344	0.0593246	-4.32105	1.55291e-05	0.00399583	17	57496492	57501177	-	protein coding
ENSMUSG00000032902	SLC16A1	10083.1	0.104725	0.0243486	4.30107	1.69978e-05	0.00411647	3	104545984	104565778	+	protein coding
ENSMUSG00000010095	SLC3A2	7907.58	0.246619	0.0587805	4.1956	2.72153e-05	0.00589713	19	8684246	8700733	-	protein coding
ENSMUSG00000022255	MTDH	8680.99	0.123815	0.0294901	4.19853	2.68658e-05	0.00589713	15	34082840	34145770	+	protein coding
ENSMUSG00000036693	NOP14	5991.7	0.100633	0.0241042	4.17492	2.98087e-05	0.00613612	5	34795880	34817492	-	protein coding
ENSMUSG00000026778	PRKCQ	4381.19	0.156249	0.0380921	4.10188	4.09808e-05	0.00681742	2	11176919	11306033	+	protein coding
ENSMUSG00000027863	CD2	5337.82	0.137927	0.0336445	4.09954	4.1398e-05	0.00681742	3	101183215	101195255	-	protein coding
ENSMUSG00000036078	SIGMAR1	3215.85	0.122285	0.0297469	4.11083	3.94238e-05	0.00681742	4	41738493	41756157	-	protein coding
ENSMUSG00000042406	ATF4	12179.4	0.258562	0.0626034	4.13016	3.62504e-05	0.00681742	15	80139385	80141742	+	protein coding
ENSMUSG00000084319	TPT1-PS3	16235	0.140448	0.0342108	4.10537	4.03674e-05	0.00681742	6	99854777	99855295	-	processed pseudogene
ENSMUSG00000062328	RPL17	24788.7	0.0927398	0.0229456	4.04173	5.30592e-05	0.00840172	18	75131629	75136452	+	protein coding
ENSMUSG00000015312	GADD45B	3744.14	-0.462755	0.115323	-4.01268	6.00325e-05	0.00882692	10	80765907	80768038	+	protein coding
ENSMUSG00000033813	TCEA1	4995.44	0.0897727	0.0223712	4.01287	5.99838e-05	0.00882692	1	4928037	4968132	+	protein coding
ENSMUSG00000026826	NR4A2	14658.7	-0.465625	0.116816	-3.98596	6.72087e-05	0.00954131	2	56996842	57014015	-	protein coding
ENSMUSG00000033909	USP36	8592.46	0.131697	0.0333284	3.95151	7.76598e-05	0.0103137	11	118150477	118181070	-	protein coding
ENSMUSG00000037331	LARP1	29576.9	0.133171	0.0336432	3.95832	7.54774e-05	0.0103137	11	57899890	57952860	+	protein coding
ENSMUSG00000030880	POLR3E	3053.09	0.122253	0.031133	3.92681	8.60789e-05	0.0106277	7	120516967	120546655	+	protein coding
ENSMUSG00000037999	ARAP2	1554.13	0.257284	0.0655981	3.92213	8.77685e-05	0.0106277	5	62759788	62923502	-	protein coding
ENSMUSG00000041782	LAD1	2849.62	-0.452321	0.115075	-3.93065	8.47162e-05	0.0106277	1	135746336	135761080	+	protein coding
ENSMUSG00000021252	ERG28	1582.33	0.184696	0.0473572	3.90005	9.61718e-05	0.0113126	12	85862222	85871324	-	protein coding
ENSMUSG00000057497	FAM136A	2537.23	0.141881	0.0366841	3.86764	0.000109894	0.0125677	6	86342628	86347040	+	protein coding
ENSMUSG00000035569	ANKRD11	5314.6	0.160938	0.0417761	3.8524	0.000116966	0.0130149	8	123610561	123769016	-	protein coding
ENSMUSG00000001833	SEPTIN7	14690.5	0.125833	0.0331658	3.79405	0.000148208	0.0160571	9	25163735	25219867	+	protein coding
ENSMUSG00000006169	CLINT1	5377.62	0.0774298	0.020579	3.76256	0.000168186	0.0177544	11	45742791	45801452	+	protein coding
ENSMUSG00000038615	NFE2L1	5468.31	0.20644	0.0551332	3.74439	0.000180831	0.018612	11	96708240	96720794	-	protein coding
ENSMUSG00000047248	C2CD3	1802.39	0.211874	0.0567645	3.7325	0.000189589	0.0190375	7	100021440	100119359	+	protein coding
ENSMUSG00000005667	MTHFD2	6939.27	0.216779	0.0582187	3.72352	0.000196462	0.019258	6	83282673	83302890	-	protein coding
ENSMUSG00000035478	MBD3	4309.56	0.115177	0.0313092	3.67869	0.000234431	0.0224454	10	80228373	80235384	-	protein coding
ENSMUSG00000028639	YBX1	34120	0.0614165	0.0168066	3.65431	0.000257878	0.023593	4	119135178	119151801	-	protein coding
ENSMUSG00000048039	ISG20L2	5218.78	0.0965829	0.0264295	3.65436	0.000257828	0.023593	3	87837621	87847993	+	protein coding
ENSMUSG00000022372	SLA	9226.72	0.160219	0.0441238	3.63113	0.000282183	0.024718	15	66652668	66703678	-	protein coding
ENSMUSG00000033161	ATP1A1	30347.6	0.0852178	0.0234366	3.6361	0.000276792	0.024718	3	101483535	101512000	-	protein coding
ENSMUSG00000018501	NCOR1	5691.37	0.174362	0.0484097	3.60179	0.000316032	0.0271028	11	62207252	62349367	-	protein coding
ENSMUSG00000027395	POLR1B	8994.48	0.120415	0.0334814	3.59646	0.000322574	0.0271028	2	128942915	128968514	+	protein coding
ENSMUSG00000032021	CRTAM	10081.8	-0.24598	0.0685513	-3.58826	0.000332894	0.0274105	9	40880987	40915924	-	protein coding
ENSMUSG00000049091	SEPHS2	2703.38	0.10508	0.0293649	3.57843	0.000345671	0.0274757	7	126871051	126873227	-	protein coding
ENSMUSG00000095854	TRAV14D-1	4543.55	0.112284	0.0313871	3.5774	0.000347034	0.0274757	14	53093071	53093623	+	TR V gene
ENSMUSG00000054693	ADAM10	4436.45	0.0947214	0.0265166	3.57215	0.000354063	0.0275034	9	70586279	70687511	+	protein coding
ENSMUSG00000021816	PPP3CB	3608.02	0.0990404	0.0281309	3.5207	0.000430404	0.0315939	14	20549432	20596641	-	protein coding
ENSMUSG00000024120	LRPPRC	5926.47	0.0888916	0.0253123	3.51179	0.000445093	0.0315939	17	85012675	85098217	-	protein coding
ENSMUSG00000025153	FASN	24189	0.150597	0.0427452	3.52313	0.000426483	0.0315939	11	120696672	120715373	-	protein coding
ENSMUSG00000040481	BPTF	3512.86	0.160197	0.0454694	3.52318	0.000426402	0.0315939	11	106923907	107022953	-	protein coding
ENSMUSG00000078453	ABRACL	2587.76	-0.115925	0.0329817	-3.51482	0.000440046	0.0315939	10	17887008	17899036	-	protein coding
ENSMUSG00000015437	GZMB	13290.3	-0.503524	0.143712	-3.5037	0.000458835	0.0320173	14	56496295	56499717	-	protein coding
ENSMUSG00000021356	IRF4	50403.8	0.166343	0.047717	3.48603	0.00049025	0.0330879	13	30933209	30950959	+	protein coding
ENSMUSG00000021819	ZSWIM8	3411.68	-0.214392	0.0614565	-3.48851	0.000485714	0.0330879	14	20757620	20773687	+	protein coding
ENSMUSG00000003226	RANBP2	11041.7	0.140064	0.0404261	3.4647	0.00053083	0.034639	10	58282742	58330178	+	protein coding
ENSMUSG00000015501	HIVEP2	3570.45	0.169493	0.0489745	3.46085	0.000538474	0.034639	10	13841819	14027118	+	protein coding
ENSMUSG00000021670	HMGCR	12966.7	0.224098	0.0646626	3.46566	0.000528937	0.034639	13	96785475	96807444	-	protein coding
ENSMUSG00000074656	EIF2S2	12049.9	0.124992	0.0362296	3.44999	0.000560608	0.035508	2	154713330	154734855	-	protein coding
ENSMUSG00000004069	DNAJA3	2500.66	0.107485	0.0313586	3.42762	0.000608888	0.0379817	16	4457853	4525559	+	protein coding
ENSMUSG00000000982	CCL3	24635.9	-0.294186	0.086412	-3.40446	0.000662948	0.0384416	11	83538670	83540181	-	protein coding
ENSMUSG00000023942	SLC29A1	6518.47	0.13126	0.0384303	3.41553	0.000636573	0.0384416	17	45896126	45910532	-	protein coding
ENSMUSG00000026615	EPRS	15870.7	0.123486	0.0362673	3.4049	0.00066189	0.0384416	1	185095241	185160557	+	protein coding
ENSMUSG00000041341	ATG2B	2916.76	0.113156	0.0330996	3.41864	0.000629352	0.0384416	12	105582395	105651470	-	protein coding
ENSMUSG00000050271	PRAG1	2275.95	0.196083	0.0574815	3.41124	0.000646684	0.0384416	8	36561982	36614941	+	protein coding
ENSMUSG00000036202	RIF1	6379.18	0.132224	0.0391102	3.38081	0.000722728	0.0407599	2	51962844	52012395	+	protein coding
ENSMUSG00000087412	GM15501	10892.6	0.117658	0.0348	3.38099	0.000722256	0.0407599	7	92828190	92833383	-	transcribed processed pseudogene
ENSMUSG00000051650	B3GNT2	4567.96	-0.201326	0.059837	-3.36457	0.000766632	0.0426517	11	22709738	22810961	-	protein coding
ENSMUSG00000023852	CHD1	7724.81	0.126323	0.0376633	3.35401	0.000796508	0.043723	17	15925229	15992872	+	protein coding
ENSMUSG00000037533	RAPGEF6	8042.09	0.165168	0.0493182	3.34902	0.000810968	0.043931	11	54413673	54590111	+	protein coding
ENSMUSG00000004460	DNAJB11	5380.68	0.0995568	0.0298488	3.33537	0.000851874	0.0440593	16	22676595	22698384	+	protein coding
ENSMUSG00000020048	HSP90B1	23694.1	0.0870665	0.0261774	3.32602	0.000880948	0.0440593	10	86526073	86541373	-	protein coding
ENSMUSG00000022241	TARS	7933.11	0.167767	0.0504509	3.32535	0.000883087	0.0440593	15	11382387	11399751	-	protein coding
ENSMUSG00000032788	PDXK	1767.53	0.118541	0.0356651	3.32372	0.000888248	0.0440593	10	78272578	78300809	-	protein coding
ENSMUSG00000038697	TAF5L	3881.1	0.0985019	0.0296002	3.32775	0.000875508	0.0440593	8	124723057	124748136	-	protein coding
ENSMUSG00000040620	DHX33	5320.61	0.122078	0.036583	3.337	0.000846884	0.0440593	11	70874917	70895263	-	protein coding
ENSMUSG00000058355	ABCE1	14805.9	0.0816796	0.0244295	3.34348	0.000827333	0.0440593	8	80410091	80438369	-	protein coding
ENSMUSG00000026864	HSPA5	37707	0.11357	0.0342166	3.31916	0.000902892	0.0442525	2	34661982	34667559	+	protein coding
ENSMUSG00000024399	LTB	7224.01	-0.194448	0.0588155	-3.30606	0.000946187	0.0458289	17	35413415	35415296	+	protein coding
ENSMUSG00000008668	RPS18	27413	0.0702318	0.0212797	3.30042	0.000965409	0.0458579	17	34170973	34174975	-	protein coding
ENSMUSG00000024539	PTPN2	2335.32	0.0813138	0.0246887	3.29356	0.000989277	0.0458579	18	67798581	67857665	-	protein coding
ENSMUSG00000029705	CUX1	1864.37	0.173952	0.0528252	3.29297	0.000991341	0.0458579	5	136276989	136596344	-	protein coding
ENSMUSG00000030505	PRMT3	2890.41	0.103343	0.0313596	3.29543	0.000982729	0.0458579	7	49428094	49508013	+	protein coding
ENSMUSG00000004099	DNMT1	10569.5	0.0938186	0.0285274	3.28872	0.00100643	0.0460386	9	20818505	20871184	-	protein coding
ENSMUSG00000034667	XPOT	7362.42	0.154629	0.0471841	3.27715	0.00104862	0.0474415	10	121423285	121462237	-	protein coding
ENSMUSG00000067150	XPO5	5046.82	0.0878014	0.0268619	3.26862	0.00108072	0.0483623	17	46513708	46554524	+	protein coding
ENSMUSG00000021756	IL6ST	8970.82	0.234378	0.0721106	3.25026	0.00115301	0.0484382	13	112600604	112646620	+	protein coding
ENSMUSG00000022906	PARP9	1945.19	-0.197653	0.0606668	-3.258	0.00112199	0.0484382	16	35758840	35792975	+	protein coding
ENSMUSG00000028965	TNFRSF9	20713.6	-0.273965	0.0842275	-3.25268	0.00114323	0.0484382	4	150999019	151030559	+	protein coding
ENSMUSG00000031157	PQBP1	2052.66	0.129802	0.0398656	3.256	0.00112995	0.0484382	X	7760758	7765508	-	protein coding
ENSMUSG00000034321	EXOSC1	1698.03	0.123701	0.0379376	3.26063	0.00111164	0.0484382	19	41910731	41921862	-	protein coding
ENSMUSG00000038459	ABHD17C	1677.12	0.118466	0.0364304	3.25185	0.00114658	0.0484382	7	83758564	83801101	-	protein coding
ENSMUSG00000074746	PDZD8	2967.82	0.141607	0.0436323	3.24546	0.00117262	0.0487646	19	59285610	59334212	-	protein coding
ENSMUSG00000025403	SHMT2	17446.3	0.126568	0.0392575	3.22403	0.00126398	0.0520381	10	127352992	127358313	-	protein coding
ENSMUSG00000029777	GARS	9405.36	0.136354	0.0424673	3.21081	0.00132363	0.0520698	6	55014992	55056485	+	protein coding
ENSMUSG00000031976	URB2	3724.8	0.123482	0.0383955	3.21604	0.00129972	0.0520698	8	124748247	124775244	+	protein coding
ENSMUSG00000036282	NAA30	1902.06	0.14015	0.0436624	3.20986	0.00132799	0.0520698	14	49409683	49428488	+	protein coding
ENSMUSG00000039100	MARCHF6	3447.7	0.115994	0.0361087	3.21236	0.00131651	0.0520698	15	31456037	31531199	-	protein coding
ENSMUSG00000058546	RPL23A	34427.2	0.0734801	0.0228528	3.21536	0.00130279	0.0520698	11	78071758	78074410	-	protein coding
ENSMUSG00000008140	EMC10	2809.7	0.0990511	0.0309449	3.20089	0.00137004	0.0523315	7	44139361	44145953	-	protein coding
ENSMUSG00000022407	ADSL	5486.85	0.123182	0.0384895	3.20041	0.00137234	0.0523315	15	80832691	80855147	+	protein coding
ENSMUSG00000040506	AMBRA1	1945.21	0.129923	0.040597	3.20031	0.0013728	0.0523315	2	91560479	91749194	+	protein coding
ENSMUSG00000049327	KMT5A	4269.23	0.0959228	0.0301277	3.18388	0.00145317	0.0548872	5	124577993	124600371	+	protein coding
ENSMUSG00000038848	YTHDF1	3775.82	0.104309	0.0328622	3.17415	0.00150278	0.0562449	2	180546170	180562742	-	protein coding
ENSMUSG00000041313	SLC7A1	16055.9	0.185445	0.0591977	3.13265	0.00173238	0.064254	5	148264220	148336714	-	protein coding
ENSMUSG00000003345	CSNK1G2	3581.41	0.102144	0.0328051	3.11367	0.00184779	0.0656834	10	80458672	80476583	+	protein coding
ENSMUSG00000024640	PSAT1	8183.08	0.206043	0.0660036	3.1217	0.00179812	0.0656834	19	15882042	15924701	-	protein coding
ENSMUSG00000028811	YARS	4463.21	0.167776	0.0538918	3.1132	0.00185069	0.0656834	4	129083553	129113400	+	protein coding
ENSMUSG00000034297	MED13	2470.44	0.214924	0.0689739	3.11602	0.00183307	0.0656834	11	86157859	86248428	-	protein coding
ENSMUSG00000037202	PRF1	1773.49	-0.26462	0.0848172	-3.11989	0.00180919	0.0656834	10	61133612	61140459	+	protein coding
ENSMUSG00000024999	NOC3L	4506.13	0.111217	0.0358726	3.10033	0.00193305	0.0680203	19	38776572	38807681	-	protein coding
ENSMUSG00000032115	HYOU1	10093.1	0.110772	0.0357607	3.09758	0.00195105	0.0680718	9	44290787	44303666	+	protein coding
ENSMUSG00000041130	ZFP598	5325.67	0.0846481	0.0274448	3.0843	0.00204032	0.0705882	17	24888661	24900990	+	protein coding
ENSMUSG00000029202	PDS5A	8547.78	0.0939009	0.0305457	3.07411	0.00211132	0.0712849	5	65763064	65855616	-	protein coding
ENSMUSG00000029475	KDM2B	7336.16	-0.14663	0.0477762	-3.0691	0.00214703	0.0712849	5	123008728	123127886	-	protein coding
ENSMUSG00000030697	PPP4C	4902.95	0.0828902	0.0270019	3.0698	0.00214204	0.0712849	7	126385038	126391668	-	protein coding
ENSMUSG00000031604	MSMO1	2548.23	0.330415	0.107405	3.07636	0.00209545	0.0712849	8	65171173	65186826	-	protein coding
ENSMUSG00000033730	EGR3	8422.5	-0.206203	0.0670888	-3.07358	0.00211509	0.0712849	14	70314652	70320063	+	protein coding
ENSMUSG00000027597	AHCY	8440.97	0.0808939	0.0264132	3.06263	0.002194	0.0722614	2	154901230	154916417	-	protein coding
ENSMUSG00000040268	PLEKHA1	1696.54	-0.141963	0.0464614	-3.05551	0.00224675	0.0728335	7	130467486	130515042	+	protein coding
ENSMUSG00000048000	GIGYF2	2869.91	0.134411	0.0439556	3.05787	0.00222918	0.0728335	1	87254720	87378518	+	protein coding
ENSMUSG00000050357	CARMIL2	4004.37	-0.104238	0.0342032	-3.0476	0.00230678	0.0741954	8	106412906	106424819	+	protein coding
ENSMUSG00000018446	C1QBP	10633.2	0.0646122	0.021292	3.03458	0.00240871	0.0750489	11	70868662	70873852	-	protein coding
ENSMUSG00000030042	POLE4	2998.23	0.126607	0.041736	3.03353	0.00241713	0.0750489	6	82595973	82682346	-	protein coding
ENSMUSG00000037742	EEF1A1	277695	0.0707556	0.0233315	3.03261	0.00242446	0.0750489	9	78385731	78396433	-	protein coding
ENSMUSG00000056145	AI504432	5012.64	0.154984	0.051043	3.03634	0.00239473	0.0750489	3	106946820	106961663	+	lncRNA
ENSMUSG00000121093	NA	22340	0.128287	0.0422622	3.03551	0.00240127	0.0750489	17	21695173	21698393	+	lncRNA
ENSMUSG00000023027	ATF1	3309.86	0.099315	0.03295	3.01411	0.00257732	0.0790493	15	100125700	100159125	+	protein coding
ENSMUSG00000056290	MS4A4B	5502.86	-0.229225	0.0760944	-3.01238	0.00259209	0.0790493	19	11420917	11444419	+	protein coding
ENSMUSG00000060126	TPT1	64584	0.0797608	0.0265075	3.00899	0.00262118	0.0793484	14	76082533	76085965	+	protein coding
ENSMUSG00000003429	RPS11	22314.6	0.0831155	0.0276613	3.00476	0.00265793	0.0798737	7	44771803	44773863	-	protein coding
ENSMUSG00000028634	HIVEP3	22327.3	0.232083	0.0775176	2.99394	0.00275401	0.0821612	4	119590981	119995242	+	protein coding
ENSMUSG00000024910	CTSW	3930.99	-0.236479	0.0790775	-2.99047	0.00278553	0.0823013	19	5515071	5518535	-	protein coding
ENSMUSG00000049658	BDP1	4726.86	0.144462	0.0483307	2.98903	0.00279868	0.0823013	13	100154502	100240578	-	protein coding
ENSMUSG00000022351	SQLE	4861.3	0.217174	0.0727562	2.98495	0.00283622	0.0828136	15	59186926	59203041	+	protein coding
ENSMUSG00000037278	TMEM97	3145.46	0.118583	0.0398379	2.97663	0.00291438	0.0835346	11	78432643	78441603	-	protein coding
ENSMUSG00000038683	PAK1IP1	3229.29	0.0834473	0.0280413	2.97587	0.00292158	0.0835346	13	41154499	41166491	+	protein coding
ENSMUSG00000061479	SNRPA	4338.33	0.0817426	0.0274687	2.97585	0.00292178	0.0835346	7	26886430	26895696	-	protein coding
ENSMUSG00000024054	SMCHD1	5381.09	0.156614	0.0527125	2.97109	0.00296741	0.084254	17	71651484	71782338	-	protein coding
ENSMUSG00000022439	PARVG	3227.28	0.11937	0.0402251	2.96755	0.00300185	0.0846481	15	84208227	84227179	+	protein coding
ENSMUSG00000004446	BID	1633.18	0.130704	0.0441306	2.96175	0.00305898	0.0856723	6	120868891	120893814	-	protein coding
ENSMUSG00000031392	IRAK1	3372.21	0.107845	0.0367587	2.93386	0.00334771	0.093125	X	73057520	73067524	-	protein coding
ENSMUSG00000024927	RELA	5032.13	-0.120306	0.0410914	-2.92776	0.00341411	0.0943348	19	5687511	5698158	+	protein coding
ENSMUSG00000018040	RRP7A	4372.18	0.125682	0.0431308	2.91398	0.00356857	0.0954014	15	82997634	83007002	-	protein coding
ENSMUSG00000026770	IL2RA	32634.8	0.124622	0.0427615	2.91436	0.00356418	0.0954014	2	11647618	11698004	+	protein coding
ENSMUSG00000027508	PAG1	1575.74	0.177063	0.0607595	2.91416	0.00356646	0.0954014	3	9752539	9898739	-	protein coding
ENSMUSG00000030779	RBBP6	5880.91	0.106585	0.0365191	2.91861	0.00351596	0.0954014	7	122564909	122601780	+	protein coding
ENSMUSG00000106874	GM20186	23683.8	0.118216	0.0405355	2.91636	0.00354138	0.0954014	6	18842933	18848532	-	lncRNA
ENSMUSG00000016018	MTREX	5391.87	0.0628993	0.0216203	2.90927	0.00362272	0.0956072	13	113003952	113063932	-	protein coding
ENSMUSG00000034832	TET3	2473.67	0.157286	0.0540356	2.91078	0.00360524	0.0956072	6	83339355	83436066	-	protein coding
ENSMUSG00000031386	HCFC1	9522.22	0.100064	0.0344305	2.90626	0.00365772	0.095916	X	72986398	73009963	-	protein coding
ENSMUSG00000020257	WDR82	4685.11	-0.0870077	0.0299974	-2.90051	0.00372557	0.0970771	9	106048127	106068338	+	protein coding
ENSMUSG00000006732	METTL1	3122.41	0.0955683	0.0330424	2.89229	0.00382443	0.0984668	10	126877283	126882234	+	protein coding
ENSMUSG00000030879	MRPL17	1892.72	0.121623	0.0420537	2.8921	0.00382674	0.0984668	7	105452413	105460306	-	protein coding
ENSMUSG00000004100	PPAN	9963.82	0.0938482	0.0325834	2.88024	0.00397369	0.0985524	9	20799471	20803474	+	protein coding
ENSMUSG00000022200	GOLPH3	3079.87	0.0699747	0.0242791	2.8821	0.00395038	0.0985524	15	12321536	12351677	+	protein coding
ENSMUSG00000029591	UNG	1751.36	-0.151051	0.0523473	-2.88555	0.00390725	0.0985524	5	114268447	114277384	+	protein coding
ENSMUSG00000035227	SPCS2	3631.06	0.112011	0.0388366	2.88417	0.00392445	0.0985524	7	99486776	99512669	-	protein coding
ENSMUSG00000036779	TENT4B	3526.71	0.108892	0.0376824	2.88973	0.00385574	0.0985524	8	88925841	88986350	+	protein coding
ENSMUSG00000058440	NRF1	1959.72	0.134797	0.0467729	2.88196	0.00395213	0.0985524	6	30047987	30153457	+	protein coding
ENSMUSG00000028381	UGCG	4350.88	0.116449	0.040651	2.86461	0.0041752	0.101982	4	59189257	59222833	+	protein coding
ENSMUSG00000039844	RAPGEF1	9123.17	0.09518	0.0332395	2.86347	0.00419035	0.101982	2	29509732	29630990	+	protein coding
ENSMUSG00000040325	DCAF1	4432.16	0.146143	0.0510083	2.86508	0.00416902	0.101982	9	106699073	106758191	+	protein coding
ENSMUSG00000071068	TREML2	1642.06	-0.229451	0.0801743	-2.8619	0.00421105	0.101982	17	48606526	48619561	+	protein coding
ENSMUSG00000034075	ZDHHC5	4949.45	0.0729826	0.025547	2.8568	0.00427933	0.103029	2	84518314	84545524	-	protein coding
ENSMUSG00000028580	PUM1	4475.32	0.103899	0.0364646	2.84931	0.00438137	0.104266	4	130390632	130508875	+	protein coding
ENSMUSG00000037965	ZC3H7A	2746.82	-0.169026	0.0592935	-2.85067	0.00436277	0.104266	16	10954456	10994257	-	protein coding
ENSMUSG00000039985	SINHCAF	3994.76	0.0826736	0.0290661	2.84433	0.00445048	0.105303	6	148822533	148847965	-	protein coding
ENSMUSG00000028333	ANP32B	22200.7	0.0762888	0.0269502	2.83074	0.00464411	0.109256	4	46450902	46472657	+	protein coding
ENSMUSG00000010205	RAVER1	10550.7	0.0700211	0.0248204	2.82111	0.00478582	0.109462	9	20985454	21003304	-	protein coding
ENSMUSG00000032437	STT3B	7155.56	0.0637318	0.0225459	2.82676	0.00470216	0.109462	9	115071649	115139489	-	protein coding
ENSMUSG00000060938	RPL26	18898.1	0.0815069	0.0288746	2.82279	0.00476079	0.109462	11	68792409	68797815	+	protein coding
ENSMUSG00000076498	TRBC2	21915.5	0.10672	0.0377906	2.82398	0.00474319	0.109462	6	41523664	41525286	+	TR C gene
ENSMUSG00000100755	RPS23-PS1	14521	0.085031	0.0300884	2.82604	0.00471275	0.109462	3	37768889	37769313	+	processed pseudogene
ENSMUSG00000004054	MAP3K11	2512.16	-0.114783	0.0407391	-2.81751	0.00483981	0.110086	19	5738770	5752893	+	protein coding
ENSMUSG00000007850	HNRNPH1	14689.3	-0.104371	0.0371292	-2.81102	0.00493842	0.110497	11	50267817	50277355	+	protein coding
ENSMUSG00000022710	USP7	8936.86	0.0741286	0.0263587	2.8123	0.00491888	0.110497	16	8507459	8610172	-	protein coding
ENSMUSG00000038014	FAM120A	10054.7	0.0528014	0.0187759	2.81218	0.00492068	0.110497	13	49032695	49121493	-	protein coding
ENSMUSG00000026917	WDR5	4442.21	0.0768373	0.0273848	2.80584	0.00501864	0.111685	2	27405169	27426547	+	protein coding
ENSMUSG00000035247	HECTD1	6971.43	0.123784	0.0442147	2.7996	0.00511656	0.113252	12	51790505	51876319	-	protein coding
ENSMUSG00000038866	ZCCHC2	2149.04	0.111397	0.0398931	2.79239	0.00523205	0.115189	1	105918136	105961804	+	protein coding
ENSMUSG00000032501	TRIB1	2407.06	-0.243105	0.0871422	-2.78975	0.00527492	0.115515	15	59520199	59528948	+	protein coding
ENSMUSG00000024251	THADA	1922.52	0.121738	0.0437274	2.78402	0.00536902	0.116954	17	84497504	84773633	-	protein coding
ENSMUSG00000021144	MTA1	4693.81	0.0797194	0.028694	2.77826	0.00546506	0.11785	12	113061898	113100826	+	protein coding
ENSMUSG00000027195	HSD17B12	4309.77	0.070609	0.0254161	2.77812	0.00546743	0.11785	2	93863034	93988309	-	protein coding
ENSMUSG00000038369	NCOA6	1777.15	0.17653	0.0637355	2.76973	0.00561032	0.1203	2	155232576	155315814	-	protein coding
ENSMUSG00000034248	SLC25A37	2795.35	0.0956584	0.0345769	2.76654	0.00566548	0.120854	14	69479297	69522561	-	protein coding
ENSMUSG00000024844	BANF1	5182.12	0.0644293	0.0233413	2.76032	0.00577456	0.121917	19	5414666	5417196	-	protein coding
ENSMUSG00000062867	IMPDH2	12955.4	0.0575921	0.0208542	2.76166	0.00575088	0.121917	9	108437485	108442783	+	protein coding
ENSMUSG00000021629	SLC30A5	3109.55	0.0807265	0.0293415	2.75127	0.00593643	0.123466	13	100939156	100969935	-	protein coding
ENSMUSG00000029390	TMED2	8891.31	0.088089	0.0320185	2.75119	0.00593789	0.123466	5	124678758	124688569	+	protein coding
ENSMUSG00000031902	NFATC3	3053.99	0.0854498	0.0310404	2.75286	0.00590778	0.123466	8	106785472	106857169	+	protein coding
ENSMUSG00000030432	RPL28	12820.4	0.0967397	0.0352224	2.74654	0.0060228	0.124602	7	4795873	4798065	+	protein coding
ENSMUSG00000056076	EIF3B	20752.5	0.0679211	0.0247569	2.74352	0.00607836	0.125123	5	140405083	140429115	+	protein coding
ENSMUSG00000095567	NOC2L	16137.4	0.0661089	0.0241464	2.73783	0.00618458	0.126676	4	156320376	156332073	+	protein coding
ENSMUSG00000006019	DHX34	1784.09	-0.16317	0.0597122	-2.73261	0.0062834	0.126808	7	15931072	15955962	-	protein coding
ENSMUSG00000032030	CUL5	2275.55	0.107207	0.0392189	2.73355	0.00626565	0.126808	9	53525882	53581314	-	protein coding
ENSMUSG00000032553	SRPRB	2756.29	0.108664	0.039759	2.73307	0.00627466	0.126808	9	103065231	103079336	-	protein coding
ENSMUSG00000019838	SLC16A10	2465.92	0.133242	0.0488314	2.72862	0.00636009	0.127729	10	39909528	40018254	-	protein coding
ENSMUSG00000026245	FARSB	4824.63	0.0820299	0.0300911	2.72605	0.00640976	0.127997	1	78394612	78465534	-	protein coding
ENSMUSG00000052752	TRAF7	3995.34	0.0918537	0.0337112	2.72472	0.00643558	0.127997	17	24727536	24746912	-	protein coding
ENSMUSG00000032577	MAPKAPK3	9308.84	-0.183077	0.0674195	-2.71549	0.00661783	0.130989	9	107132126	107167076	-	protein coding
ENSMUSG00000023025	LARP4	10193.4	0.0974592	0.0360345	2.70461	0.00683855	0.13471	15	99867946	99914239	+	protein coding
ENSMUSG00000026926	PMPCA	3922.39	0.127356	0.0472093	2.6977	0.00698211	0.135591	2	26279351	26287134	+	protein coding
ENSMUSG00000027751	SUPT20	1922.71	-0.118201	0.0437906	-2.69922	0.00695013	0.135591	3	54600228	54636187	+	protein coding
ENSMUSG00000028270	GBP2	11544.4	-0.242737	0.0899096	-2.69979	0.00693828	0.135591	3	142326363	142343769	+	protein coding
ENSMUSG00000046230	VPS13A	1911.08	0.142841	0.052986	2.69583	0.00702145	0.135715	19	16592730	16758297	-	protein coding
ENSMUSG00000020849	YWHAE	15229.4	0.0741445	0.0275252	2.69369	0.00706658	0.135949	11	75623695	75656671	+	protein coding
ENSMUSG00000025626	PHF6	6994.55	0.10746	0.0400167	2.68537	0.00724489	0.138731	X	52001143	52045820	+	protein coding
ENSMUSG00000003970	RPL8	41777	0.0568853	0.0212197	2.68078	0.00734506	0.139998	15	76788278	76790514	+	protein coding
ENSMUSG00000001576	ERGIC1	1661.31	0.105901	0.0395297	2.67903	0.00738351	0.140082	17	26780463	26875908	+	protein coding
ENSMUSG00000048758	RPL29	19294.2	0.0594038	0.0221872	2.6774	0.00741968	0.140123	9	106306653	106308767	+	protein coding
ENSMUSG00000030852	TACC2	2289.25	0.119776	0.0447796	2.67478	0.00747774	0.140261	7	130179168	130366515	+	protein coding
ENSMUSG00000032093	CD3E	8129.77	0.123408	0.0461511	2.674	0.00749514	0.140261	9	44910038	44920925	-	protein coding
ENSMUSG00000020640	ITSN2	4077.77	0.0886569	0.0332574	2.66578	0.00768093	0.142728	12	4642638	4763962	+	protein coding
ENSMUSG00000022462	SLC38A2	8167.42	0.136883	0.0513611	2.66511	0.0076963	0.142728	15	96585273	96597611	-	protein coding
ENSMUSG00000006740	KIF5B	5873.35	0.0875149	0.0329296	2.65764	0.00786909	0.142807	18	6201002	6242174	-	protein coding
ENSMUSG00000010755	CARS	3878.15	0.199802	0.0753007	2.65339	0.00796872	0.142807	7	143110967	143153827	-	protein coding
ENSMUSG00000021392	NOL8	5055.76	0.116374	0.0437789	2.65821	0.00785571	0.142807	13	49806554	49832492	+	protein coding
ENSMUSG00000028896	RCC1	5415.33	0.0961313	0.036235	2.653	0.00797803	0.142807	4	132059230	132080916	-	protein coding
ENSMUSG00000030830	ITGAL	11897	0.0951959	0.0358032	2.65887	0.00784032	0.142807	7	126895432	126934310	+	protein coding
ENSMUSG00000042323	PBRM1	3532.26	0.129153	0.0485597	2.65966	0.00782185	0.142807	14	30741095	30843549	+	protein coding
ENSMUSG00000050565	TOR1AIP2	3175.32	-0.0905367	0.0341004	-2.65501	0.00793069	0.142807	1	155911149	155944607	+	protein coding
ENSMUSG00000058258	IDI1	12435.4	0.230947	0.0869415	2.65635	0.00789926	0.142807	13	8935537	8942487	+	protein coding
ENSMUSG00000020368	CANX	21972.8	0.0568623	0.0214623	2.64941	0.0080633	0.143089	11	50184788	50216500	-	protein coding
ENSMUSG00000032018	SC5D	3282.55	0.221084	0.0834441	2.64948	0.00806146	0.143089	9	42162891	42175552	-	protein coding
ENSMUSG00000020917	ACLY	9857.52	0.0948028	0.0358503	2.64441	0.00818333	0.144473	11	100367179	100418826	-	protein coding
ENSMUSG00000089911	MFSD14A	3964.73	0.0839154	0.0317471	2.64325	0.00821146	0.144473	3	116424813	116456326	-	protein coding
ENSMUSG00000028582	CC2D1B	2933.54	-0.130642	0.0494567	-2.64154	0.00825309	0.144587	4	108477137	108491320	+	protein coding
ENSMUSG00000022000	ZC3H13	2887.12	0.131977	0.0500381	2.63754	0.00835106	0.145683	14	75521813	75581866	+	protein coding
ENSMUSG00000018965	YWHAH	7206.99	-0.0614802	0.0233303	-2.63521	0.00840848	0.146066	5	33176160	33185310	+	protein coding
ENSMUSG00000026176	CTDSP1	1731.94	0.0848744	0.0323103	2.62685	0.0086179	0.147891	1	74430668	74436444	+	protein coding
ENSMUSG00000055491	PPRC1	11732.4	0.108224	0.0412013	2.62672	0.00862128	0.147891	19	46033325	46061354	+	protein coding
ENSMUSG00000071644	EEF1G	39610.3	0.0445912	0.016972	2.62734	0.0086056	0.147891	19	8944405	8955843	+	protein coding
ENSMUSG00000035242	OAZ1	8659.15	0.0864631	0.0329643	2.62293	0.0087176	0.148923	10	80662490	80665124	+	protein coding
ENSMUSG00000040463	MYBBP1A	32656.4	0.0826332	0.0315778	2.61681	0.00887557	0.150967	11	72332181	72342594	+	protein coding
ENSMUSG00000040747	CD53	12285.9	0.120778	0.0461836	2.61517	0.00891837	0.150967	3	106667237	106697465	-	protein coding
ENSMUSG00000041084	OSTC	2739.65	0.0828154	0.0316807	2.61406	0.00894726	0.150967	3	130489561	130503093	-	protein coding
ENSMUSG00000031167	RBM3	17721	0.068494	0.026314	2.60294	0.00924268	0.155315	X	8005214	8012119	-	protein coding
ENSMUSG00000030019	FBXL14	2187.6	0.0684739	0.0263513	2.5985	0.00936321	0.156701	6	119456629	119459591	+	protein coding
ENSMUSG00000002981	CLPTM1	4212.22	0.0650275	0.0250438	2.59656	0.00941638	0.156893	7	19365496	19398958	-	protein coding
ENSMUSG00000052331	ANKRD44	3259.73	0.148753	0.0573163	2.5953	0.00945092	0.156893	1	54684499	54965546	-	protein coding
ENSMUSG00000024981	ACSL5	8532.29	0.119457	0.0460851	2.5921	0.00953926	0.157723	19	55240370	55286152	+	protein coding
ENSMUSG00000000787	DDX3X	25611.1	0.0940758	0.0363968	2.58473	0.00974552	0.160016	X	13147209	13160291	+	protein coding
ENSMUSG00000025190	GOT1	2323.39	0.103974	0.0402432	2.58364	0.00977643	0.160016	19	43488191	43513044	-	protein coding
ENSMUSG00000031540	KAT6A	3726.7	0.120841	0.0467832	2.583	0.00979449	0.160016	8	23349551	23433275	+	protein coding
ENSMUSG00000020671	RAB10	5605.53	0.0516224	0.0200236	2.57807	0.00993525	0.160406	12	3297428	3359969	-	protein coding
ENSMUSG00000061024	RRS1	5407.83	0.0903968	0.0350633	2.57811	0.00993434	0.160406	1	9615633	9617680	+	protein coding
ENSMUSG00000079614	SEH1L	3967.08	0.0862776	0.0334379	2.58023	0.00987339	0.160406	18	67907946	67928557	+	protein coding
ENSMUSG00000001627	IFRD1	3575.4	0.216585	0.0845834	2.56062	0.0104487	0.167918	12	40251566	40298503	-	protein coding
ENSMUSG00000005087	CD44	7384.41	-0.134448	0.0525289	-2.55951	0.0104821	0.167918	2	102641486	102732010	-	protein coding
ENSMUSG00000042608	STK40	2207.77	0.145433	0.0570262	2.55028	0.0107637	0.17176	4	125997750	126034822	+	protein coding
ENSMUSG00000022124	FBXL3	1524.98	-0.12123	0.0476663	-2.5433	0.0109811	0.174553	14	103317675	103337002	-	protein coding
ENSMUSG00000024212	MLLT1	4176.99	0.0720466	0.0283851	2.53819	0.0111429	0.175096	17	57199611	57242415	-	protein coding
ENSMUSG00000081604	GM11518	8713.14	0.072356	0.0285068	2.5382	0.0111425	0.175096	11	93928044	93928454	-	processed pseudogene
ENSMUSG00000090019	GIMAP1	2917.36	0.120922	0.0475925	2.54078	0.0110606	0.175096	6	48715988	48720729	+	protein coding
ENSMUSG00000018379	SRSF1	23371.3	0.0735284	0.0291156	2.52539	0.011557	0.178539	11	87938199	87944581	+	protein coding
ENSMUSG00000032570	ATP2C1	2463.43	-0.112672	0.0445982	-2.52637	0.0115249	0.178539	9	105280738	105404518	-	protein coding
ENSMUSG00000033016	NFATC1	12216.7	0.0869513	0.0344399	2.52473	0.0115788	0.178539	18	80649420	80756286	-	protein coding
ENSMUSG00000037851	IARS	12135.5	0.149937	0.0593155	2.52779	0.0114783	0.178539	13	49835576	49887743	+	protein coding
ENSMUSG00000042111	CCDC115	2053.61	0.0983837	0.0389584	2.52536	0.0115581	0.178539	1	34475751	34478753	-	protein coding
ENSMUSG00000034154	INO80	3116.48	0.0991478	0.0393135	2.52198	0.0116696	0.179268	2	119203523	119308168	-	protein coding
ENSMUSG00000004897	HDGF	13542.9	0.0549484	0.0218068	2.51978	0.0117427	0.179663	3	87813628	87823439	+	protein coding
ENSMUSG00000020454	EIF4ENIF1	6065.77	0.107526	0.0426932	2.51859	0.0117826	0.179663	11	3152392	3194588	+	protein coding
ENSMUSG00000000078	KLF6	3625.56	-0.195703	0.0778797	-2.51289	0.0119748	0.180661	13	5911481	5920393	+	protein coding
ENSMUSG00000024370	CDC23	2167.69	0.0999309	0.0397901	2.51145	0.0120236	0.180661	18	34764004	34784788	-	protein coding
ENSMUSG00000028677	RNF220	3406.96	0.0745383	0.0296567	2.51337	0.0119583	0.180661	4	117128660	117354249	-	protein coding
ENSMUSG00000040651	TASOR	2047.23	0.111652	0.0444394	2.51246	0.0119892	0.180661	14	27150791	27205512	+	protein coding
ENSMUSG00000001918	SLC1A5	24748.9	0.104218	0.0417096	2.49865	0.0124666	0.18596	7	16515265	16532199	+	protein coding
ENSMUSG00000121137	NA	5950.02	0.124568	0.0498508	2.49882	0.0124606	0.18596	12	8622155	8638094	+	lncRNA
ENSMUSG00000050244	HEATR1	12621.8	0.0829446	0.0333116	2.48996	0.0127757	0.189883	13	12409908	12455170	+	protein coding
ENSMUSG00000016921	SRSF6	17264.3	0.0461575	0.0185543	2.48769	0.0128575	0.190411	2	162773448	162779041	+	protein coding
ENSMUSG00000074405	ZFP865	1813.35	-0.198864	0.080064	-2.48381	0.0129984	0.191808	7	5023375	5039767	+	protein coding
ENSMUSG00000021952	XPO4	4490.32	0.0912075	0.0367805	2.47978	0.0131464	0.192012	14	57814978	57902887	-	protein coding
ENSMUSG00000039682	LAP3	4337.86	0.115112	0.0464233	2.47962	0.0131521	0.192012	5	45650716	45670033	+	protein coding
ENSMUSG00000061755	BOD1L	1683.75	0.115199	0.0464406	2.48057	0.0131171	0.192012	5	41944881	42001658	-	protein coding
ENSMUSG00000029500	PGAM5	2408.27	0.0896497	0.0361993	2.47656	0.0132656	0.192984	5	110406996	110417779	-	protein coding
ENSMUSG00000000782	TCF7	3943.74	0.130239	0.0528177	2.46581	0.0136704	0.195772	11	52143198	52174158	-	protein coding
ENSMUSG00000014873	SURF2	3696.9	0.107489	0.0437283	2.45811	0.013967	0.195772	2	26806379	26810195	+	protein coding
ENSMUSG00000018547	PIP4K2B	1905.06	0.0924143	0.0375166	2.46329	0.0137667	0.195772	11	97605983	97635530	-	protein coding
ENSMUSG00000020994	PNN	6314.12	-0.0871995	0.035463	-2.45888	0.0139369	0.195772	12	59113670	59120784	+	protein coding
ENSMUSG00000024213	NUDT3	2647.2	0.10565	0.0428221	2.46719	0.0136178	0.195772	17	27798356	27842469	-	protein coding
ENSMUSG00000033228	SCAF11	6713.31	0.0646996	0.0263245	2.45777	0.0139803	0.195772	15	96309580	96358724	-	protein coding
ENSMUSG00000034290	NEK9	3407.05	0.0715115	0.0289979	2.46609	0.0136596	0.195772	12	85346288	85386136	-	protein coding
ENSMUSG00000036499	EEA1	4647.53	0.132346	0.0538116	2.45944	0.0139155	0.195772	10	95776512	95881380	+	protein coding
ENSMUSG00000036707	CAB39	6277.95	0.0648765	0.0263722	2.46004	0.0138923	0.195772	1	85721162	85779297	+	protein coding
ENSMUSG00000046711	HMGA1	7198.4	0.0906016	0.0368374	2.4595	0.013913	0.195772	17	27775471	27782648	+	protein coding
ENSMUSG00000050621	RPS27RT	18246.4	0.0751791	0.0305656	2.4596	0.0139094	0.195772	9	114811434	114811807	-	protein coding
ENSMUSG00000016495	PLGRKT	1754.62	-0.148247	0.0603748	-2.45544	0.0140711	0.196375	19	29325999	29344790	-	protein coding
ENSMUSG00000044791	SETD2	2796.48	0.165715	0.0675736	2.45236	0.0141923	0.196733	9	110361665	110447701	+	protein coding
ENSMUSG00000059743	FDPS	4537.3	0.235198	0.0959041	2.45243	0.0141896	0.196733	3	89000895	89009266	-	protein coding
ENSMUSG00000025823	PDIA4	3760.94	0.0925849	0.037861	2.44539	0.0144696	0.199904	6	47773075	47790364	-	protein coding
ENSMUSG00000024587	NARS	12306.1	0.157272	0.0643624	2.44354	0.0145438	0.200257	18	64632718	64649723	-	protein coding
ENSMUSG00000045827	SERPINB9	2504.72	-0.276485	0.113251	-2.44134	0.0146327	0.200809	13	33187233	33201940	+	protein coding
ENSMUSG00000045128	RPL18A	27876.5	0.066815	0.0274496	2.43409	0.0149291	0.204196	8	71347366	71350056	-	protein coding
ENSMUSG00000040354	MARS1	5927.61	0.136564	0.0562861	2.42624	0.015256	0.207291	10	127132090	127147655	-	protein coding
ENSMUSG00000051495	IRF2BP2	2783.89	0.116088	0.0478329	2.42696	0.015226	0.207291	8	127315035	127320725	-	protein coding
ENSMUSG00000021000	MIA2	4730.54	0.0865991	0.0357475	2.42252	0.0154132	0.208053	12	59142585	59238369	+	protein coding
ENSMUSG00000030036	MOGS	8519.01	0.0776889	0.0320637	2.42295	0.0153949	0.208053	6	83092477	83095879	+	protein coding
ENSMUSG00000002984	TOMM40	6144.42	0.0778958	0.032326	2.4097	0.0159658	0.208485	7	19435238	19449363	-	protein coding
ENSMUSG00000007029	VARS	11783.2	0.0836411	0.0347222	2.40886	0.0160023	0.208485	17	35219963	35235298	+	protein coding
ENSMUSG00000010067	RASSF1	1596.87	-0.104153	0.0432249	-2.40956	0.0159718	0.208485	9	107428754	107439466	+	protein coding
ENSMUSG00000022781	PAK2	8950.23	0.0651546	0.0270263	2.41078	0.0159184	0.208485	16	31835108	31898160	-	protein coding
ENSMUSG00000023118	SYMPK	6589.24	0.0818755	0.0339269	2.41329	0.0158091	0.208485	7	18758302	18788543	+	protein coding
ENSMUSG00000032413	RASA2	3700.39	0.11576	0.0479921	2.41206	0.0158626	0.208485	9	96421353	96513670	-	protein coding
ENSMUSG00000035049	RRP12	5798.64	0.105173	0.0434577	2.42012	0.0155154	0.208485	19	41851290	41884612	-	protein coding
ENSMUSG00000035325	SEC31A	4699.14	0.0767342	0.031832	2.4106	0.0159263	0.208485	5	100509508	100564093	-	protein coding
ENSMUSG00000037563	RPS16	14990	0.0917	0.0380417	2.41051	0.0159303	0.208485	7	28050077	28052580	+	protein coding
ENSMUSG00000038214	BEND3	2853.95	0.111088	0.0460681	2.41138	0.0158923	0.208485	10	43354827	43391392	+	protein coding
ENSMUSG00000062939	STAT4	1560.46	-0.128091	0.0530878	-2.41282	0.0158295	0.208485	1	52026307	52146348	+	protein coding
ENSMUSG00000030816	RNF40	3567.5	0.0897537	0.0373097	2.40564	0.0161441	0.20967	7	127187939	127203971	+	protein coding
ENSMUSG00000001211	AGPAT3	4838.28	0.106576	0.0445373	2.39297	0.0167128	0.216373	10	78105012	78188323	-	protein coding
ENSMUSG00000034681	RNPS1	9861.84	0.0594127	0.0248963	2.38641	0.017014	0.219582	17	24633539	24644875	+	protein coding
ENSMUSG00000025982	SF3B1	16916.9	0.0488586	0.020548	2.37778	0.0174171	0.222151	1	55024328	55066640	-	protein coding
ENSMUSG00000027405	NOP56	24183.9	0.057482	0.0241645	2.37878	0.0173699	0.222151	2	130116350	130121233	+	protein coding
ENSMUSG00000032518	RPSA	72194.4	0.0636835	0.0267855	2.37753	0.0174289	0.222151	9	119956755	119961435	+	protein coding
ENSMUSG00000034926	DHCR24	4780.5	0.144291	0.0606449	2.37928	0.0173464	0.222151	4	106418235	106446310	+	protein coding
ENSMUSG00000022636	ALCAM	2292.45	-0.137766	0.0580982	-2.37125	0.0177278	0.224571	16	52069359	52274437	-	protein coding
ENSMUSG00000042350	AREL1	1885.23	0.121478	0.0512234	2.37153	0.0177144	0.224571	12	84964922	85017674	-	protein coding
ENSMUSG00000001467	CYP51	8913.64	0.192752	0.0813354	2.36984	0.0177959	0.224741	5	4131145	4154746	-	protein coding
ENSMUSG00000040111	GRAMD1B	11981.5	-0.14314	0.0605454	-2.36418	0.0180702	0.227507	9	40204529	40442679	-	protein coding
ENSMUSG00000020220	VPS13D	1897.06	0.272011	0.115206	2.36108	0.018222	0.227828	4	144699192	144921575	-	protein coding
ENSMUSG00000021215	NET1	2064.01	0.128561	0.0544689	2.36027	0.0182616	0.227828	13	3932018	3968220	-	protein coding
ENSMUSG00000028430	NOL6	7864.24	0.0771688	0.0326694	2.36211	0.0181712	0.227828	4	41114427	41124455	-	protein coding
ENSMUSG00000020697	LIG3	3990.19	0.132909	0.0565701	2.34945	0.0188013	0.22969	11	82671934	82695100	+	protein coding
ENSMUSG00000020899	PFAS	7979.82	0.0713745	0.0303634	2.35067	0.0187394	0.22969	11	68876523	68899286	-	protein coding
ENSMUSG00000026020	NOP58	17330.8	0.0756428	0.032158	2.35222	0.0186616	0.22969	1	59724130	59758203	+	protein coding
ENSMUSG00000026626	PPP2R5A	4726.71	0.0629368	0.0268256	2.34614	0.0189688	0.22969	1	191084172	191135469	-	protein coding
ENSMUSG00000028514	USP24	5673.5	0.110979	0.0472816	2.34718	0.0189159	0.22969	4	106173410	106298519	+	protein coding
ENSMUSG00000039205	CIZ1	1867.63	-0.1381	0.0587093	-2.35227	0.0186592	0.22969	2	32242339	32270982	+	protein coding
ENSMUSG00000039361	PICALM	8102	0.0845833	0.0360474	2.34644	0.0189535	0.22969	7	89779421	89862673	+	protein coding
ENSMUSG00000066232	IPO7	15047.4	0.0537585	0.0228962	2.34793	0.0188783	0.22969	7	109617481	109655816	+	protein coding
ENSMUSG00000068739	SARS	6337.53	0.126789	0.0540152	2.34728	0.0189109	0.22969	3	108332181	108352525	-	protein coding
ENSMUSG00000071645	TUT1	2698.43	0.0646986	0.0275623	2.34736	0.0189072	0.22969	19	8931211	8943574	+	protein coding
ENSMUSG00000029298	GBP9	2707.88	-0.217697	0.0929505	-2.34208	0.0191766	0.231525	5	105225496	105287405	-	protein coding
ENSMUSG00000025508	RPLP2	25446	0.0847027	0.0361841	2.34088	0.0192382	0.231589	7	141027283	141031498	+	protein coding
ENSMUSG00000038902	POGZ	2451.69	0.101234	0.0433532	2.3351	0.0195381	0.234514	3	94744878	94789637	+	protein coding
ENSMUSG00000033444	SPECC1L	1875.72	0.0982766	0.0421148	2.33354	0.0196197	0.234594	10	75047905	75148577	+	protein coding
ENSMUSG00000121069	NA	22175.6	0.12111	0.0519162	2.3328	0.0196587	0.234594	15	82247110	82252084	+	lncRNA
ENSMUSG00000031320	RPS4X	47766	0.0548807	0.023569	2.32852	0.0198847	0.235923	X	101228547	101233000	-	protein coding
ENSMUSG00000036246	GMIP	3487.94	-0.129509	0.0556182	-2.32854	0.0198833	0.235923	8	70261329	70274520	+	protein coding
ENSMUSG00000025225	NFKB2	9980.82	-0.0842462	0.0362224	-2.3258	0.0200292	0.236954	19	46292759	46300824	+	protein coding
ENSMUSG00000086583	GM15500	48836	0.0701159	0.0301649	2.32442	0.0201028	0.237144	7	114304452	114305471	-	transcribed processed pseudogene
ENSMUSG00000004865	SRPK1	7683.35	0.081539	0.035124	2.32146	0.0202618	0.238253	17	28806622	28841683	-	protein coding
ENSMUSG00000017707	SERINC3	4981.21	0.100135	0.0431521	2.32052	0.0203125	0.238253	2	163465192	163487051	-	protein coding
ENSMUSG00000041720	PI4KA	4762.71	0.101893	0.0439394	2.31895	0.0203978	0.238573	16	17098215	17224178	-	protein coding
ENSMUSG00000028760	EIF4G3	7482.32	0.0786019	0.0339253	2.31691	0.0205085	0.239188	4	137720333	137935819	+	protein coding
ENSMUSG00000048251	BCL11B	3750.14	0.0910961	0.039345	2.31532	0.0205957	0.239527	12	107876662	107969861	-	protein coding
ENSMUSG00000019951	UHRF1BP1L	2390.68	0.115375	0.0499337	2.31057	0.0208566	0.241877	10	89580853	89655733	+	protein coding
ENSMUSG00000024491	RBM27	3878.54	0.0751531	0.0326015	2.3052	0.0211551	0.244651	18	42408418	42474607	+	protein coding
ENSMUSG00000032178	ILF3	7892.07	0.0643635	0.0279904	2.29949	0.0214772	0.247679	9	21279167	21316657	+	protein coding
ENSMUSG00000022864	D16ERTD472E	4103.99	0.0971408	0.0422676	2.29823	0.0215486	0.247809	16	78337226	78373596	-	protein coding
ENSMUSG00000029366	DCK	1719.79	-0.106729	0.0465006	-2.29521	0.0217214	0.2491	5	88912855	88931140	+	protein coding
ENSMUSG00000032228	TCF12	3235.63	0.0994875	0.0433769	2.29356	0.0218159	0.249489	9	71749970	72019153	-	protein coding
ENSMUSG00000041763	TPP2	6046	0.0957757	0.0417856	2.29208	0.0219012	0.24977	1	43972807	44042160	+	protein coding
ENSMUSG00000071866	PPIA	38140.1	0.0604322	0.026428	2.28667	0.0222149	0.252142	11	6365443	6369817	+	protein coding
ENSMUSG00000093930	HMGCS1	10611.3	0.235089	0.102821	2.28639	0.0222316	0.252142	13	120151915	120169796	+	protein coding
ENSMUSG00000006005	TPR	12590.8	0.0878184	0.0384538	2.28374	0.0223868	0.252826	1	150268589	150325686	+	protein coding
ENSMUSG00000023883	PHF10	3356.93	0.129841	0.0568662	2.28327	0.0224147	0.252826	17	15165271	15181535	-	protein coding
ENSMUSG00000005034	PRKACB	2163.19	-0.0839159	0.0367866	-2.28116	0.0225393	0.253536	3	146435329	146518745	-	protein coding
ENSMUSG00000023286	UBE2J2	2575.83	0.0831216	0.0365413	2.27473	0.0229223	0.254334	4	156028288	156044061	+	protein coding
ENSMUSG00000024359	HSPA9	29558.9	0.0450285	0.0197922	2.27506	0.0229021	0.254334	18	35070467	35087410	-	protein coding
ENSMUSG00000030678	MAZ	5925.67	0.0715452	0.0314325	2.27616	0.0228367	0.254334	7	126621302	126626209	-	protein coding
ENSMUSG00000038127	CCDC50	7816.11	0.114026	0.0500549	2.27802	0.0227255	0.254334	16	27207619	27270968	+	protein coding
ENSMUSG00000042688	MAPK6	8705.14	0.0870339	0.0382865	2.27322	0.0230127	0.254334	9	75276344	75317287	-	protein coding
ENSMUSG00000044894	UQCRQ	2451.59	0.0754788	0.0331399	2.27758	0.0227515	0.254334	11	53318749	53321658	-	protein coding
ENSMUSG00000051695	PCBP1	17293.5	0.0677864	0.029826	2.27273	0.0230426	0.254334	6	86501474	86503303	-	protein coding
ENSMUSG00000025007	ALDH18A1	5330.45	0.200682	0.0883971	2.27023	0.0231935	0.255315	19	40538701	40576907	-	protein coding
ENSMUSG00000020075	DDX21	37091.5	0.0711303	0.0314361	2.2627	0.0236545	0.259694	10	62416030	62438060	-	protein coding
ENSMUSG00000093674	RPL41	24839.7	0.0839558	0.0371333	2.26093	0.0237637	0.2602	10	128383983	128385174	-	protein coding
ENSMUSG00000021610	CLPTM1L	7185.02	0.0545016	0.0241321	2.25847	0.0239166	0.26118	13	73752125	73768724	+	protein coding
ENSMUSG00000028970	ABCB1B	3135.49	0.0964107	0.0427183	2.2569	0.0240146	0.261555	5	8848147	8916315	+	protein coding
ENSMUSG00000041571	SELENOW	2365.82	0.0998188	0.0442518	2.2557	0.0240894	0.261679	7	15651133	15656327	-	protein coding
ENSMUSG00000032624	EML4	4620.85	0.0901199	0.0399838	2.25391	0.024202	0.26221	17	83658360	83787790	+	protein coding
ENSMUSG00000001127	ARAF	2390.95	-0.0748281	0.0332817	-2.24833	0.0245553	0.262304	X	20664053	20726758	+	protein coding
ENSMUSG00000001440	KPNB1	35607.8	0.0494886	0.0220405	2.24534	0.024746	0.262304	11	97050540	97078707	-	protein coding
ENSMUSG00000001445	MRPL10	1641.7	0.0761587	0.0338833	2.24767	0.024597	0.262304	11	96932386	96940039	+	protein coding
ENSMUSG00000020437	MYO1G	6506.63	-0.156895	0.069894	-2.24475	0.0247841	0.262304	11	6456548	6470965	-	protein coding
ENSMUSG00000021248	TMED10	5620.39	0.0529817	0.0235976	2.24521	0.0247545	0.262304	12	85387388	85421621	-	protein coding
ENSMUSG00000039157	FAM102A	1999.07	-0.176358	0.0784869	-2.24698	0.0246414	0.262304	2	32425344	32459768	+	protein coding
ENSMUSG00000039630	HNRNPU	51015.5	0.0408127	0.0181588	2.24755	0.0246051	0.262304	1	178148673	178165362	-	protein coding
ENSMUSG00000040945	RCC2	15998.9	0.0677555	0.0301166	2.24978	0.0244632	0.262304	4	140427852	140450531	+	protein coding
ENSMUSG00000055204	ANKRD17	6745.52	0.0879187	0.0390945	2.24888	0.0245202	0.262304	5	90375025	90514436	-	protein coding
ENSMUSG00000022992	KANSL2	3332.03	0.0692128	0.0308521	2.24337	0.0248727	0.262566	15	98415539	98432145	-	protein coding
ENSMUSG00000003402	PRKCSH	4658.03	0.0560178	0.0249897	2.24163	0.0249851	0.262945	9	21914102	21925518	+	protein coding
ENSMUSG00000015937	MACROH2A1	6301.21	0.0718631	0.0320697	2.24084	0.0250363	0.262945	13	56221432	56284174	-	protein coding
ENSMUSG00000020571	PDIA6	7325.63	0.0440447	0.0196817	2.23785	0.0252306	0.264243	12	17316546	17334771	+	protein coding
ENSMUSG00000025809	ITGB1	5757.92	-0.0787834	0.0352497	-2.23501	0.0254167	0.264243	8	129412135	129459681	+	protein coding
ENSMUSG00000028884	RPA2	1770.44	-0.0905954	0.0405326	-2.23512	0.0254094	0.264243	4	132495643	132506063	+	protein coding
ENSMUSG00000030748	IL4RA	6357.07	-0.0908976	0.0406424	-2.23652	0.0253177	0.264243	7	125151292	125178646	+	protein coding
ENSMUSG00000025786	ZDHHC3	4309.63	0.0825049	0.0369621	2.23215	0.0256051	0.265532	9	122895225	122942270	-	protein coding
ENSMUSG00000002949	TIMM44	2791.24	0.0727306	0.0326075	2.23048	0.0257153	0.266004	8	4309731	4325913	-	protein coding
ENSMUSG00000025591	TMA16	3325.69	0.0822363	0.0369035	2.22841	0.0258529	0.266091	8	66925770	66939182	-	protein coding
ENSMUSG00000031770	HERPUD1	1829.28	0.162754	0.0730269	2.22869	0.0258347	0.266091	8	95113066	95122005	+	protein coding
ENSMUSG00000047036	ZFP445	4656	-0.0880113	0.0395334	-2.22625	0.0259972	0.266909	9	122673594	122695071	-	protein coding
ENSMUSG00000050912	TMEM123	4224.54	0.0773849	0.0347983	2.22381	0.0261613	0.267925	9	7764042	7794334	+	protein coding
ENSMUSG00000036093	ARL5A	3852.05	0.0836959	0.0376713	2.22174	0.0263006	0.268684	2	52287963	52314913	-	protein coding
ENSMUSG00000034422	PARP14	3753.36	-0.136914	0.0616922	-2.21931	0.0264654	0.269698	16	35653244	35691914	-	protein coding
ENSMUSG00000024785	RCL1	4466.68	0.0752699	0.034044	2.21096	0.0270385	0.274858	19	29078775	29121329	+	protein coding
ENSMUSG00000066441	RDH11	2230.47	0.174425	0.0789273	2.20995	0.0271086	0.274892	12	79221111	79239067	-	protein coding
ENSMUSG00000024991	EIF3A	29595.8	0.0759986	0.0344202	2.20797	0.0272467	0.275613	19	60749555	60779096	-	protein coding
ENSMUSG00000020691	METTL2	1887.91	0.0801371	0.0363914	2.20209	0.0276589	0.278415	11	105017251	105031220	+	protein coding
ENSMUSG00000055660	METTL4	1767.9	0.101071	0.0458801	2.20294	0.0275988	0.278415	17	95030018	95057447	-	protein coding
ENSMUSG00000076928	TRAC	17825.8	0.0658918	0.0299497	2.20008	0.0278013	0.279166	14	54457978	54461663	+	TR C gene
ENSMUSG00000028540	DPH2	2217.5	0.0929277	0.0423054	2.19659	0.0280497	0.280358	4	117745840	117749229	-	protein coding
ENSMUSG00000038664	HERC1	2275.71	0.0924376	0.042084	2.1965	0.0280562	0.280358	9	66257732	66416057	+	protein coding
ENSMUSG00000032485	SCAP	4960.71	0.0872777	0.0398134	2.19217	0.0283674	0.280656	9	110162356	110214018	+	protein coding
ENSMUSG00000039967	ZFP292	2097.67	0.110603	0.0504946	2.1904	0.0284951	0.280656	4	34803113	34882960	-	protein coding
ENSMUSG00000040225	PRRC2C	15148.5	0.119296	0.0544473	2.19104	0.028449	0.280656	1	162498294	162568125	-	protein coding
ENSMUSG00000051306	USP42	1724.69	0.0779621	0.0355725	2.19164	0.0284054	0.280656	5	143696080	143718035	-	protein coding
ENSMUSG00000058301	UPF1	6902.88	0.0556692	0.0253794	2.19348	0.0282725	0.280656	8	70784175	70805928	-	protein coding
ENSMUSG00000059734	NDUFS8	1603.34	0.106305	0.0484577	2.19377	0.0282517	0.280656	19	3958863	3962774	-	protein coding
ENSMUSG00000011114	TBRG1	2351.63	-0.0644841	0.0295334	-2.18343	0.029004	0.281317	9	37560059	37568608	-	protein coding
ENSMUSG00000021111	PAPOLA	10019.7	0.0600009	0.0274793	2.18349	0.0289995	0.281317	12	105750953	105805203	+	protein coding
ENSMUSG00000025246	TBL1X	5732.92	0.0742127	0.0339326	2.18706	0.0287381	0.281317	X	76554619	76706589	+	protein coding
ENSMUSG00000028759	HP1BP3	2811.63	-0.0740094	0.033918	-2.18201	0.0291088	0.281317	4	137943607	137971994	+	protein coding
ENSMUSG00000039068	ZZZ3	4294.88	0.0931628	0.0426386	2.18494	0.0288933	0.281317	3	152101110	152168463	+	protein coding
ENSMUSG00000041235	CHD7	3996.47	0.195242	0.0894611	2.18242	0.0290787	0.281317	4	8690406	8867659	+	protein coding
ENSMUSG00000071415	RPL23	24326.8	0.0724294	0.033135	2.18589	0.0288235	0.281317	11	97668353	97673263	-	protein coding
ENSMUSG00000078427	SARNP	2643.36	0.0752511	0.0344685	2.18319	0.0290222	0.281317	10	128653202	128713498	+	protein coding
ENSMUSG00000020594	PUM2	8943.41	0.0712043	0.0326794	2.17888	0.0293409	0.282235	12	8724134	8802581	+	protein coding
ENSMUSG00000068328	AUP1	4722.13	0.0767512	0.0352113	2.17973	0.0292774	0.282235	6	83031502	83034789	+	protein coding
ENSMUSG00000018930	CCL4	43095.9	-0.152831	0.0702078	-2.17684	0.0294921	0.283028	11	83553410	83555509	+	protein coding
ENSMUSG00000038766	GABPB2	4533.54	0.0806068	0.0370679	2.17457	0.0296621	0.283998	3	95089077	95125227	-	protein coding
ENSMUSG00000020741	CLUH	14152.9	0.0819864	0.0378707	2.1649	0.030395	0.287738	11	74540321	74561673	+	protein coding
ENSMUSG00000020936	NMT1	3963.29	0.100763	0.0465655	2.1639	0.0304719	0.287738	11	102919016	102959738	+	protein coding
ENSMUSG00000031960	AARS	7959.34	0.138534	0.0639653	2.16577	0.0303289	0.287738	8	111759776	111784296	+	protein coding
ENSMUSG00000035530	EIF1	24006.8	0.0708796	0.0327068	2.16712	0.0302258	0.287738	11	100210711	100212922	+	protein coding
ENSMUSG00000041438	UTP4	6526.53	0.0644761	0.0297928	2.16415	0.0304529	0.287738	8	107620268	107649720	+	protein coding
ENSMUSG00000067038	RPS12-PS3	8384.72	0.157072	0.0725874	2.1639	0.0304722	0.287738	19	59310803	59311198	+	processed pseudogene
ENSMUSG00000027806	TSC22D2	1676.9	0.0999705	0.0462508	2.16149	0.0306579	0.288829	3	58322136	58374204	+	protein coding
ENSMUSG00000046721	RPL14-PS1	5430.54	0.118334	0.0548163	2.15873	0.0308713	0.290176	7	44974389	44975041	+	processed pseudogene
ENSMUSG00000004612	NKG7	3385.17	-0.157904	0.0734395	-2.15013	0.0315449	0.292268	7	43086497	43087673	+	protein coding
ENSMUSG00000019943	ATP2B1	3109.78	0.118193	0.0548749	2.15386	0.0312512	0.292268	10	98750268	98862005	+	protein coding
ENSMUSG00000024817	UHRF2	1663.57	-0.122994	0.0571445	-2.15234	0.0313706	0.292268	19	30007913	30071122	+	protein coding
ENSMUSG00000031701	DNAJA2	8667.21	0.0862469	0.0401047	2.15054	0.0315122	0.292268	8	86264262	86281973	-	protein coding
ENSMUSG00000040761	SPEN	3273.04	0.13274	0.0617393	2.15	0.031555	0.292268	4	141195201	141265908	-	protein coding
ENSMUSG00000041375	CCDC9	2699.89	0.0933136	0.0434108	2.14955	0.0315908	0.292268	7	16007967	16020720	-	protein coding
ENSMUSG00000041841	RPL37	8480.97	0.066554	0.0309053	2.15348	0.0312809	0.292268	15	5146127	5148622	+	protein coding
ENSMUSG00000021377	DEK	8910.5	0.0567094	0.0263949	2.1485	0.0316739	0.29238	13	47238251	47259677	-	protein coding
ENSMUSG00000022475	HDAC7	9505.32	0.0928448	0.0432533	2.14654	0.0318303	0.292926	15	97690545	97742383	-	protein coding
ENSMUSG00000022769	SDF2L1	1535.06	0.116428	0.054254	2.14597	0.0318753	0.292926	16	16948002	16950247	-	protein coding
ENSMUSG00000041164	ZMIZ2	7995.3	-0.0661977	0.0308662	-2.14466	0.0319798	0.293232	11	6339074	6356158	+	protein coding
ENSMUSG00000040699	LIMD2	7060.67	0.102984	0.0480642	2.14264	0.0321421	0.294065	11	106047082	106051686	-	protein coding
ENSMUSG00000018819	LSP1	2069.01	-0.156693	0.0732374	-2.13953	0.032393	0.295703	7	142014546	142048604	+	protein coding
ENSMUSG00000022772	SENP5	2207.06	0.0957602	0.0448258	2.13628	0.0326569	0.296796	16	31778490	31822105	-	protein coding
ENSMUSG00000042460	C1GALT1	1754.07	0.0708785	0.033167	2.13702	0.0325966	0.296796	6	7844842	7875687	+	protein coding
ENSMUSG00000020460	RPS27A	26484.5	0.0675635	0.0316792	2.13274	0.0329461	0.297455	11	29495846	29498109	-	protein coding
ENSMUSG00000038304	CD160	3140.02	-0.171412	0.0803244	-2.134	0.0328426	0.297455	3	96706079	96736667	-	protein coding
ENSMUSG00000063870	CHD4	24745.3	0.0863919	0.0404962	2.13333	0.0328974	0.297455	6	125072944	125107554	+	protein coding
ENSMUSG00000061315	NACA	20142.3	0.0448622	0.0210451	2.13172	0.03303	0.297559	10	127871444	127884506	+	protein coding
ENSMUSG00000042369	RBM45	1603.22	0.0836206	0.0392732	2.1292	0.0332375	0.298774	2	76200328	76214112	+	protein coding
ENSMUSG00000016257	PRELID3B	3329.67	0.0767761	0.0361214	2.1255	0.0335448	0.298926	2	174306860	174314874	-	protein coding
ENSMUSG00000019920	LIMS1	1741.05	0.0983876	0.0462763	2.12609	0.0334958	0.298926	10	58159288	58260513	+	protein coding
ENSMUSG00000040549	CKAP5	3778.22	0.0984014	0.0462603	2.12713	0.0334097	0.298926	2	91357107	91451009	+	protein coding
ENSMUSG00000114797	GM49336	4462.66	0.0609784	0.0286852	2.12578	0.0335218	0.298926	14	60442731	60488956	-	protein coding
ENSMUSG00000030591	PSMD8	4643.88	0.045303	0.0213667	2.12026	0.0339842	0.301536	7	28873613	28880126	-	protein coding
ENSMUSG00000031805	JAK3	5201.15	-0.0899933	0.042438	-2.12058	0.0339569	0.301536	8	72128940	72143219	+	protein coding
ENSMUSG00000017756	SLC12A7	1620.65	0.196886	0.0930256	2.11647	0.034305	0.303728	13	73881213	73964873	+	protein coding
ENSMUSG00000006307	KMT2B	4209.82	-0.103934	0.0492794	-2.10907	0.0349385	0.306936	7	30268283	30288151	-	protein coding
ENSMUSG00000025220	OGA	3859.24	-0.0968107	0.0459135	-2.10854	0.034984	0.306936	19	45738698	45772276	-	protein coding
ENSMUSG00000027363	USP8	2442.78	0.0534538	0.0253351	2.10987	0.0348693	0.306936	2	126549248	126601217	+	protein coding
ENSMUSG00000027804	PPID	9918.59	0.0740986	0.0351489	2.10813	0.0350193	0.306936	3	79498649	79510957	+	protein coding
ENSMUSG00000070697	UTP3	3254.97	0.0741728	0.0351881	2.1079	0.03504	0.306936	5	88702321	88703949	+	protein coding
ENSMUSG00000003848	NOB1	3297.63	0.0718665	0.0341883	2.10208	0.0355463	0.308236	8	108139118	108151683	-	protein coding
ENSMUSG00000024789	JAK2	9321.44	-0.142251	0.0676474	-2.10283	0.0354809	0.308236	19	29229228	29290480	+	protein coding
ENSMUSG00000025016	TM9SF3	9348.99	0.0474023	0.0225415	2.10289	0.035475	0.308236	19	41199283	41252436	-	protein coding
ENSMUSG00000030286	EMC3	2061.96	0.0594532	0.028278	2.10245	0.0355138	0.308236	6	113491835	113508613	-	protein coding
ENSMUSG00000069682	GM10275	38541.8	0.0649715	0.030911	2.10189	0.0355628	0.308236	10	29574731	29575389	-	transcribed processed pseudogene
ENSMUSG00000057541	PUS7	6655.9	0.0732213	0.0348621	2.10031	0.0357016	0.308788	5	23945646	23988709	-	protein coding
ENSMUSG00000033732	SF3B3	16413.1	0.0578372	0.0275639	2.09829	0.0358793	0.309675	8	111536871	111573419	-	protein coding
ENSMUSG00000031299	PDHA1	4813.28	0.0613617	0.029273	2.09619	0.0360652	0.310628	X	158905205	158921409	-	protein coding
ENSMUSG00000021273	FDFT1	1939.82	0.238967	0.11413	2.09381	0.0362765	0.311596	14	63382599	63417027	-	protein coding
ENSMUSG00000024613	TCOF1	13071.9	0.0599255	0.0286283	2.09323	0.0363289	0.311596	18	60946827	60982043	-	protein coding
ENSMUSG00000024327	SLC39A7	4624.44	0.0980138	0.0468948	2.09008	0.0366105	0.313359	17	34247243	34250656	-	protein coding
ENSMUSG00000006333	RPS9	36941.1	0.0531138	0.0254434	2.08753	0.0368404	0.314021	7	3706992	3709896	+	protein coding
ENSMUSG00000018143	MAFK	3878.49	0.0935479	0.0448088	2.08771	0.0368238	0.314021	5	139777268	139788408	+	protein coding
ENSMUSG00000024081	CEBPZ	6855.83	0.0611727	0.0293456	2.08456	0.037109	0.315656	17	79226435	79244495	-	protein coding
ENSMUSG00000015087	RABL6	3588.73	0.0881925	0.04238	2.08099	0.0374347	0.31777	2	25473030	25498533	-	protein coding
ENSMUSG00000020549	ELAC2	4748.05	0.0674075	0.032461	2.07657	0.0378412	0.318594	11	64869864	64892895	+	protein coding
ENSMUSG00000027599	ARMC1	1746.22	0.0687337	0.0330837	2.07757	0.0377487	0.318594	3	19185566	19217229	-	protein coding
ENSMUSG00000028683	EIF2B3	2111.41	0.0741569	0.0357002	2.07721	0.0377817	0.318594	4	116876599	116944503	+	protein coding
ENSMUSG00000054079	UTP18	4540.17	0.0667604	0.0321452	2.07684	0.0378164	0.318594	11	93750069	93776592	-	protein coding
ENSMUSG00000029482	AACS	2376.37	0.13619	0.0656197	2.07545	0.0379448	0.318813	5	125552878	125594474	+	protein coding
ENSMUSG00000032834	PWP2	5718.42	0.0925704	0.0446227	2.07451	0.0380317	0.318893	10	78006743	78020983	-	protein coding
ENSMUSG00000041408	WAPL	6067.97	0.0999095	0.0482813	2.06932	0.0385159	0.321171	14	34395885	34469940	+	protein coding
ENSMUSG00000062647	RPL7A	34709.3	0.0627845	0.0303348	2.06972	0.0384788	0.321171	2	26800776	26803330	+	protein coding
ENSMUSG00000064345	MT-ND2	43508.4	0.11189	0.0540769	2.06909	0.0385374	0.321171	MT	3914	4951	+	protein coding
ENSMUSG00000001416	CCT3	18497.8	0.0562693	0.027246	2.06523	0.0389009	0.323167	3	88204423	88229074	+	protein coding
ENSMUSG00000001436	SLC19A1	6076.81	0.0731615	0.0354313	2.06489	0.0389339	0.323167	10	76868075	76896836	+	protein coding
ENSMUSG00000053119	CHMP3	1550.3	-0.120944	0.0586283	-2.0629	0.0391223	0.323427	6	71520781	71559593	+	protein coding
ENSMUSG00000068240	GM11808	19180.6	0.0640497	0.0310484	2.0629	0.0391219	0.323427	4	3973092	3973595	-	protein coding
ENSMUSG00000032094	CD3D	3775.29	0.0800778	0.0388512	2.06114	0.0392899	0.323584	9	44893084	44898637	+	protein coding
ENSMUSG00000032434	CMTM6	4261.73	0.0480948	0.0233351	2.06105	0.0392985	0.323584	9	114560184	114578412	+	protein coding
ENSMUSG00000024308	TAPBP	7455.89	-0.14535	0.0706552	-2.05717	0.0396696	0.325575	17	34134873	34148266	+	protein coding
ENSMUSG00000041453	RPL21	22423	0.0868421	0.0422204	2.05687	0.0396984	0.325575	5	146769700	146773842	+	protein coding
ENSMUSG00000022463	SREBF2	11481.3	0.10891	0.0529818	2.05561	0.0398198	0.32592	15	82031382	82089580	+	protein coding
ENSMUSG00000021494	DDX41	3479.79	0.0703473	0.0342672	2.0529	0.040082	0.327415	13	55678223	55684471	-	protein coding
ENSMUSG00000035150	EIF2S3X	13886.9	0.0427903	0.0209084	2.04656	0.0407016	0.331819	X	93232313	93256468	-	protein coding
ENSMUSG00000029625	CPSF4	1904.75	0.0631398	0.0308905	2.04399	0.0409546	0.331953	5	145104023	145118851	+	protein coding
ENSMUSG00000040648	PPIP5K2	4656.38	0.0998708	0.0488501	2.04443	0.0409106	0.331953	1	97633773	97698136	-	protein coding
ENSMUSG00000061136	PRPF40A	7148.75	-0.0705174	0.0345008	-2.04394	0.04096	0.331953	2	53024716	53081714	-	protein coding
ENSMUSG00000003746	MAN1A	3164.11	-0.0584972	0.0286541	-2.04149	0.0412017	0.333256	10	53780881	53952705	-	protein coding
ENSMUSG00000062627	MYSM1	1540.12	-0.118189	0.0579232	-2.04045	0.0413056	0.333441	4	94830277	94867337	-	protein coding
ENSMUSG00000015755	TAB2	3500.71	0.0657308	0.032306	2.03463	0.0418877	0.334858	10	7781417	7831994	-	protein coding
ENSMUSG00000024853	SF3B2	10665.7	0.0343386	0.0168731	2.03511	0.0418397	0.334858	19	5323960	5345483	-	protein coding
ENSMUSG00000038250	USP38	3423.97	0.0743242	0.0364994	2.03631	0.041719	0.334858	8	81707362	81741557	-	protein coding
ENSMUSG00000047675	RPS8	27693.3	0.0723602	0.0355504	2.03542	0.0418083	0.334858	4	117011024	117013440	-	protein coding
ENSMUSG00000064367	MT-ND5	45091.5	0.154322	0.0758335	2.03501	0.0418497	0.334858	MT	11742	13565	+	protein coding
ENSMUSG00000007411	MARK3	2021.51	0.0952537	0.0470951	2.02258	0.0431161	0.335539	12	111540957	111622655	+	protein coding
ENSMUSG00000019818	CD164	11641.8	0.0671385	0.0330951	2.02866	0.0424934	0.335539	10	41395410	41407044	+	protein coding
ENSMUSG00000021298	GPR132	2157.29	-0.142574	0.070524	-2.02164	0.0432136	0.335539	12	112814493	112831848	-	protein coding
ENSMUSG00000024483	ANKHD1	3238.5	0.114185	0.0564581	2.02248	0.0431266	0.335539	18	36693040	36791966	+	protein coding
ENSMUSG00000026430	RASSF5	3845.77	0.0730386	0.0361258	2.02179	0.0431986	0.335539	1	131104147	131172995	-	protein coding
ENSMUSG00000028948	NOL9	6581.75	0.0620435	0.0305623	2.03007	0.0423496	0.335539	4	152123778	152145951	+	protein coding
ENSMUSG00000030560	CTSC	3065.23	0.0784368	0.038763	2.0235	0.0430217	0.335539	7	87927293	87960096	+	protein coding
ENSMUSG00000031527	ERI1	3529.91	0.109283	0.0540032	2.02363	0.0430078	0.335539	8	35932407	35963350	-	protein coding
ENSMUSG00000032402	SMAD3	1753.87	-0.147355	0.0725943	-2.02985	0.0423721	0.335539	9	63554049	63665276	-	protein coding
ENSMUSG00000032575	MANF	3714.48	0.0770174	0.0380155	2.02595	0.0427701	0.335539	9	106715511	106769178	-	protein coding
ENSMUSG00000034024	CCT2	24175.6	0.035894	0.0177406	2.02327	0.0430454	0.335539	10	116886906	116899719	-	protein coding
ENSMUSG00000038279	NOP2	10603.7	0.0645655	0.0318393	2.02785	0.0425752	0.335539	6	125108872	125121716	+	protein coding
ENSMUSG00000038773	KDM3B	2267.12	0.0922696	0.0455379	2.02621	0.0427429	0.335539	18	34910100	34971713	+	protein coding
ENSMUSG00000047388	ATMIN	1630.95	0.100334	0.0493699	2.0323	0.0421234	0.335539	8	117670132	117687184	+	protein coding
ENSMUSG00000053289	DDX10	4939.57	0.0638179	0.0314041	2.03215	0.0421384	0.335539	9	53009935	53159353	-	protein coding
ENSMUSG00000058603	RPL28-PS1	9648.55	0.0649652	0.0321447	2.02103	0.0432769	0.335539	1	127966306	127966719	+	processed pseudogene
ENSMUSG00000020077	SRGN	21475.1	0.0720457	0.0356656	2.02003	0.0433799	0.335607	10	62329612	62363230	-	protein coding
ENSMUSG00000033880	LGALS3BP	2377.6	-0.2008	0.0994369	-2.01937	0.0434488	0.335607	11	118283577	118292918	-	protein coding
ENSMUSG00000017548	SUZ12	8247	0.0641128	0.0318291	2.01428	0.0439799	0.335932	11	79883932	79924949	+	protein coding
ENSMUSG00000020580	ROCK2	3231.28	0.0805129	0.0401478	2.00541	0.0449191	0.335932	12	16944896	17037824	+	protein coding
ENSMUSG00000021650	PTCD2	1488.03	0.0708659	0.0353377	2.00539	0.044921	0.335932	13	99456155	99481213	-	protein coding
ENSMUSG00000022946	DOP1B	2055.41	-0.2956	0.146968	-2.01132	0.0442921	0.335932	16	93508792	93607478	+	protein coding
ENSMUSG00000024165	JPT2	1621.8	-0.114724	0.0571321	-2.00805	0.0446384	0.335932	17	25156393	25179663	-	protein coding
ENSMUSG00000026421	CSRP1	2283.59	-0.0985341	0.0489613	-2.01249	0.0441684	0.335932	1	135647799	135679970	+	protein coding
ENSMUSG00000028156	EIF4E	7699.02	0.077769	0.038612	2.01411	0.0439975	0.335932	3	138231940	138265457	+	protein coding
ENSMUSG00000028284	MAP3K7	3742.97	-0.100724	0.0502084	-2.00613	0.0448426	0.335932	4	31964097	32023467	+	protein coding
ENSMUSG00000031820	BABAM1	1868.74	0.0841227	0.0418488	2.01016	0.0444144	0.335932	8	71849505	71857263	+	protein coding
ENSMUSG00000032212	SLTM	4067.99	0.0603956	0.0299806	2.01449	0.043958	0.335932	9	70450036	70499516	+	protein coding
ENSMUSG00000037343	TAF2	2497.35	0.0906266	0.0451048	2.00924	0.0445112	0.335932	15	54878527	54935548	-	protein coding
ENSMUSG00000037470	UGGT1	4541.43	0.0827781	0.0411844	2.00994	0.0444377	0.335932	1	36179108	36283801	-	protein coding
ENSMUSG00000038733	WDR26	6997.93	0.0712758	0.0354625	2.00989	0.0444425	0.335932	1	181000793	181039566	-	protein coding
ENSMUSG00000038855	ITPKB	3013.72	0.107771	0.0536322	2.00945	0.0444896	0.335932	1	180158050	180252367	+	protein coding
ENSMUSG00000046865	FBL	13176.3	0.0414413	0.0206566	2.0062	0.0448348	0.335932	7	27869135	27878694	+	protein coding
ENSMUSG00000047126	CLTC	11978.5	0.104995	0.0523425	2.00592	0.044865	0.335932	11	86585177	86648391	-	protein coding
ENSMUSG00000058600	RPL30	16532.3	0.048125	0.0238569	2.01724	0.0436706	0.335932	15	34440651	34443786	-	protein coding
ENSMUSG00000070319	EIF3G	6928.57	0.0769082	0.0383576	2.00503	0.0449595	0.335932	9	20805645	20809919	-	protein coding
ENSMUSG00000032312	CSK	6286	0.0698962	0.0349299	2.00104	0.0453882	0.338469	9	57533929	57560914	-	protein coding
ENSMUSG00000044533	RPS2	61913.4	0.0547614	0.027376	2.00034	0.0454635	0.338469	17	24937090	24940903	+	protein coding
ENSMUSG00000000568	HNRNPD	13318.2	0.0545437	0.0273321	1.99559	0.0459785	0.338973	5	100103794	100126797	-	protein coding
ENSMUSG00000003868	RUVBL2	5563.93	0.0809341	0.0404888	1.99892	0.0456166	0.338973	7	45071184	45087520	-	protein coding
ENSMUSG00000013663	PTEN	2799.62	0.0951103	0.0476418	1.99636	0.0458943	0.338973	19	32734897	32803560	+	protein coding
ENSMUSG00000035949	FBXW2	2238.04	0.062145	0.0311351	1.99598	0.0459362	0.338973	2	34694526	34716323	-	protein coding
ENSMUSG00000038023	ATP6V0A2	1793.35	-0.160402	0.0804403	-1.99405	0.0461464	0.338973	5	124766641	124801519	+	protein coding
ENSMUSG00000046139	PATL1	2902.04	0.0619764	0.0310706	1.9947	0.0460761	0.338973	19	11889763	11922455	+	protein coding
ENSMUSG00000060743	H3F3A	10182.5	0.0527696	0.0264688	1.99365	0.0461899	0.338973	1	180628397	180641508	-	protein coding
ENSMUSG00000069769	MSI2	1842.26	0.128958	0.0646323	1.99525	0.0460158	0.338973	11	88230208	88609339	-	protein coding
ENSMUSG00000003660	SNRNP200	9328.73	0.0812558	0.0408055	1.99129	0.0464486	0.340265	2	127050306	127082371	+	protein coding
ENSMUSG00000030002	DUSP11	4859.2	-0.101143	0.0508443	-1.98928	0.0466703	0.340556	6	85919250	85938649	-	protein coding
ENSMUSG00000045294	INSIG1	5926.11	0.164012	0.0824728	1.98868	0.0467364	0.340556	5	28276361	28283660	+	protein coding
ENSMUSG00000068798	RAP1A	4052.88	0.0758541	0.0381261	1.98956	0.0466398	0.340556	3	105634583	105708652	-	protein coding
ENSMUSG00000031917	NIP7	4186.26	0.0827598	0.041646	1.98722	0.046898	0.341129	8	107783509	107787563	+	protein coding
ENSMUSG00000017774	MYO1C	1760.77	-0.0990273	0.0499714	-1.98168	0.0475149	0.343191	11	75541330	75564736	+	protein coding
ENSMUSG00000030357	FKBP4	11577.7	0.0645894	0.0325876	1.98202	0.0474764	0.343191	6	128406698	128415640	-	protein coding
ENSMUSG00000039275	FOXK2	4292.02	0.0750622	0.0378497	1.98317	0.0473489	0.343191	11	121150816	121200722	+	protein coding
ENSMUSG00000052310	SLC39A1	1692.95	-0.100389	0.0506222	-1.9831	0.0473567	0.343191	3	90155479	90160919	+	protein coding
ENSMUSG00000028071	SH2D2A	13786.1	0.0788779	0.0398299	1.98037	0.047662	0.343651	3	87754062	87763029	+	protein coding
ENSMUSG00000021109	HIF1A	9149.72	0.0965535	0.0487969	1.97868	0.0478519	0.343719	12	73948149	73994304	+	protein coding
ENSMUSG00000021957	TKT	16518.2	0.0552256	0.0279137	1.97844	0.0478792	0.343719	14	30270316	30296677	+	protein coding
ENSMUSG00000022100	XPO7	3882.93	0.058945	0.0298848	1.97241	0.048563	0.343719	14	70891686	71004068	-	protein coding
ENSMUSG00000024811	TNKS2	4991.7	0.0972989	0.0492262	1.97657	0.0480906	0.343719	19	36811632	36870877	+	protein coding
ENSMUSG00000029767	CALU	6305.59	0.0490163	0.0248004	1.97643	0.0481063	0.343719	6	29348068	29377109	+	protein coding
ENSMUSG00000032349	ELOVL5	2680.85	0.0738883	0.0374281	1.97414	0.0483661	0.343719	9	77824646	77891801	+	protein coding
ENSMUSG00000034158	LRRC58	3021.08	0.0749118	0.0379156	1.97575	0.048183	0.343719	16	37688751	37709220	+	protein coding
ENSMUSG00000036155	MGAT5	1959.87	-0.134141	0.0680671	-1.97071	0.0487569	0.343719	1	127132752	127416073	+	protein coding
ENSMUSG00000039148	SART1	5122.64	-0.0760591	0.0384678	-1.97721	0.0480176	0.343719	19	5427551	5438731	-	protein coding
ENSMUSG00000039230	TBCD	1676.69	0.125176	0.0634525	1.97275	0.0485243	0.343719	11	121342775	121507990	+	protein coding
ENSMUSG00000041747	UTP15	5723.42	0.0559865	0.0284053	1.97099	0.0487248	0.343719	13	98383353	98399549	-	protein coding
ENSMUSG00000042507	MIDEAS	2258.06	0.0943947	0.0477991	1.97482	0.0482885	0.343719	12	84195950	84265655	-	protein coding
ENSMUSG00000064351	MT-CO1	204413	0.115959	0.0588139	1.97163	0.0486514	0.343719	MT	5328	6872	+	protein coding
ENSMUSG00000013629	CAD	14840.6	0.091248	0.0463408	1.96906	0.048946	0.344377	5	31212124	31235823	+	protein coding
ENSMUSG00000049932	H2AX	1819.3	0.131836	0.066975	1.96844	0.0490175	0.344377	9	44245991	44247374	+	protein coding
ENSMUSG00000022554	HGH1	1646.69	0.128489	0.0653114	1.96733	0.0491453	0.344687	15	76253098	76255637	+	protein coding
ENSMUSG00000026094	STK17B	4736.67	0.0740987	0.037713	1.9648	0.049437	0.346143	1	53794665	53824383	-	protein coding
ENSMUSG00000025794	RPL14	20735.8	0.0686191	0.0349846	1.96141	0.0498312	0.347294	9	120400510	120403720	+	protein coding
ENSMUSG00000033713	FOXN3	2524.82	0.2045	0.104272	1.96121	0.0498544	0.347294	12	99156337	99529841	-	protein coding
ENSMUSG00000040720	VIRMA	3204.61	0.0642048	0.0327189	1.96232	0.0497256	0.347294	4	11485958	11550684	+	protein coding
ENSMUSG00000026740	DNAJC1	2021.74	0.114283	0.058335	1.95908	0.0501039	0.347855	2	18200465	18397641	-	protein coding
ENSMUSG00000029614	RPL6	40878.8	0.0512768	0.0261705	1.95933	0.0500737	0.347855	5	121342544	121347304	+	protein coding
ENSMUSG00000026222	SP100	2367.5	-0.149921	0.0765886	-1.95748	0.0502907	0.348525	1	85577709	85637719	+	protein coding
ENSMUSG00000033751	GADD45GIP1	1705.26	0.068166	0.0348481	1.95609	0.0504544	0.348525	8	85558151	85562111	+	protein coding
ENSMUSG00000040462	OS9	2222.08	0.0501763	0.0256495	1.95623	0.0504385	0.348525	10	126931519	126957000	-	protein coding
ENSMUSG00000038845	PHB	6129.17	0.0725255	0.0371043	1.95464	0.0506255	0.348537	11	95557783	95571599	+	protein coding
ENSMUSG00000057036	GM7536	19367.3	0.0453882	0.0232173	1.95493	0.0505916	0.348537	3	24387232	24387675	+	processed pseudogene
ENSMUSG00000031389	ARHGAP4	1656.86	-0.114226	0.0585826	-1.94984	0.0511957	0.351874	X	72935048	72965476	-	protein coding
ENSMUSG00000022094	SLC39A14	2737.78	0.127667	0.0655259	1.94835	0.0513736	0.351922	14	70540918	70588874	-	protein coding
ENSMUSG00000033222	TTF2	1535.26	0.0811082	0.041614	1.94906	0.0512882	0.351922	3	100846176	100876979	-	protein coding
ENSMUSG00000019188	H13	7970.98	0.0414167	0.0212755	1.94668	0.051573	0.352701	2	152511381	152550590	+	protein coding
ENSMUSG00000049502	DTX3L	2447.6	-0.14806	0.0761014	-1.94557	0.0517069	0.35303	16	35746881	35759521	-	protein coding
ENSMUSG00000048376	F2R	2921.08	0.0997059	0.0513711	1.94089	0.0522713	0.356293	13	95738311	95754995	-	protein coding
ENSMUSG00000079363	GBP4	10657.6	-0.139249	0.0717889	-1.9397	0.0524156	0.356686	5	105263633	105287452	-	protein coding
ENSMUSG00000013846	ST3GAL1	6319.02	-0.127267	0.0657912	-1.93441	0.0530628	0.360494	15	66974724	67048679	-	protein coding
ENSMUSG00000092203	1110038B12RIK	3838.13	0.0977848	0.0505756	1.93344	0.0531824	0.360712	17	35167235	35171498	-	lncRNA
ENSMUSG00000020611	GNA13	7968.61	-0.0945144	0.0489417	-1.93116	0.0534628	0.361422	11	109253657	109292195	+	protein coding
ENSMUSG00000029613	EIF2AK1	2089.68	0.0566429	0.0293211	1.93182	0.0533823	0.361422	5	143803543	143841069	+	protein coding
ENSMUSG00000019923	ZWINT	3149.83	-0.053639	0.0277861	-1.93043	0.0535538	0.361444	10	72490677	72510796	+	protein coding
ENSMUSG00000047945	MARCKSL1	2194.39	-0.159032	0.082457	-1.92866	0.0537729	0.362329	4	129407374	129409778	+	protein coding
ENSMUSG00000019988	NEDD1	1507.35	-0.0746079	0.0388507	-1.92037	0.0548106	0.363983	10	92520608	92558282	-	protein coding
ENSMUSG00000022110	SUCLA2	1635.81	0.0561728	0.0292434	1.92087	0.0547478	0.363983	14	73762759	73833582	+	protein coding
ENSMUSG00000027901	DENND2D	4161.17	0.0923338	0.0480994	1.91965	0.0549025	0.363983	3	106389721	106410346	+	protein coding
ENSMUSG00000030138	BMS1	6733.67	0.0634676	0.0329966	1.92346	0.0544226	0.363983	6	118360342	118396435	-	protein coding
ENSMUSG00000032187	SMARCA4	8356.57	0.064046	0.0333601	1.91984	0.0548786	0.363983	9	21527465	21615526	+	protein coding
ENSMUSG00000033237	ARID2	1991.51	0.0830602	0.0432161	1.92197	0.0546089	0.363983	15	96185399	96302873	+	protein coding
ENSMUSG00000037072	SELENOF	3903.18	0.050445	0.0262683	1.92038	0.0548102	0.363983	3	144276065	144303441	+	protein coding
ENSMUSG00000039356	EXOSC2	3512.78	0.0723777	0.0376309	1.92336	0.0544348	0.363983	2	31560727	31571361	+	protein coding
ENSMUSG00000043733	PTPN11	3973.2	0.113946	0.059163	1.92596	0.0541092	0.363983	5	121268596	121329460	-	protein coding
ENSMUSG00000090862	RPS13	18402	0.0676767	0.0352101	1.92208	0.0545953	0.363983	7	115930740	115933430	-	protein coding
ENSMUSG00000028069	GPATCH4	3259.06	0.0660322	0.0344135	1.91879	0.0550109	0.364116	3	87950415	87963300	+	protein coding
ENSMUSG00000021660	BTF3	13930.5	0.0458026	0.0239009	1.91635	0.0553203	0.365575	13	98446404	98453514	-	protein coding
ENSMUSG00000021149	GTPBP4	9818.05	0.066992	0.0350419	1.91177	0.0559058	0.36838	13	9016367	9046119	-	protein coding
ENSMUSG00000038759	NUP205	7899.03	0.0659184	0.0344828	1.91163	0.0559236	0.36838	6	35154356	35224531	+	protein coding
ENSMUSG00000027660	SKIL	4850.72	0.0960388	0.0502974	1.90942	0.0562079	0.369661	3	31149207	31176726	+	protein coding
ENSMUSG00000022008	GPALPP1	1621.39	0.0703477	0.0368592	1.90855	0.05632	0.369808	14	76323676	76348200	-	protein coding
ENSMUSG00000020091	EIF4EBP2	7940.93	0.0466293	0.0244801	1.90479	0.0568079	0.370647	10	61264270	61288440	-	protein coding
ENSMUSG00000020657	DNAJC27	1743.35	0.0822529	0.0431522	1.90611	0.056636	0.370647	12	4132583	4160606	+	protein coding
ENSMUSG00000024982	ZDHHC6	2192.3	0.0599607	0.0314742	1.90507	0.0567708	0.370647	19	55259723	55304464	-	protein coding
ENSMUSG00000033184	TMED7	3158.76	0.0694166	0.0364287	1.90554	0.0567094	0.370647	18	46693302	46730602	-	protein coding
ENSMUSG00000022752	TOMM70A	9615.24	0.0571458	0.0300337	1.90272	0.057077	0.371813	16	56942066	56977068	+	protein coding
ENSMUSG00000021039	SNW1	3687.66	0.0493805	0.0259663	1.90171	0.0572087	0.372082	12	87495845	87519044	-	protein coding
ENSMUSG00000022855	SENP2	4325.27	0.0634913	0.0334004	1.90091	0.0573134	0.372175	16	21828234	21868019	+	protein coding
ENSMUSG00000090553	SNRPE	3784.66	0.0524707	0.0276262	1.89931	0.057524	0.372955	1	133531609	133538029	-	protein coding
ENSMUSG00000008730	HIPK1	3678.49	0.0972789	0.0512656	1.89755	0.0577557	0.373868	3	103647131	103698879	-	protein coding
ENSMUSG00000027104	ATF2	1670.56	0.108396	0.057188	1.89543	0.0580359	0.375092	2	73646853	73722983	-	protein coding
ENSMUSG00000032777	GTF3C1	2298.14	0.0652208	0.0344263	1.8945	0.0581581	0.375293	7	125240126	125306952	-	protein coding
ENSMUSG00000024234	MTPAP	1693.37	0.0836129	0.0441809	1.89251	0.0584225	0.376409	18	4375592	4397330	+	protein coding
ENSMUSG00000058006	MDN1	15616.1	0.110851	0.0586071	1.89143	0.0585674	0.376753	4	32657119	32775217	+	protein coding
ENSMUSG00000105987	AI506816	24093	0.0693343	0.0367081	1.8888	0.0589182	0.378419	5	23903294	23917684	-	lncRNA
ENSMUSG00000094724	RNASET2B	1901.61	0.0844861	0.0447843	1.88651	0.0592263	0.379805	17	7238033	7278698	+	protein coding
ENSMUSG00000028614	NDC1	2351.18	0.0855958	0.0454651	1.88267	0.0597452	0.381428	4	107224981	107273543	+	protein coding
ENSMUSG00000029406	PITPNM2	5492.07	0.0994334	0.0528167	1.88261	0.0597526	0.381428	5	124256753	124387823	-	protein coding
ENSMUSG00000092274	NEAT1	3254.79	-0.219893	0.116804	-1.88258	0.0597573	0.381428	19	5874736	5895898	-	lncRNA
ENSMUSG00000020396	NEFH	4034.6	-0.113311	0.0602903	-1.87943	0.060186	0.38357	11	4888754	4898064	-	protein coding
ENSMUSG00000035027	MAP2K2	2646.53	0.0599495	0.0319872	1.87417	0.060907	0.386966	10	80941749	80969809	+	protein coding
ENSMUSG00000062937	MTAP	5253.38	0.0755233	0.0402899	1.8745	0.0608619	0.386966	4	89055359	89099318	+	protein coding
ENSMUSG00000043131	MOB1A	8767.13	0.0475164	0.0253686	1.87304	0.0610627	0.387358	6	83302998	83320758	+	protein coding
ENSMUSG00000027582	ZGPAT	2299.76	0.0834683	0.0445987	1.87154	0.0612699	0.388074	2	181006721	181025421	+	protein coding
ENSMUSG00000028495	RPS6	30685	0.0726118	0.038848	1.86913	0.0616054	0.3896	4	86772897	86775649	-	protein coding
ENSMUSG00000060950	TRMT61A	3000.05	0.0774956	0.0415721	1.86412	0.0623043	0.393415	12	111644539	111650336	+	protein coding
ENSMUSG00000061787	RPS17	18924.2	0.0463644	0.0249241	1.86022	0.0628544	0.396281	7	80992480	80995002	-	protein coding
ENSMUSG00000047866	LONP2	1571.17	-0.0721321	0.0388203	-1.8581	0.0631543	0.397563	8	87350672	87450501	+	protein coding
ENSMUSG00000029467	ATP2A2	13796.9	0.0591476	0.0318499	1.85707	0.0633008	0.397877	5	122591576	122640288	-	protein coding
ENSMUSG00000021027	RALGAPA1	3345.7	0.0898342	0.0485797	1.84921	0.0644268	0.403722	12	55649681	55867952	-	protein coding
ENSMUSG00000078652	PSME3	19294.6	0.0564706	0.0305316	1.84958	0.0643745	0.403722	11	101207039	101214363	+	protein coding
ENSMUSG00000033793	ATP6V1H	2255.71	-0.0744468	0.0403382	-1.84556	0.0649555	0.405799	1	5140241	5232752	+	protein coding
ENSMUSG00000040952	RPS19	20185	0.0536001	0.0290367	1.84594	0.0649005	0.405799	7	24583796	24589231	+	protein coding
ENSMUSG00000001052	SEC24B	3527.01	-0.0840242	0.0455632	-1.84412	0.065165	0.405815	3	129776408	129855202	-	protein coding
ENSMUSG00000010048	IFRD2	6832.66	0.0779744	0.0423121	1.84284	0.0653524	0.405815	9	107464841	107470584	+	protein coding
ENSMUSG00000036054	SUGP2	2220.76	-0.0977527	0.0530402	-1.84299	0.0653302	0.405815	8	70686876	70732565	+	protein coding
ENSMUSG00000072692	RPL37RT	3464.01	0.100057	0.0542685	1.84373	0.0652221	0.405815	5	115240982	115248327	-	transcribed processed pseudogene
ENSMUSG00000003813	RAD23A	3411.14	0.0756441	0.0410986	1.84055	0.0656872	0.405917	8	85560648	85567294	-	protein coding
ENSMUSG00000015605	SRF	3134.94	0.0935879	0.0508069	1.84203	0.0654706	0.405917	17	46859255	46867101	-	protein coding
ENSMUSG00000024608	RPS14	20032.9	0.0556542	0.0302281	1.84114	0.0656006	0.405917	18	60880170	60911618	+	protein coding
ENSMUSG00000033105	LSS	3484.05	0.184078	0.10004	1.84003	0.0657631	0.405917	10	76367422	76392972	+	protein coding
ENSMUSG00000031672	GOT2	6486.13	0.0379342	0.0206317	1.83864	0.0659681	0.406117	8	96590762	96615175	-	protein coding
ENSMUSG00000040025	YTHDF2	4056.82	0.0740992	0.0403048	1.83847	0.0659927	0.406117	4	131912223	131939614	-	protein coding
ENSMUSG00000004837	GRAP	3532.77	-0.134265	0.0731493	-1.8355	0.0664321	0.407602	11	61544091	61563610	+	protein coding
ENSMUSG00000100862	GM10925	72338.1	0.0977413	0.0532491	1.83555	0.0664243	0.407602	1	24653055	24653732	-	unprocessed pseudogene
ENSMUSG00000040688	TBL3	5436.79	0.0714198	0.038939	1.83414	0.0666326	0.408224	17	24916923	24926634	-	protein coding
ENSMUSG00000029407	USO1	2822.2	0.0613589	0.0335513	1.82881	0.0674281	0.410653	5	92285797	92350657	+	protein coding
ENSMUSG00000038400	PMEPA1	3505.64	-0.125719	0.0687224	-1.82937	0.0673441	0.410653	2	173066251	173118326	-	protein coding
ENSMUSG00000039656	RXRB	1599.21	0.0678197	0.0370773	1.82914	0.0673782	0.410653	17	34250786	34257373	+	protein coding
ENSMUSG00000055319	SEC23IP	3195.19	0.0594192	0.0324736	1.82977	0.0672844	0.410653	7	128346667	128386560	+	protein coding
ENSMUSG00000031229	ATRX	5086.41	0.103142	0.0564798	1.82617	0.0678247	0.41185	X	104841221	104973009	-	protein coding
ENSMUSG00000043439	EPOP	2509.3	0.0873364	0.0478125	1.82665	0.0677531	0.41185	11	97518215	97520528	-	protein coding
ENSMUSG00000022119	RBM26	4194.28	0.0472933	0.0259479	1.82262	0.0683606	0.412244	14	105344187	105414763	-	protein coding
ENSMUSG00000022884	EIF4A2	16098.1	-0.0607351	0.0332848	-1.82471	0.0680446	0.412244	16	22926194	22932886	+	protein coding
ENSMUSG00000023068	NUS1	4302.68	0.0737326	0.0404207	1.82413	0.068133	0.412244	10	52293643	52316279	+	protein coding
ENSMUSG00000027601	MTFR1	1561.34	0.0676081	0.0370979	1.82243	0.0683903	0.412244	3	19241491	19274981	+	protein coding
ENSMUSG00000056820	TSNAX	3431.42	0.066859	0.0366821	1.82266	0.0683549	0.412244	8	125739736	125760931	+	protein coding
ENSMUSG00000002297	DBF4	1726.52	0.0985155	0.054174	1.8185	0.0689874	0.413348	5	8446973	8472716	-	protein coding
ENSMUSG00000005481	DDX39A	8469.71	0.0522633	0.0287779	1.81609	0.0693558	0.413348	8	84441806	84453521	+	protein coding
ENSMUSG00000006412	PFDN2	2629.01	0.0677147	0.0371957	1.8205	0.0686831	0.413348	1	171173238	171186822	+	protein coding
ENSMUSG00000030096	SLC6A6	5496.35	0.0890365	0.04903	1.81596	0.0693766	0.413348	6	91661034	91736047	+	protein coding
ENSMUSG00000039826	TRUB2	1602.35	0.107941	0.0593917	1.81745	0.0691483	0.413348	2	29651236	29678514	-	protein coding
ENSMUSG00000043183	SIMC1	1587.63	0.113381	0.0623856	1.81742	0.0691526	0.413348	13	54651592	54699103	+	protein coding
ENSMUSG00000056737	CAPG	2669.99	-0.236823	0.130167	-1.81938	0.0688533	0.413348	6	72521374	72539966	+	protein coding
ENSMUSG00000061607	MDC1	3866.39	0.129099	0.0710531	1.81694	0.0692269	0.413348	17	36152407	36170562	+	protein coding
ENSMUSG00000028691	PRDX1	10122.6	0.0488378	0.0269231	1.81398	0.0696815	0.41337	4	116542741	116558019	+	protein coding
ENSMUSG00000030157	CLEC2D	2411.03	0.0984868	0.0542857	1.81423	0.0696421	0.41337	6	129157578	129163497	+	protein coding
ENSMUSG00000090290	TARBP1	2583.78	0.0883238	0.0486645	1.81495	0.0695309	0.41337	8	127152068	127201804	-	protein coding
ENSMUSG00000005506	CELF1	9361.23	0.073192	0.0404076	1.81135	0.0700874	0.414678	2	90770727	90849842	+	protein coding
ENSMUSG00000024271	ELP2	3254.38	0.0669892	0.0370516	1.808	0.0706071	0.414678	18	24735923	24772564	+	protein coding
ENSMUSG00000029076	SDF4	5496.2	0.0591122	0.0326666	1.80956	0.0703641	0.414678	4	156077329	156098067	+	protein coding
ENSMUSG00000035941	IBTK	3020.94	0.0820576	0.0453847	1.80804	0.0705997	0.414678	9	85569413	85631387	-	protein coding
ENSMUSG00000043683	FEM1A	2401.9	0.0666285	0.0368099	1.81007	0.0702844	0.414678	17	56563810	56570610	+	protein coding
ENSMUSG00000050017	PITPNB	3411.47	0.0663617	0.0366786	1.80928	0.0704083	0.414678	5	111478629	111536225	+	protein coding
ENSMUSG00000076617	IGHM	3908.12	0.176463	0.0974984	1.8099	0.0703105	0.414678	12	113382178	113386350	-	IG C gene
ENSMUSG00000033943	MGA	4657.68	0.106585	0.0590973	1.80355	0.0713016	0.418161	2	119727709	119800062	+	protein coding
ENSMUSG00000002833	HDGFL2	2676.29	-0.0843146	0.0468555	-1.79946	0.0719459	0.418172	17	56386634	56407607	+	protein coding
ENSMUSG00000020114	CAND1	6617.33	-0.0842271	0.046726	-1.80258	0.0714548	0.418172	10	119035160	119075960	-	protein coding
ENSMUSG00000020180	SNRPD3	4257.51	0.0833573	0.0462702	1.80153	0.0716187	0.418172	10	75353385	75373215	+	protein coding
ENSMUSG00000020372	RACK1	47055.1	0.0470957	0.0261763	1.79917	0.0719911	0.418172	11	48691159	48697261	+	protein coding
ENSMUSG00000022205	SUB1	6374.21	0.0650005	0.0361518	1.79799	0.0721786	0.418172	15	11981425	11997069	-	protein coding
ENSMUSG00000029635	CDK8	2494.51	-0.0669843	0.0372602	-1.79774	0.0722177	0.418172	5	146168040	146239684	+	protein coding
ENSMUSG00000033454	ZBTB1	1645.41	-0.0575315	0.0319703	-1.79953	0.0719349	0.418172	12	76417040	76443724	+	protein coding
ENSMUSG00000034333	ZBED4	2151.51	0.0514955	0.0286006	1.8005	0.0717815	0.418172	15	88635863	88668719	+	protein coding
ENSMUSG00000040661	RAD54L2	2073.18	0.0898782	0.049981	1.79825	0.0721381	0.418172	9	106565281	106666393	-	protein coding
ENSMUSG00000005899	SMPD4	2524.09	-0.0810952	0.0452231	-1.79323	0.0729368	0.418606	16	17437218	17462692	+	protein coding
ENSMUSG00000017715	PGS1	2239.84	0.0752599	0.0419266	1.79504	0.0726469	0.418606	11	117877118	117914837	+	protein coding
ENSMUSG00000021468	SPTLC1	3010.59	-0.0910372	0.0507428	-1.79409	0.0727986	0.418606	13	53486784	53531433	-	protein coding
ENSMUSG00000022191	DROSHA	2002.51	-0.0581563	0.0324154	-1.79409	0.0727985	0.418606	15	12824901	12935377	+	protein coding
ENSMUSG00000025199	CHUK	2948.15	0.0590536	0.0329367	1.79294	0.0729821	0.418606	19	44061774	44095919	-	protein coding
ENSMUSG00000025362	RPS26	19142.5	0.0516205	0.0287345	1.79646	0.0724213	0.418606	10	128460403	128462616	-	protein coding
ENSMUSG00000026434	NUCKS1	9553.45	0.0673662	0.0375881	1.79222	0.0730974	0.418606	1	131838272	131864059	+	protein coding
ENSMUSG00000026439	RBBP5	1945.89	0.0667764	0.0372601	1.79217	0.073106	0.418606	1	132405103	132433397	+	protein coding
ENSMUSG00000025439	CLNS1A	3922.02	0.0559414	0.0312655	1.78924	0.0735769	0.420717	7	97345841	97370003	+	protein coding
ENSMUSG00000023952	GTPBP2	1688.44	-0.103801	0.0580809	-1.78718	0.0739084	0.421442	17	46471958	46480296	+	protein coding
ENSMUSG00000029415	SDAD1	7573.37	0.0699411	0.0391275	1.78752	0.0738536	0.421442	5	92431869	92458338	-	protein coding
ENSMUSG00000070691	RUNX3	3403.82	-0.118778	0.0664928	-1.78634	0.0740447	0.421635	4	134847963	134905301	+	protein coding
ENSMUSG00000005610	EIF4G2	45793.9	0.0476657	0.0266964	1.78547	0.0741844	0.421847	7	110666957	110682237	-	protein coding
ENSMUSG00000030298	SEC13	3618.6	0.044472	0.0249403	1.78314	0.0745637	0.422264	6	113705023	113717704	-	protein coding
ENSMUSG00000031029	EIF3F	7425.97	0.0439831	0.0246662	1.78313	0.0745655	0.422264	7	108533624	108542158	+	protein coding
ENSMUSG00000042396	RBM7	1973.02	0.0542666	0.0304212	1.78385	0.0744488	0.422264	9	48400001	48406599	-	protein coding
ENSMUSG00000022141	NIPBL	3356.6	0.0813011	0.0456981	1.77909	0.0752248	0.42439	15	8320101	8473947	-	protein coding
ENSMUSG00000034674	TDG	6005.35	0.05867	0.0329592	1.78008	0.0750629	0.42439	10	82465662	82486633	+	protein coding
ENSMUSG00000078941	AK6	3675.37	0.059978	0.0337157	1.77894	0.0752502	0.42439	13	100787487	100802867	+	protein coding
ENSMUSG00000024493	LARS	6806.04	0.123407	0.0694113	1.77792	0.0754177	0.424753	18	42335363	42395259	-	protein coding
ENSMUSG00000021025	NFKBIA	4312.07	-0.145721	0.0820105	-1.77686	0.0755917	0.424939	12	55536195	55539432	-	protein coding
ENSMUSG00000038047	HAUS6	2128.33	0.0639453	0.0359959	1.77646	0.0756572	0.424939	4	86497092	86530292	-	protein coding
ENSMUSG00000071652	INTS5	2071.72	0.0591506	0.0333185	1.77531	0.0758468	0.425424	19	8870369	8875252	+	protein coding
ENSMUSG00000042699	DHX9	15547	0.066295	0.0373568	1.77464	0.0759565	0.42546	1	153331504	153363406	-	protein coding
ENSMUSG00000031984	2810004N23RIK	2345	0.050941	0.0287208	1.77366	0.0761193	0.425792	8	125563684	125589859	-	protein coding
ENSMUSG00000026944	ABCA2	1664.4	-0.174841	0.0987152	-1.77117	0.0765331	0.427526	2	25318715	25338552	+	protein coding
ENSMUSG00000043241	UPF2	1934.76	0.0622804	0.0351854	1.77006	0.0767164	0.42797	2	5956280	6061514	+	protein coding
ENSMUSG00000043716	RPL7	43022.3	0.0403939	0.0228311	1.76925	0.076852	0.428146	1	16171519	16174886	-	protein coding
ENSMUSG00000038884	SHFL	3032.64	-0.114888	0.0649832	-1.76796	0.0770676	0.428188	9	20779938	20785603	+	protein coding
ENSMUSG00000047260	EMC6	2253.91	0.0744568	0.0421045	1.76838	0.0769974	0.428188	11	73066345	73067863	-	protein coding
ENSMUSG00000033356	PUS7L	1574.19	0.0759791	0.0429918	1.76729	0.0771793	0.428231	15	94420569	94441428	-	protein coding
ENSMUSG00000040274	CDK6	4960.98	0.11168	0.0632838	1.76474	0.0776069	0.430024	5	3391485	3581008	+	protein coding
ENSMUSG00000026034	CLK1	3305.64	-0.0721948	0.0409643	-1.76239	0.0780043	0.430487	1	58449348	58463225	-	protein coding
ENSMUSG00000038025	PHF2	2679.7	0.0525577	0.0298107	1.76305	0.0778922	0.430487	13	48955226	49024595	-	protein coding
ENSMUSG00000048076	ARF1	10787.3	0.0521017	0.0295529	1.763	0.0779009	0.430487	11	59102238	59119096	-	protein coding
ENSMUSG00000041483	ZFP281	4037.25	0.056093	0.0318622	1.76049	0.0783255	0.431682	1	136552639	136557791	+	protein coding
ENSMUSG00000030057	CNBP	27214.7	0.0511628	0.0291018	1.75806	0.0787369	0.433369	6	87819597	87828088	-	protein coding
ENSMUSG00000031924	CYB5B	6648.4	0.0544505	0.0309991	1.75652	0.0789995	0.433956	8	107877272	107914103	+	protein coding
ENSMUSG00000037275	GEMIN5	5930.85	0.0847667	0.0482672	1.7562	0.0790545	0.433956	11	58010828	58059365	-	protein coding
ENSMUSG00000034157	CIPC	1547.12	0.118112	0.0672825	1.75547	0.0791795	0.434064	12	86993817	87012136	+	protein coding
ENSMUSG00000020680	TAF15	5798.89	0.0706799	0.0402825	1.75461	0.0793262	0.434202	11	83363912	83397569	+	protein coding
ENSMUSG00000024096	RALBP1	2211.51	0.0657589	0.0374889	1.75409	0.0794157	0.434202	17	66155413	66192793	-	protein coding
ENSMUSG00000035851	YTHDC1	4615.64	0.0682005	0.0388985	1.75329	0.0795517	0.434369	5	86952080	86984518	+	protein coding
ENSMUSG00000030268	BCAT1	4288.99	0.104795	0.0598106	1.75211	0.0797554	0.434905	6	144939561	145021910	-	protein coding
ENSMUSG00000028849	MAP7D1	1697.38	-0.0680531	0.038905	-1.74921	0.0802546	0.437048	4	126125960	126150136	-	protein coding
ENSMUSG00000042502	CD2BP2	3578.75	0.0727969	0.0416567	1.74754	0.0805434	0.438041	7	126790832	126795222	-	protein coding
ENSMUSG00000024560	CXXC1	3089.33	0.0457301	0.0262011	1.74535	0.0809235	0.438949	18	74349195	74354567	+	protein coding
ENSMUSG00000065954	TACC1	1593.21	-0.0880821	0.0504641	-1.74544	0.0809081	0.438949	8	25644568	25746604	-	protein coding
ENSMUSG00000002052	SUPT6	7389.54	0.0534007	0.0306748	1.74086	0.0817073	0.441583	11	78097572	78136813	-	protein coding
ENSMUSG00000007880	ARID1A	5918.15	0.0723069	0.0415296	1.74109	0.0816671	0.441583	4	133406319	133484080	-	protein coding
ENSMUSG00000058443	RPL10-PS3	25559.5	0.0400351	0.022999	1.74073	0.081731	0.441583	9	50255501	50256268	-	protein coding
ENSMUSG00000020358	HNRNPAB	34668.2	0.0466194	0.0268087	1.73896	0.0820414	0.441714	11	51490927	51497674	-	protein coding
ENSMUSG00000024098	TWSG1	1503.62	0.128961	0.0741685	1.73876	0.082077	0.441714	17	66228967	66258221	-	protein coding
ENSMUSG00000030265	KRAS	5107.89	0.108272	0.0622615	1.73899	0.0820362	0.441714	6	145162425	145195965	-	protein coding
ENSMUSG00000041057	WDR43	15494.8	0.0621198	0.0357894	1.7357	0.0826163	0.444035	17	71922890	71966026	+	protein coding
ENSMUSG00000040725	HNRNPUL1	8308.92	0.0324513	0.0187165	1.73384	0.0829471	0.445232	7	25420590	25454182	-	protein coding
ENSMUSG00000029034	INTS11	2289.61	0.0609468	0.0352022	1.73133	0.0833923	0.44649	4	155954003	155973560	+	protein coding
ENSMUSG00000037503	FAM168B	6329.92	0.0478369	0.0276426	1.73055	0.0835318	0.44649	1	34852300	34882146	-	protein coding
ENSMUSG00000059005	HNRNPA3	23080.1	0.052446	0.0303248	1.72948	0.0837237	0.44649	2	75489605	75499751	+	protein coding
ENSMUSG00000067288	RPS28	9691.25	0.0602174	0.034818	1.72949	0.0837212	0.44649	17	34038001	34043536	-	protein coding
ENSMUSG00000075703	SELENOI	2588.18	-0.0799033	0.0461742	-1.73048	0.0835452	0.44649	5	30437579	30477425	+	protein coding
ENSMUSG00000040565	BTAF1	6115.35	0.0918081	0.0531042	1.72883	0.0838395	0.44653	19	36903479	36990152	+	protein coding
ENSMUSG00000031660	BRD7	2755.15	0.108086	0.0625737	1.72734	0.0841069	0.447375	8	89057667	89088822	-	protein coding
ENSMUSG00000018322	TOMM34	2388.03	-0.0494747	0.0286754	-1.72533	0.0844673	0.448712	2	163895460	163913089	-	protein coding
ENSMUSG00000019961	TMPO	8009.23	0.050732	0.0294493	1.72269	0.0849442	0.448958	10	90983433	91017177	-	protein coding
ENSMUSG00000026234	NCL	138515	0.0546959	0.0317612	1.7221	0.0850519	0.448958	1	86272441	86287122	-	protein coding
ENSMUSG00000028053	ASH1L	1982.4	0.107117	0.0622244	1.72146	0.0851679	0.448958	3	88857929	88986682	+	protein coding
ENSMUSG00000037486	ASXL2	2109.57	0.0873666	0.0507108	1.72284	0.0849175	0.448958	12	3476857	3556852	+	protein coding
ENSMUSG00000055239	KCMF1	2054.84	0.078791	0.0457433	1.72246	0.0849862	0.448958	6	72818097	72876962	-	protein coding
ENSMUSG00000057841	RPL32	22765	0.0489314	0.028418	1.72184	0.0850979	0.448958	6	115782466	115785708	-	protein coding
ENSMUSG00000024735	PRPF19	8584.93	0.0359712	0.0209056	1.72065	0.0853145	0.449156	19	10872595	10886923	+	protein coding
ENSMUSG00000032193	LDLR	4629.69	0.1661	0.0965797	1.71983	0.085464	0.449368	9	21634779	21661215	+	protein coding
ENSMUSG00000026475	RGS16	10878.1	-0.110647	0.0643927	-1.71831	0.0857392	0.449667	1	153616095	153621214	+	protein coding
ENSMUSG00000060475	WTAP	3119.17	0.0528877	0.0307716	1.71872	0.0856661	0.449667	17	13185683	13213056	-	protein coding
ENSMUSG00000053470	KDM3A	2171.77	-0.129809	0.0755991	-1.71707	0.0859658	0.450282	6	71565956	71609974	-	protein coding
ENSMUSG00000030127	COPS7A	2883.12	0.0718354	0.0418764	1.71541	0.0862696	0.450726	6	124935376	124942501	-	protein coding
ENSMUSG00000059291	RPL11	13501.8	0.0530938	0.0309439	1.71581	0.086197	0.450726	4	135755576	135780739	-	protein coding
ENSMUSG00000093904	TOMM20	7906.54	0.121875	0.0711147	1.71379	0.0865677	0.45171	8	127657417	127672594	-	protein coding
ENSMUSG00000027752	EXOSC8	2639.89	0.0660653	0.0385705	1.71285	0.0867409	0.452041	3	54636099	54642814	-	protein coding
ENSMUSG00000004263	ATN1	2099.3	-0.104968	0.0614887	-1.70711	0.0878023	0.45273	6	124719507	124733487	-	protein coding
ENSMUSG00000020692	NLE1	3799.8	0.0730863	0.0428028	1.70751	0.0877268	0.45273	11	82791594	82799237	-	protein coding
ENSMUSG00000030189	YBX3	12809.8	0.0497527	0.0291194	1.70857	0.08753	0.45273	6	131341818	131365439	-	protein coding
ENSMUSG00000032393	DPP8	3844.82	0.075963	0.0444527	1.70885	0.0874786	0.45273	9	64939696	64989933	+	protein coding
ENSMUSG00000034617	MTRR	3090.93	0.0661086	0.0387329	1.70678	0.0878628	0.45273	13	68708899	68730268	-	protein coding
ENSMUSG00000037857	NUFIP2	3046.38	-0.0729449	0.0427252	-1.7073	0.0877654	0.45273	11	77576981	77632747	+	protein coding
ENSMUSG00000054342	KCNN4	2932.55	-0.0756578	0.0443179	-1.70716	0.0877923	0.45273	7	24069688	24086115	+	protein coding
ENSMUSG00000059070	RPL18	22951.9	0.0450043	0.0263404	1.70856	0.0875319	0.45273	7	45364881	45370260	+	protein coding
ENSMUSG00000063884	PTCD3	4337.83	0.0516921	0.030209	1.71115	0.0870533	0.45273	6	71857622	71885734	-	protein coding
ENSMUSG00000056917	SIPA1	2086.34	-0.119961	0.0703484	-1.70524	0.0881497	0.45364	19	5701213	5713735	-	protein coding
ENSMUSG00000029050	SKI	2370.58	-0.0656553	0.0385163	-1.70461	0.0882671	0.453677	4	155238532	155307049	-	protein coding
ENSMUSG00000034064	POGLUT1	1706.89	0.0651307	0.0382288	1.70371	0.0884357	0.453977	16	38345499	38370620	-	protein coding
ENSMUSG00000027944	HAX1	2215.83	0.0927793	0.0544914	1.70264	0.0886352	0.454435	3	89902753	89906087	-	protein coding
ENSMUSG00000024687	OSBP	1921.75	0.0469237	0.0276063	1.69975	0.0891789	0.456004	19	11943305	11971476	+	protein coding
ENSMUSG00000036893	EHMT1	1693.71	0.0742219	0.0436679	1.69969	0.089189	0.456004	2	24679940	24809626	-	protein coding
ENSMUSG00000037674	RFX7	4134.11	0.0487024	0.0286629	1.69915	0.0892917	0.456004	9	72439522	72530219	+	protein coding
ENSMUSG00000064363	MT-ND4	59964.3	0.116116	0.0683578	1.69865	0.0893843	0.456004	MT	10167	11544	+	protein coding
ENSMUSG00000057789	BAK1	1854.26	-0.0517076	0.0304924	-1.69575	0.0899324	0.458232	17	27238784	27247983	-	protein coding
ENSMUSG00000053754	CHD8	4099.92	0.111899	0.0660359	1.69451	0.0901683	0.458866	14	52435608	52495237	-	protein coding
ENSMUSG00000072940	GM10443	2548.27	0.130257	0.0769398	1.69297	0.0904603	0.459784	6	86311013	86311222	+	processed pseudogene
ENSMUSG00000020423	BTG2	3927.68	-0.136224	0.0807088	-1.68785	0.09144	0.460696	1	134002908	134006858	-	protein coding
ENSMUSG00000021282	EIF5	21869.8	0.0538132	0.0318302	1.69063	0.0909068	0.460696	12	111504450	111513186	+	protein coding
ENSMUSG00000022863	BTG3	2872.56	0.081324	0.0481922	1.68749	0.0915088	0.460696	16	78129525	78174080	-	protein coding
ENSMUSG00000027304	RTF1	2547.19	0.0650935	0.0386023	1.68626	0.0917461	0.460696	2	119505549	119565888	+	protein coding
ENSMUSG00000027351	SPRED1	1971.85	0.061936	0.0366628	1.68934	0.0911544	0.460696	2	116951855	117012760	+	protein coding
ENSMUSG00000028633	CTPS	7306.79	0.0630094	0.0373479	1.68709	0.0915855	0.460696	4	120397065	120427473	-	protein coding
ENSMUSG00000029036	ATAD3A	7998.47	0.05911	0.0350375	1.68705	0.0915936	0.460696	4	155825098	155845550	-	protein coding
ENSMUSG00000035828	PIM3	4459.08	0.102987	0.0610767	1.68619	0.0917588	0.460696	15	88746389	88749929	+	protein coding
ENSMUSG00000040351	ANKIB1	3109.77	0.0740801	0.0438343	1.69	0.0910278	0.460696	5	3740000	3852925	-	protein coding
ENSMUSG00000040990	SH3KBP1	6155.1	-0.0571224	0.0337794	-1.69104	0.0908286	0.460696	X	158410268	158761065	+	protein coding
ENSMUSG00000019814	LTV1	4112.2	0.0715816	0.0424825	1.68497	0.0919946	0.461318	10	13053884	13068912	-	protein coding
ENSMUSG00000021709	ERBIN	6356.09	0.074337	0.0441504	1.68372	0.092235	0.46196	13	103955295	104057022	-	protein coding
ENSMUSG00000040195	NEMP1	2305.49	0.0650799	0.038689	1.68213	0.0925435	0.462383	10	127502770	127536918	+	protein coding
ENSMUSG00000049504	PROSER1	1691.45	-0.0786876	0.0467786	-1.68213	0.092544	0.462383	3	53371087	53389176	+	protein coding
ENSMUSG00000024566	ATP9B	2842.67	0.0819007	0.0487184	1.68111	0.0927423	0.462812	18	80777356	80977275	-	protein coding
ENSMUSG00000012114	MED15	2978.75	-0.0827926	0.0493245	-1.67853	0.0932442	0.463141	16	17469072	17550755	-	protein coding
ENSMUSG00000024974	SMC3	4391.97	0.0558795	0.0332895	1.6786	0.0932309	0.463141	19	53588829	53634264	+	protein coding
ENSMUSG00000040396	ABHD13	1539.46	0.0658126	0.0391767	1.67989	0.0929787	0.463141	8	10027707	10042155	+	protein coding
ENSMUSG00000047649	CD3EAP	2773.14	0.0866236	0.0516091	1.67846	0.0932581	0.463141	7	19089939	19093408	-	protein coding
ENSMUSG00000024290	ROCK1	4148.23	0.0707148	0.0421557	1.67747	0.0934509	0.463476	18	10064401	10182045	-	protein coding
ENSMUSG00000029048	RER1	4030.34	0.0432773	0.0258071	1.67696	0.0935508	0.463476	4	155158567	155170839	-	protein coding
ENSMUSG00000002812	FLII	3871.23	-0.0768623	0.0458945	-1.67476	0.0939809	0.463763	11	60604949	60618089	-	protein coding
ENSMUSG00000020463	PPP4R3B	4374.21	0.0550916	0.0328767	1.6757	0.0937963	0.463763	11	29122890	29170797	+	protein coding
ENSMUSG00000025616	USP16	3469.76	0.120632	0.0720058	1.67531	0.0938725	0.463763	16	87251591	87280405	+	protein coding
ENSMUSG00000032745	GPBP1	5436.87	0.0599799	0.0358225	1.67436	0.0940594	0.463763	13	111562214	111626645	-	protein coding
ENSMUSG00000005378	BUD23	2263.75	0.0722285	0.0432341	1.67064	0.0947931	0.464098	5	135081811	135093813	-	protein coding
ENSMUSG00000020918	KAT2A	2987.13	0.0548297	0.0328012	1.67157	0.0946082	0.464098	11	100595572	100603291	-	protein coding
ENSMUSG00000027641	RBL1	1608.66	0.0964986	0.0577238	1.67173	0.0945775	0.464098	2	156987813	157046454	-	protein coding
ENSMUSG00000028945	RHEB	2740.03	0.0926207	0.0553751	1.67261	0.0944049	0.464098	5	25007821	25047622	-	protein coding
ENSMUSG00000037805	RPL10A	20578.9	0.0755893	0.0452498	1.67049	0.0948228	0.464098	17	28547445	28550007	+	protein coding
ENSMUSG00000038416	CDC16	2228.65	0.0569356	0.0340239	1.6734	0.0942488	0.464098	8	13807676	13831938	+	protein coding
ENSMUSG00000046962	ZBTB21	1512.6	0.129865	0.0777625	1.67002	0.0949163	0.464098	16	97744557	97763822	-	protein coding
ENSMUSG00000026737	PIP4K2A	2763.35	0.0749657	0.0449563	1.66753	0.0954099	0.464855	2	18847066	19002937	-	protein coding
ENSMUSG00000039942	PTGER4	1590.49	-0.075939	0.0455198	-1.66826	0.0952634	0.464855	15	5236142	5273668	-	protein coding
ENSMUSG00000041831	SYTL3	2978.49	-0.229855	0.137819	-1.6678	0.0953564	0.464855	17	6926492	7005443	+	protein coding
ENSMUSG00000043866	TAF10	3694.34	0.0708775	0.042523	1.6668	0.0955532	0.465003	7	105388600	105393568	-	protein coding
ENSMUSG00000032846	ZSWIM6	1920.37	0.100985	0.0606885	1.66399	0.0961147	0.467183	13	107861152	108026598	-	protein coding
ENSMUSG00000021948	PRKCD	1578.96	-0.0865986	0.0522339	-1.6579	0.0973378	0.468668	14	30317311	30348167	-	protein coding
ENSMUSG00000024542	CEP192	1965.7	0.100251	0.0604765	1.65768	0.0973824	0.468668	18	67933177	68018241	+	protein coding
ENSMUSG00000026924	SEC16A	4593.48	0.0925266	0.0557268	1.66036	0.0968419	0.468668	2	26299443	26335228	-	protein coding
ENSMUSG00000029599	DDX54	6647.75	0.0413097	0.0249502	1.65568	0.0977862	0.468668	5	120750804	120766657	+	protein coding
ENSMUSG00000030168	ADIPOR2	4438.36	0.0638088	0.038519	1.65655	0.0976096	0.468668	6	119330111	119394665	-	protein coding
ENSMUSG00000033487	FNDC3A	2431.15	0.0999498	0.0602742	1.65825	0.0972664	0.468668	14	72775386	72947443	-	protein coding
ENSMUSG00000035929	H2-Q4	7142.63	-0.115713	0.0696629	-1.66105	0.096704	0.468668	17	35598593	35604266	+	protein coding
ENSMUSG00000042133	PPIG	6119.12	0.0822027	0.0495507	1.65896	0.0971235	0.468668	2	69552889	69584356	+	protein coding
ENSMUSG00000052144	PPP4R2	5805.64	0.0613995	0.03702	1.65855	0.0972068	0.468668	6	100810583	100846895	+	protein coding
ENSMUSG00000056692	ILRUN	4381.82	0.0530722	0.0320537	1.65573	0.097777	0.468668	17	27970209	28039622	-	protein coding
ENSMUSG00000056851	PCBP2	16220.2	0.0366898	0.0220884	1.66104	0.0967055	0.468668	15	102378974	102408496	+	protein coding
ENSMUSG00000120144	NA	2559.42	0.0700364	0.0422872	1.65621	0.0976792	0.468668	12	69421378	69422754	+	lncRNA
ENSMUSG00000003810	MAST2	1831.49	0.112264	0.0678468	1.65467	0.0979914	0.469105	4	116163959	116321471	-	protein coding
ENSMUSG00000001707	EEF1E1	3679.47	0.0651247	0.0394141	1.65232	0.0984692	0.469131	13	38828183	38843034	-	protein coding
ENSMUSG00000031226	PBDC1	1597.44	0.0765901	0.0463204	1.65348	0.0982324	0.469131	X	104123362	104160696	+	protein coding
ENSMUSG00000031967	AFG3L1	2359.79	0.120157	0.0726599	1.65369	0.0981913	0.469131	8	124204642	124230655	+	protein coding
ENSMUSG00000060036	RPL3	49242.5	0.0479101	0.0289847	1.65295	0.098342	0.469131	15	79961992	79976069	-	protein coding
ENSMUSG00000086320	GM12840	4152.68	0.102329	0.0619483	1.65184	0.0985665	0.469131	4	117557385	117558120	+	lncRNA
ENSMUSG00000002718	CSE1L	8019.6	0.0652662	0.0395418	1.65056	0.098828	0.469202	2	166747960	166788309	+	protein coding
ENSMUSG00000020458	RTN4	2204.28	-0.0565151	0.0342367	-1.65072	0.0987964	0.469202	11	29642947	29694331	+	protein coding
ENSMUSG00000024528	SRFBP1	1784.19	0.0962285	0.058376	1.64843	0.0992653	0.469202	18	52598765	52625003	+	protein coding
ENSMUSG00000024732	CCDC86	3948.47	0.0635218	0.0385281	1.64871	0.0992068	0.469202	19	10918845	10926630	-	protein coding
ENSMUSG00000025266	GNL3L	4358.55	0.0572538	0.0347135	1.64933	0.099081	0.469202	X	149766137	149800318	-	protein coding
ENSMUSG00000031333	ABCB7	2040.47	0.0541348	0.0328195	1.64947	0.099051	0.469202	X	103324263	103457462	-	protein coding
ENSMUSG00000069014	GM5641	23987.2	0.0551057	0.0334585	1.64699	0.0995607	0.470059	3	54388859	54390346	+	transcribed processed pseudogene
ENSMUSG00000020100	SLC29A3	3430.74	-0.109398	0.0664476	-1.64638	0.0996846	0.470105	10	60547851	60588573	-	protein coding
ENSMUSG00000003234	ABCF3	1810.74	0.104063	0.0632724	1.64469	0.100034	0.470217	16	20367327	20380129	+	protein coding
ENSMUSG00000020788	ATP2A3	4104.55	0.0750639	0.0456425	1.64461	0.100051	0.470217	11	72851995	72883870	+	protein coding
ENSMUSG00000021754	MAP3K1	1605.26	0.0818669	0.0497695	1.64492	0.099986	0.470217	13	111882962	111945527	-	protein coding
ENSMUSG00000027828	SSR3	5453.03	0.0405964	0.0246977	1.64374	0.100231	0.470467	3	65287076	65300044	-	protein coding
ENSMUSG00000028675	PNRC2	1658.74	0.0690507	0.0420351	1.64269	0.100447	0.470467	4	135598229	135601161	-	protein coding
ENSMUSG00000031278	ACSL4	7458.56	0.0696298	0.042376	1.64314	0.100354	0.470467	X	141100989	141173531	-	protein coding
ENSMUSG00000024400	WDR33	3566.95	0.0532464	0.0324467	1.64104	0.100789	0.471534	18	31937143	32040450	+	protein coding
ENSMUSG00000021681	AGGF1	3037.61	0.0600905	0.0366506	1.63955	0.101099	0.47195	13	95487191	95511860	-	protein coding
ENSMUSG00000039936	PIK3CD	9905.17	0.0886308	0.0540594	1.63951	0.101108	0.47195	4	149733625	149787028	-	protein coding
ENSMUSG00000004642	SLBP	4035.41	-0.0515286	0.0314686	-1.63746	0.101534	0.473404	5	33792296	33809918	-	protein coding
ENSMUSG00000045896	PAIP2B	2649.33	-0.0668478	0.0408643	-1.63585	0.101872	0.474441	6	83782383	83808723	-	protein coding
ENSMUSG00000063785	UTP14A	4733.05	0.0460741	0.0281819	1.63488	0.102074	0.474847	X	47345739	47371330	+	protein coding
ENSMUSG00000034252	SENP6	5071.94	0.0591527	0.0362522	1.6317	0.102743	0.477419	9	79974185	80052235	+	protein coding
ENSMUSG00000001909	TRMT1	5250.28	0.0612152	0.0375417	1.63059	0.102976	0.477423	8	85412936	85426437	+	protein coding
ENSMUSG00000031485	PLPBP	1829.36	0.112712	0.0691187	1.63071	0.102952	0.477423	8	27532583	27546160	+	protein coding
ENSMUSG00000058407	TXNDC9	2613.12	0.0812836	0.0498728	1.62982	0.10314	0.477646	1	38024270	38036974	-	protein coding
ENSMUSG00000021576	PDCD6	1934.34	-0.0588039	0.0361025	-1.6288	0.103355	0.478102	13	74451628	74465699	-	protein coding
ENSMUSG00000042626	SHC1	1871.98	0.1001	0.061477	1.62826	0.103471	0.478102	3	89325750	89337334	+	protein coding
ENSMUSG00000017404	RPL19	32207.8	0.044643	0.0274483	1.62644	0.103856	0.479082	11	97917536	97921318	+	protein coding
ENSMUSG00000041238	RBBP8	1594.88	0.095505	0.0587304	1.62616	0.103916	0.479082	18	11766333	11878278	+	protein coding
ENSMUSG00000034203	CHCHD4	2848	0.0659797	0.0406191	1.62435	0.104301	0.48032	6	91439154	91450528	-	protein coding
ENSMUSG00000020167	TCF3	1781.86	0.0775415	0.0477764	1.62301	0.104588	0.481103	10	80245348	80269481	-	protein coding
ENSMUSG00000028886	EYA3	2287.97	0.0937275	0.0577909	1.62184	0.104838	0.481717	4	132366298	132452076	+	protein coding
ENSMUSG00000033128	GGA1	1877.07	0.0672234	0.0414913	1.62018	0.105193	0.48281	15	78761390	78778785	+	protein coding
ENSMUSG00000019873	REEP3	1686.69	0.0873216	0.0539438	1.61875	0.105501	0.483643	10	66844968	66932724	-	protein coding
ENSMUSG00000046791	RIOX1	1820.35	0.0624361	0.0385826	1.61825	0.10561	0.483643	12	83997382	83999725	+	protein coding
ENSMUSG00000017677	WSB1	3122.41	-0.082403	0.0509575	-1.61709	0.105858	0.484195	11	79130198	79145497	-	protein coding
ENSMUSG00000072872	RYBP	2540.35	0.0667753	0.0413061	1.6166	0.105965	0.484195	6	100205526	100264446	-	protein coding
ENSMUSG00000032688	MALT1	20930.9	0.0873821	0.0541204	1.61459	0.1064	0.485641	18	65564009	65612138	+	protein coding
ENSMUSG00000026553	COPA	7619.5	0.0291577	0.0180685	1.61373	0.106586	0.485951	1	171910096	171949897	+	protein coding
ENSMUSG00000044285	UBB-PS	8552.12	0.0650939	0.0403986	1.61129	0.107116	0.48783	14	46321483	46322457	+	transcribed processed pseudogene
ENSMUSG00000020412	ASCC2	3044.64	-0.0495039	0.0307939	-1.60759	0.107926	0.488813	11	4587747	4635699	+	protein coding
ENSMUSG00000025326	UBE3A	4233.25	0.0968895	0.0601925	1.60966	0.107472	0.488813	7	58878498	58961284	+	protein coding
ENSMUSG00000031154	OTUD5	4374.29	0.0468481	0.0291222	1.60867	0.107688	0.488813	X	7707603	7742865	+	protein coding
ENSMUSG00000059995	ATXN7L3	3909.45	0.0496415	0.0308779	1.60767	0.107908	0.488813	11	102180126	102187457	-	protein coding
ENSMUSG00000063802	HSPBP1	2025.03	0.0594519	0.0369705	1.60809	0.107815	0.488813	7	4663520	4688067	-	protein coding
ENSMUSG00000025332	KDM5C	4153.51	0.0703867	0.0438202	1.60626	0.108216	0.489589	X	151016016	151057531	+	protein coding
ENSMUSG00000005732	RANBP1	9920.84	0.0406185	0.0253159	1.60447	0.108611	0.489871	16	18057648	18066596	-	protein coding
ENSMUSG00000018415	GID4	2098.61	0.0642116	0.0400368	1.60382	0.108755	0.489871	11	60307971	60341753	+	protein coding
ENSMUSG00000021595	NSUN2	18150.9	0.0308598	0.0192304	1.60474	0.108552	0.489871	13	69681865	69783899	+	protein coding
ENSMUSG00000034902	PIP5K1C	1898.84	0.0712311	0.0444002	1.6043	0.108649	0.489871	10	81128797	81155807	+	protein coding
ENSMUSG00000030417	PDCD5	1879.9	0.0608801	0.037996	1.60228	0.109094	0.490864	7	35341407	35346946	-	protein coding
ENSMUSG00000020250	TXNRD1	7728.72	0.0853967	0.0533325	1.60121	0.10933	0.491389	10	82669785	82733546	+	protein coding
ENSMUSG00000046516	COX17	2172.96	0.0773042	0.0483397	1.59919	0.109779	0.492332	16	38167353	38173125	+	protein coding
ENSMUSG00000106037	GM4332	3325.33	0.0837004	0.0523387	1.59921	0.109775	0.492332	3	119503165	119503510	+	processed pseudogene
ENSMUSG00000048852	GM12185	1819.97	0.153046	0.095749	1.59841	0.109953	0.492573	11	48795483	48883053	-	protein coding
ENSMUSG00000027509	RAE1	3820.14	0.0634486	0.0397168	1.59753	0.110148	0.492913	2	172841910	172857532	+	protein coding
ENSMUSG00000021127	ZFP36L1	24649.2	0.0728005	0.0456055	1.59631	0.11042	0.493593	12	80154528	80159787	-	protein coding
ENSMUSG00000009927	RPS25	20692.8	0.0390638	0.0245033	1.59423	0.110886	0.4946	9	44318436	44321724	+	protein coding
ENSMUSG00000028959	FASTK	2231.14	0.0766051	0.0480472	1.59437	0.110853	0.4946	5	24643438	24650285	-	protein coding
ENSMUSG00000006442	SRM	11348.6	0.0542647	0.0340936	1.59164	0.111466	0.495044	4	148675960	148679450	+	protein coding
ENSMUSG00000024042	SIK1	2472.34	-0.124607	0.0782367	-1.59269	0.11123	0.495044	17	32063224	32074778	-	protein coding
ENSMUSG00000067212	H2-T23	6317.12	-0.0932596	0.058562	-1.59249	0.111274	0.495044	17	36340665	36343747	-	protein coding
ENSMUSG00000074886	GRK6	4719.18	0.0711268	0.0446857	1.59171	0.11145	0.495044	13	55592885	55608740	+	protein coding
ENSMUSG00000019173	RAB5C	3817.97	0.0353113	0.0222034	1.59036	0.111754	0.495789	11	100605835	100629041	-	protein coding
ENSMUSG00000000184	CCND2	48836.2	-0.0977515	0.0615655	-1.58777	0.112339	0.496181	6	127102125	127129156	-	protein coding
ENSMUSG00000024767	OTUB1	2466.62	0.0589688	0.0371505	1.5873	0.112445	0.496181	19	7175567	7183681	-	protein coding
ENSMUSG00000047710	CHAMP1	4246.23	0.0566306	0.0356409	1.58892	0.112078	0.496181	8	13919641	13931639	+	protein coding
ENSMUSG00000048874	PHF3	2880.57	0.0769478	0.0484547	1.58804	0.112278	0.496181	1	30841420	30913002	-	protein coding
ENSMUSG00000061518	COX5B	3294.72	0.0611839	0.0385286	1.58801	0.112283	0.496181	1	36730530	36732762	+	protein coding
ENSMUSG00000037270	4932438A13RIK	2890.08	0.144366	0.0910144	1.58619	0.112697	0.496758	3	36917253	37107182	+	protein coding
ENSMUSG00000018171	VMP1	3792.47	0.105204	0.0664033	1.58432	0.113121	0.497098	11	86474691	86574662	-	protein coding
ENSMUSG00000025544	TM9SF2	3357.11	0.0729128	0.0460082	1.58478	0.113017	0.497098	14	122344450	122397016	+	protein coding
ENSMUSG00000029507	PUS1	2762.63	0.0670921	0.0423635	1.58372	0.113257	0.497098	5	110921533	110928525	-	protein coding
ENSMUSG00000063480	SNU13	8566.01	0.0532413	0.0336158	1.58382	0.113235	0.497098	15	81924726	81931799	-	protein coding
ENSMUSG00000019139	ISYNA1	4307.42	0.0680178	0.0429903	1.58217	0.113612	0.498124	8	71047023	71049940	+	protein coding
ENSMUSG00000024360	ETF1	17871.3	0.045959	0.0291468	1.57681	0.114839	0.501738	18	35035838	35065060	-	protein coding
ENSMUSG00000030091	NUP210	9858.18	0.0626546	0.0397129	1.57769	0.114637	0.501738	6	90990050	91093811	-	protein coding
ENSMUSG00000032097	DDX6	9475.7	0.0735847	0.0466774	1.57645	0.114921	0.501738	9	44516189	44552028	+	protein coding
ENSMUSG00000038383	PIGU	1540	0.0596877	0.0378622	1.57645	0.114923	0.501738	2	155120163	155199350	-	protein coding
ENSMUSG00000021374	NUP153	9573.53	0.0613434	0.0389736	1.57397	0.115494	0.50299	13	46833381	46881416	-	protein coding
ENSMUSG00000031986	SPRTN	1741.98	0.0750002	0.0476611	1.57361	0.115577	0.50299	8	125624625	125632900	+	protein coding
ENSMUSG00000070343	GM10288	8290.17	0.0532423	0.033824	1.57409	0.115466	0.50299	3	146544566	146545102	-	processed pseudogene
ENSMUSG00000030835	NOMO1	9050.35	0.0465948	0.0296445	1.57178	0.116001	0.50402	7	45683122	45733636	+	protein coding
ENSMUSG00000053931	CNN3	1688.97	-0.0976305	0.0621243	-1.57154	0.116058	0.50402	3	121220146	121251856	+	protein coding
ENSMUSG00000046201	SCAF8	3122.3	0.0595316	0.037929	1.56955	0.11652	0.505491	17	3165247	3249134	+	protein coding
ENSMUSG00000026159	AGFG1	11409.9	-0.0656208	0.0418835	-1.56675	0.117174	0.506728	1	82817204	82878903	+	protein coding
ENSMUSG00000026356	DARS	5404	0.0496231	0.0316567	1.56754	0.116989	0.506728	1	128291444	128345105	-	protein coding
ENSMUSG00000034621	GPATCH8	2151.43	0.0844404	0.053894	1.56679	0.117165	0.506728	11	102366741	102447218	-	protein coding
ENSMUSG00000002968	MED25	2368.95	0.0829116	0.0530167	1.56387	0.117847	0.507021	7	44526189	44542136	-	protein coding
ENSMUSG00000005893	NR2C2	2021.46	0.0796219	0.0509223	1.5636	0.117912	0.507021	6	92068371	92151275	+	protein coding
ENSMUSG00000020464	PNPT1	2719.32	-0.0528769	0.0338238	-1.56331	0.11798	0.507021	11	29080744	29111828	+	protein coding
ENSMUSG00000042594	SH2B3	4484.33	-0.0720632	0.0460601	-1.56455	0.11769	0.507021	5	121953551	121975709	-	protein coding
ENSMUSG00000043991	PURA	1743.73	0.0710858	0.0454553	1.56386	0.11785	0.507021	18	36414150	36425588	+	protein coding
ENSMUSG00000090137	UBA52	5179.26	0.0570152	0.0364141	1.56574	0.117408	0.507021	8	70960913	70963451	-	protein coding
ENSMUSG00000022601	ZBTB11	2221.83	0.0499554	0.0320066	1.56078	0.118575	0.508535	16	55794246	55829276	+	protein coding
ENSMUSG00000024948	MAP4K2	2680.69	-0.123402	0.0790655	-1.56076	0.11858	0.508535	19	6391165	6405645	+	protein coding
ENSMUSG00000001910	NACC1	6170.65	0.0443477	0.0284446	1.55909	0.118976	0.509421	8	85397108	85414531	-	protein coding
ENSMUSG00000006057	ATP5G1	3556.23	0.0653394	0.0419656	1.55698	0.119476	0.509421	11	95959678	95966496	-	protein coding
ENSMUSG00000015461	ATF6B	2956.35	0.0886203	0.0569798	1.55529	0.119876	0.509421	17	34866120	34874048	+	protein coding
ENSMUSG00000018481	APPBP2	3452.4	0.0498754	0.0320702	1.55519	0.1199	0.509421	11	85078088	85125956	-	protein coding
ENSMUSG00000018848	RARS	7057.71	0.0434957	0.0279181	1.55798	0.119239	0.509421	11	35699208	35725333	-	protein coding
ENSMUSG00000037361	SF3B6	2747.16	0.0562815	0.0361173	1.5583	0.119163	0.509421	12	4867544	4877659	+	protein coding
ENSMUSG00000049792	BAG5	1730.72	0.0674408	0.043354	1.55558	0.119807	0.509421	12	111675922	111679691	-	protein coding
ENSMUSG00000051329	NUP160	4339.55	0.069365	0.044596	1.55541	0.119849	0.509421	2	90507559	90566672	+	protein coding
ENSMUSG00000060992	COPZ1	3400.84	0.0388061	0.0249253	1.5569	0.119495	0.509421	15	103181141	103208295	+	protein coding
ENSMUSG00000030846	TIAL1	3798.39	0.062244	0.0400571	1.55388	0.120212	0.51022	7	128041501	128063441	-	protein coding
ENSMUSG00000006390	ELOVL1	3115.08	0.0514138	0.0331313	1.55182	0.120705	0.511193	4	118285290	118290150	+	protein coding
ENSMUSG00000032966	FKBP1A	11242.1	0.030682	0.0197827	1.55096	0.120912	0.511193	2	151384403	151403612	+	protein coding
ENSMUSG00000039929	URB1	5334.48	0.101679	0.0655363	1.55149	0.120785	0.511193	16	90548415	90607301	-	protein coding
ENSMUSG00000063273	NAA15	10077.3	0.114809	0.07403	1.55085	0.120938	0.511193	3	51322569	51383928	+	protein coding
ENSMUSG00000041528	RNF123	2096.06	-0.114705	0.074107	-1.54782	0.121665	0.513736	9	107928733	107960545	-	protein coding
ENSMUSG00000018572	PHF23	2085.59	0.0615764	0.0398052	1.54694	0.121877	0.513804	11	69886603	69890835	+	protein coding
ENSMUSG00000031985	GNPAT	3073.06	0.0716031	0.0463399	1.54517	0.122305	0.513804	8	125589772	125616796	+	protein coding
ENSMUSG00000040253	GBP7	5027.17	0.115347	0.0746201	1.54579	0.122156	0.513804	3	142236103	142255910	+	protein coding
ENSMUSG00000062248	CKS2	1896.96	0.0869039	0.0562373	1.54531	0.122272	0.513804	13	51799268	51804696	+	protein coding
ENSMUSG00000081406	RPS6-PS4	10906.6	0.105669	0.0683379	1.54628	0.122038	0.513804	2	75021417	75022166	-	processed pseudogene
ENSMUSG00000064358	MT-CO3	21454.2	0.273493	0.177062	1.54462	0.122439	0.513842	MT	8607	9390	+	protein coding
ENSMUSG00000020532	ACACA	5654.04	0.11016	0.0713844	1.5432	0.122782	0.514627	11	84020498	84292477	+	protein coding
ENSMUSG00000056342	USP34	6620.26	0.10488	0.0679805	1.5428	0.12288	0.514627	11	23256895	23440560	+	protein coding
ENSMUSG00000101892	9130401M01RIK	1524.35	0.0698036	0.0452594	1.5423	0.123	0.514627	15	57885655	57897721	-	protein coding
ENSMUSG00000031708	TECR	2118.85	0.0735582	0.0477348	1.54098	0.123322	0.514926	8	84298327	84334600	-	protein coding
ENSMUSG00000035297	COPS4	1994.54	0.0537404	0.0348696	1.54118	0.123273	0.514926	5	100666175	100695669	+	protein coding
ENSMUSG00000022828	GTF2E1	1758.32	0.0618174	0.0401614	1.53922	0.12375	0.515949	16	37330152	37360151	-	protein coding
ENSMUSG00000045826	PTPRCAP	4984.5	0.0573447	0.0372623	1.53895	0.123818	0.515949	19	4203603	4206750	+	protein coding
ENSMUSG00000022185	ACIN1	11089.5	0.0429918	0.0279612	1.53755	0.124158	0.516322	14	54879618	54924388	-	protein coding
ENSMUSG00000025417	PIP4K2C	1779.42	-0.048908	0.0318017	-1.5379	0.124072	0.516322	10	127032936	127047454	-	protein coding
ENSMUSG00000004591	PKN2	2202.67	0.065612	0.0427114	1.53617	0.124496	0.516685	3	142496663	142587765	-	protein coding
ENSMUSG00000049957	CCDC137	2764.15	0.0746547	0.0485978	1.53617	0.124496	0.516685	11	120348941	120355184	+	protein coding
ENSMUSG00000026979	PSD4	5959.91	-0.0642769	0.041862	-1.53545	0.124674	0.516901	2	24257592	24304966	+	protein coding
ENSMUSG00000027367	STARD7	3894.4	0.0412638	0.0268927	1.53439	0.124934	0.516938	2	127112138	127140852	+	protein coding
ENSMUSG00000032407	U2SURP	6256.88	0.0385359	0.025114	1.53444	0.124921	0.516938	9	95338951	95394049	-	protein coding
ENSMUSG00000030082	SEC61A1	10162	0.0352055	0.022969	1.53274	0.125341	0.5181	6	88480561	88495887	-	protein coding
ENSMUSG00000026087	MRPL30	2184.73	0.0474506	0.030998	1.53076	0.125828	0.519595	1	37929558	37937616	+	protein coding
ENSMUSG00000022234	CCT5	20899.6	0.0367902	0.024084	1.52758	0.126617	0.519886	15	31590946	31601950	-	protein coding
ENSMUSG00000024404	RIOK3	2388.03	-0.0726319	0.0475454	-1.52763	0.126603	0.519886	18	12261798	12290444	+	protein coding
ENSMUSG00000024841	EIF1AD	3745.75	0.0541315	0.0354398	1.52742	0.126657	0.519886	19	5416769	5421554	+	protein coding
ENSMUSG00000049739	ZFP646	2447.15	0.0638895	0.041764	1.52978	0.126072	0.519886	7	127475393	127485168	+	protein coding
ENSMUSG00000052837	JUNB	8823.21	-0.092784	0.0607267	-1.52789	0.126539	0.519886	8	85701113	85705347	-	protein coding
ENSMUSG00000070733	FRYL	2478.25	0.113584	0.0743426	1.52785	0.12655	0.519886	5	73177330	73413962	-	protein coding
ENSMUSG00000003528	SLC25A1	1858.35	0.100662	0.0659344	1.5267	0.126836	0.520102	16	17743087	17746083	-	protein coding
ENSMUSG00000030062	RPN1	8897.27	0.0492488	0.0322757	1.52588	0.12704	0.52042	6	88061464	88082286	+	protein coding
ENSMUSG00000020329	POLRMT	1558.39	0.0830748	0.0544995	1.52432	0.127429	0.521495	10	79571957	79582415	-	protein coding
ENSMUSG00000041560	NOP53	6269.26	0.0522439	0.0343084	1.52277	0.127816	0.522042	7	15670108	15679999	-	protein coding
ENSMUSG00000044763	TRMT10C	2135.7	0.0628378	0.0412619	1.5229	0.127784	0.522042	16	55852972	55858182	-	protein coding
ENSMUSG00000023988	BYSL	4186.86	0.0621041	0.0408128	1.52168	0.128089	0.522102	17	47910256	47922417	-	protein coding
ENSMUSG00000030232	AEBP2	8928.75	0.0690732	0.0454072	1.52119	0.128211	0.522102	6	140568389	140624198	+	protein coding
ENSMUSG00000049878	RLF	1768.46	0.0728731	0.0478747	1.52216	0.127968	0.522102	4	121002570	121072281	-	protein coding
ENSMUSG00000012848	RPS5	26271.7	0.0433606	0.0285159	1.52058	0.128366	0.522217	7	12656217	12660613	+	protein coding
ENSMUSG00000024590	LMNB1	5425.06	0.0505235	0.0332715	1.51852	0.128883	0.522323	18	56840885	56886496	+	protein coding
ENSMUSG00000037907	ANKRD13B	2526.12	-0.0646605	0.0425831	-1.51846	0.1289	0.522323	11	77361311	77380504	-	protein coding
ENSMUSG00000046434	HNRNPA1	47399.3	-0.036167	0.0238133	-1.51877	0.12882	0.522323	15	103148859	103155119	+	protein coding
ENSMUSG00000064341	MT-ND1	77430.6	0.0717441	0.0472142	1.51954	0.128625	0.522323	MT	2751	3707	+	protein coding
ENSMUSG00000014355	ANAPC1	6015.51	0.0690577	0.0455974	1.51451	0.129897	0.523939	2	128452024	128529311	-	protein coding
ENSMUSG00000024078	TTC27	2898.06	0.0710222	0.0469147	1.51386	0.130062	0.523939	17	75024727	75170565	+	protein coding
ENSMUSG00000031532	SARAF	3032.36	0.055955	0.0369529	1.51423	0.129969	0.523939	8	34621717	34637999	+	protein coding
ENSMUSG00000032536	TRAK1	2583.66	0.0560439	0.0370039	1.51454	0.129889	0.523939	9	121126568	121303984	+	protein coding
ENSMUSG00000067194	EIF1AX	5055.96	0.0580002	0.0383084	1.51403	0.130017	0.523939	X	158155174	158172924	+	protein coding
ENSMUSG00000074748	ATXN7L3B	2899.49	-0.0461182	0.030429	-1.5156	0.12962	0.523939	10	112761335	112764906	-	protein coding
ENSMUSG00000022702	HIRA	2307.64	0.0613424	0.0405892	1.5113	0.130712	0.523995	16	18695787	18789059	+	protein coding
ENSMUSG00000023944	HSP90AB1	159567	0.042195	0.0278987	1.51243	0.130424	0.523995	17	45878701	45884197	-	protein coding
ENSMUSG00000034274	THOC5	2370.92	0.0523689	0.0346208	1.51264	0.13037	0.523995	11	4845320	4878867	+	protein coding
ENSMUSG00000034931	DHX8	2979	0.0464242	0.0307022	1.51208	0.130513	0.523995	11	101623745	101658184	+	protein coding
ENSMUSG00000040524	ZFP609	2160.91	0.0923578	0.0610957	1.51169	0.130613	0.523995	9	65599673	65734846	-	protein coding
ENSMUSG00000049396	GEMIN4	2797.02	0.0883841	0.0585037	1.51074	0.130854	0.524051	11	76101397	76108490	-	protein coding
ENSMUSG00000001415	SMG5	5330.72	0.0660409	0.0437504	1.50949	0.131173	0.524115	3	88243567	88269645	+	protein coding
ENSMUSG00000020706	FTSJ3	12044.6	0.0480228	0.0318225	1.50908	0.131278	0.524115	11	106139968	106146905	-	protein coding
ENSMUSG00000031304	IL2RG	18643.9	-0.0350772	0.0232502	-1.50869	0.131379	0.524115	X	100307984	100311861	-	protein coding
ENSMUSG00000052214	OPA3	1846.64	0.0567383	0.0376008	1.50897	0.131308	0.524115	7	18962259	18990468	+	protein coding
ENSMUSG00000020267	HINT1	3798.47	0.0407035	0.0270251	1.50614	0.132032	0.52492	11	54757209	54761327	+	protein coding
ENSMUSG00000021824	AP3M1	1980.53	0.0873752	0.0579658	1.50736	0.131719	0.52492	14	21081510	21102576	-	protein coding
ENSMUSG00000028224	NBN	1822.99	0.0485358	0.0322515	1.50492	0.132346	0.52492	4	15957925	15992589	+	protein coding
ENSMUSG00000028345	TEX10	3017.32	0.0533937	0.0354394	1.50662	0.131908	0.52492	4	48430858	48473459	-	protein coding
ENSMUSG00000030180	KDM5A	2425.65	0.0859743	0.0571197	1.50516	0.132283	0.52492	6	120341085	120421535	+	protein coding
ENSMUSG00000034028	CD226	1955.32	-0.116031	0.0770537	-1.50585	0.132105	0.52492	18	89195091	89290353	+	protein coding
ENSMUSG00000001924	UBA1	15571.8	0.0440125	0.029279	1.50321	0.132785	0.526154	X	20524565	20549418	+	protein coding
ENSMUSG00000053044	CD8B1	5518.29	0.102933	0.0685566	1.50143	0.133244	0.527468	6	71299772	71314478	+	protein coding
ENSMUSG00000024182	AXIN1	2630.38	0.052662	0.0350989	1.50039	0.133514	0.528027	17	26357662	26414785	+	protein coding
ENSMUSG00000046311	ZFP62	2730.14	-0.0525491	0.0350909	-1.49752	0.134259	0.530464	11	49094119	49109643	+	protein coding
ENSMUSG00000016554	EIF3D	11987	0.0496473	0.0331947	1.49564	0.134748	0.531441	15	77843198	77855013	-	protein coding
ENSMUSG00000024002	BRD4	7296.34	0.0598797	0.0400379	1.49558	0.134764	0.531441	17	32415248	32503696	-	protein coding
ENSMUSG00000032350	GCLC	2075.35	0.0576952	0.0385944	1.49491	0.134938	0.531609	9	77661817	77701767	+	protein coding
ENSMUSG00000062175	TGIF2	2131.19	0.0760454	0.0508928	1.49423	0.135116	0.531609	2	156681927	156697490	+	protein coding
ENSMUSG00000066595	FLVCR1	2118.83	0.0605706	0.0405579	1.49344	0.135323	0.531609	1	190738044	190758355	-	protein coding
ENSMUSG00000067873	HTATSF1	2324.77	0.0579724	0.0388073	1.49385	0.135215	0.531609	X	56098943	56112543	+	protein coding
ENSMUSG00000038510	RPF2	3687.53	0.0608373	0.0408456	1.48945	0.13637	0.535209	10	40099242	40123032	-	protein coding
ENSMUSG00000039176	POLG	2928.22	-0.152175	0.102259	-1.48813	0.136715	0.536055	7	79095979	79116110	-	protein coding
ENSMUSG00000000168	DLAT	2251.31	0.0699618	0.0470708	1.48631	0.137198	0.536413	9	50545933	50571080	-	protein coding
ENSMUSG00000020064	HERC4	1641.42	0.0758699	0.0510328	1.48669	0.137097	0.536413	10	63079589	63153657	+	protein coding
ENSMUSG00000026457	ADIPOR1	2740.14	0.046597	0.0313412	1.48676	0.137078	0.536413	1	134343116	134361089	+	protein coding
ENSMUSG00000074129	RPL13A	36897	0.0505589	0.0340291	1.48575	0.137344	0.536477	7	44774982	44778185	-	protein coding
ENSMUSG00000025050	PCGF6	2436.66	0.0449495	0.030299	1.48353	0.137934	0.536706	19	47022056	47039345	-	protein coding
ENSMUSG00000030512	SNRPA1	4456.14	-0.0502795	0.0338695	-1.48451	0.137674	0.536706	7	65708751	65724335	+	protein coding
ENSMUSG00000049470	AFF4	2061.34	0.187459	0.126399	1.48307	0.138055	0.536706	11	53241660	53312657	+	protein coding
ENSMUSG00000053398	PHGDH	7691.91	0.162708	0.109589	1.4847	0.137622	0.536706	3	98220486	98247306	-	protein coding
ENSMUSG00000063334	KRR1	4105.52	0.0547615	0.0369142	1.48348	0.137947	0.536706	10	111808569	111824337	+	protein coding
ENSMUSG00000034152	EXOC3	2022.76	-0.111434	0.0753074	-1.47972	0.138947	0.539156	13	74317607	74356851	-	protein coding
ENSMUSG00000053838	NUDCD3	2660.8	0.0608707	0.041134	1.47981	0.138923	0.539156	11	6055691	6150415	-	protein coding
ENSMUSG00000003235	EIF2B5	3734.54	0.0429804	0.0290908	1.47745	0.139554	0.539477	16	20317567	20328073	+	protein coding
ENSMUSG00000022962	GART	11420.5	0.0502012	0.0339691	1.47785	0.139448	0.539477	16	91418074	91443840	-	protein coding
ENSMUSG00000034765	DUSP5	5704.02	0.0849336	0.0574596	1.47815	0.139369	0.539477	19	53517540	53530862	+	protein coding
ENSMUSG00000073775	KTI12	2608.07	0.0525835	0.0355678	1.4784	0.139301	0.539477	4	108704982	108706610	+	protein coding
ENSMUSG00000066150	SLC31A1	1798.7	0.0570203	0.0386104	1.47681	0.139726	0.539636	4	62278964	62310006	+	protein coding
ENSMUSG00000038264	SEMA7A	19608	-0.118124	0.0800993	-1.47471	0.140289	0.541304	9	57847395	57870148	+	protein coding
ENSMUSG00000036160	SURF6	3208.51	0.0641004	0.0434984	1.47362	0.140583	0.541928	2	26778640	26792891	-	protein coding
ENSMUSG00000030842	LAMTOR1	1667.99	0.0377905	0.0256638	1.47252	0.140881	0.542568	7	101555111	101575882	+	protein coding
ENSMUSG00000034254	AGPAT1	1910.7	0.0569397	0.0386974	1.47141	0.14118	0.543214	17	34823236	34832423	+	protein coding
ENSMUSG00000040687	MADD	2377.4	0.0767428	0.0522173	1.46968	0.141648	0.543997	2	90967705	91014182	-	protein coding
ENSMUSG00000045817	ZFP36L2	4349.93	0.068255	0.0464345	1.46992	0.141583	0.543997	17	84491359	84495375	-	protein coding
ENSMUSG00000047139	CD24A	1989.5	0.108024	0.0735318	1.46908	0.141812	0.54412	10	43454280	43460261	+	protein coding
ENSMUSG00000020827	MINK1	2698.04	-0.0697404	0.0475035	-1.46811	0.142075	0.544619	11	70453707	70505309	+	protein coding
ENSMUSG00000028436	DCAF12	1835.75	-0.0538467	0.0367255	-1.4662	0.142595	0.545634	4	41291300	41314889	-	protein coding
ENSMUSG00000099974	BCL2A1D	1720.12	-0.137499	0.0937815	-1.46616	0.142604	0.545634	9	88605338	88613967	-	protein coding
ENSMUSG00000020850	PRPF8	18776.4	0.0564248	0.0385381	1.46413	0.143158	0.54623	11	75377642	75400275	+	protein coding
ENSMUSG00000021645	SMN1	2084.96	0.044631	0.0304807	1.46424	0.143129	0.54623	13	100261360	100274198	+	protein coding
ENSMUSG00000022808	SNX4	1752.2	-0.0563789	0.0384815	-1.46509	0.142896	0.54623	16	33071812	33120639	+	protein coding
ENSMUSG00000029221	SLC30A9	1869.68	-0.0837918	0.0572951	-1.46246	0.143615	0.546455	5	67464298	67515786	+	protein coding
ENSMUSG00000041997	TLK1	2863.56	0.0524809	0.0358812	1.46263	0.143568	0.546455	2	70542751	70656072	-	protein coding
ENSMUSG00000064356	MT-ATP8	12348.1	0.0976937	0.0667972	1.46254	0.143593	0.546455	MT	7766	7969	+	protein coding
ENSMUSG00000001794	CAPNS1	2136.08	-0.0660612	0.0453842	-1.4556	0.145503	0.547224	7	29886361	29898236	-	protein coding
ENSMUSG00000015961	ADSS	6968.32	0.054949	0.0376746	1.45852	0.144698	0.547224	1	177590528	177624077	-	protein coding
ENSMUSG00000024870	RAB1B	2335.16	-0.0406549	0.0278955	-1.4574	0.145007	0.547224	19	5149233	5157100	-	protein coding
ENSMUSG00000025236	ADPGK	4483.39	0.0601768	0.0411963	1.46074	0.144088	0.547224	9	59198841	59231335	+	protein coding
ENSMUSG00000025364	PA2G4	26671.9	0.0390753	0.0267977	1.45815	0.144798	0.547224	10	128393635	128401856	-	protein coding
ENSMUSG00000028465	TLN1	8363.61	0.0664974	0.0456886	1.45545	0.145545	0.547224	4	43531519	43562691	-	protein coding
ENSMUSG00000028798	EIF3I	7220.69	0.0351128	0.0240687	1.45886	0.144605	0.547224	4	129485753	129494441	-	protein coding
ENSMUSG00000029328	HNRNPDL	12260.8	-0.0371579	0.0254417	-1.46051	0.14415	0.547224	5	100181436	100187523	-	protein coding
ENSMUSG00000032481	SMARCC1	8528.81	0.0483836	0.0331346	1.46021	0.144231	0.547224	9	109946776	110069246	+	protein coding
ENSMUSG00000051768	XRCC1	1700.74	-0.0677805	0.0465541	-1.45595	0.145406	0.547224	7	24245714	24272865	+	protein coding
ENSMUSG00000060098	PRMT7	2784.64	0.0894265	0.0614254	1.45586	0.145432	0.547224	8	106937568	106979426	+	protein coding
ENSMUSG00000066724	GM10175	3729.22	0.0528989	0.0362397	1.4597	0.144373	0.547224	7	23646064	23646716	-	transcribed processed pseudogene
ENSMUSG00000076441	ASS1	2101.42	-0.0912343	0.062616	-1.45704	0.145104	0.547224	2	31360219	31410684	+	protein coding
ENSMUSG00000006676	USP19	4659.26	-0.0604503	0.0415531	-1.45477	0.145732	0.547427	9	108367801	108379536	+	protein coding
ENSMUSG00000036371	SERBP1	41119.3	0.0479889	0.0329992	1.45424	0.145879	0.547477	6	67215160	67274720	+	protein coding
ENSMUSG00000113949	SCAMP4	2531.96	0.0666715	0.0458705	1.45347	0.146092	0.547779	10	80438706	80451617	+	protein coding
ENSMUSG00000026581	SELL	3379.13	0.0998202	0.0687161	1.45265	0.146322	0.54814	1	163889551	163911750	+	protein coding
ENSMUSG00000014226	CACYBP	7823.52	0.0624704	0.0431414	1.44804	0.147607	0.548642	1	160029937	160040445	-	protein coding
ENSMUSG00000014498	ANKRD52	5461.67	0.0565976	0.0390506	1.44934	0.147243	0.548642	10	128212984	128244573	+	protein coding
ENSMUSG00000021277	TRAF3	3135.44	0.100715	0.0695856	1.44736	0.147797	0.548642	12	111132804	111233587	+	protein coding
ENSMUSG00000025047	PDCD11	10692.9	0.04758	0.0328535	1.44825	0.147548	0.548642	19	47079207	47120304	+	protein coding
ENSMUSG00000026260	NDUFA10	2837.05	0.0753779	0.0520957	1.44691	0.147921	0.548642	1	92366732	92401582	-	protein coding
ENSMUSG00000027263	TUBGCP4	2063.83	-0.0674137	0.0465185	-1.44918	0.147287	0.548642	2	121001135	121029251	+	protein coding
ENSMUSG00000029911	SSBP1	1683.8	0.0484419	0.0334592	1.44779	0.147675	0.548642	6	40448286	40461634	+	protein coding
ENSMUSG00000031954	CFDP1	3231.77	0.0403821	0.0278201	1.45154	0.146629	0.548642	8	112495123	112580923	-	protein coding
ENSMUSG00000037197	RBM17	5374.5	0.0439413	0.0303157	1.44946	0.14721	0.548642	2	11590248	11608964	-	protein coding
ENSMUSG00000056612	PPP1R14B	4536.6	0.0387944	0.0268071	1.44717	0.14785	0.548642	19	6952336	6954692	+	protein coding
ENSMUSG00000109865	HSPA14	4093.9	0.041027	0.0282752	1.45099	0.146783	0.548642	2	3489887	3513851	-	protein coding
ENSMUSG00000035704	ALG8	1579.02	0.0630698	0.0436325	1.44548	0.148323	0.549144	7	97020813	97041392	+	protein coding
ENSMUSG00000051234	RNF7	1719.53	0.0691102	0.0478044	1.44569	0.148265	0.549144	9	96352990	96360728	-	protein coding
ENSMUSG00000002608	CCDC97	1502.22	-0.0865813	0.0599881	-1.44331	0.148934	0.550907	7	25410531	25418513	-	protein coding
ENSMUSG00000014859	E2F4	6031.17	0.0283294	0.0196473	1.4419	0.14933	0.551149	8	106024295	106032002	+	protein coding
ENSMUSG00000023106	DENR	2856.33	0.0869079	0.0602985	1.44129	0.149502	0.551149	5	124045238	124066898	+	protein coding
ENSMUSG00000025757	HSPA4L	1727.37	-0.11901	0.0825783	-1.44118	0.149535	0.551149	3	40699814	40750538	+	protein coding
ENSMUSG00000038437	MLLT6	9613.85	-0.0727036	0.0504156	-1.44209	0.149278	0.551149	11	97554240	97576289	+	protein coding
ENSMUSG00000005621	ZFP592	2482.07	-0.108715	0.0755787	-1.43843	0.150312	0.552323	7	80643429	80694912	+	protein coding
ENSMUSG00000015714	CERS2	4844.3	0.0423694	0.0294395	1.4392	0.150094	0.552323	3	95222102	95230910	+	protein coding
ENSMUSG00000026974	ZMYND19	3147.03	0.0482212	0.0335298	1.43816	0.15039	0.552323	2	24839804	24852087	+	protein coding
ENSMUSG00000031600	VPS37A	1726.43	-0.072658	0.0505195	-1.43822	0.150372	0.552323	8	40964824	41003798	+	protein coding
ENSMUSG00000031628	CASP3	3481.27	0.0805436	0.0561024	1.43565	0.151101	0.554442	8	47070326	47092724	+	protein coding
ENSMUSG00000042195	SLC35F2	2111.8	0.0555139	0.0387057	1.43425	0.1515	0.555409	9	53678822	53725438	+	protein coding
ENSMUSG00000037211	SPRY1	8800.25	0.0762999	0.0532532	1.43278	0.151922	0.556461	3	37694096	37698747	+	protein coding
ENSMUSG00000020775	MRPL38	1889.33	0.0761545	0.0532243	1.43082	0.152481	0.556516	11	116022643	116029694	-	protein coding
ENSMUSG00000031256	CSTF2	4110.9	0.0693196	0.0484789	1.42989	0.152748	0.556516	X	132959936	132987568	+	protein coding
ENSMUSG00000031904	SLC7A6	4455.57	-0.0437169	0.0305331	-1.43179	0.152205	0.556516	8	106895489	106925338	+	protein coding
ENSMUSG00000033382	TRAPPC8	1782.01	0.0411218	0.028756	1.43003	0.15271	0.556516	18	20950280	21029150	-	protein coding
ENSMUSG00000044452	ZFP507	1827.28	0.11891	0.0830621	1.43158	0.152263	0.556516	7	35471768	35502428	-	protein coding
ENSMUSG00000059436	MAX	4916.94	0.0634825	0.044385	1.43027	0.15264	0.556516	12	76984043	77008975	-	protein coding
ENSMUSG00000009687	FXYD5	7509.05	0.0575868	0.0403336	1.42776	0.15336	0.558253	7	30732147	30741906	-	protein coding
ENSMUSG00000058013	SEPTIN11	11574.6	0.0441179	0.0309348	1.42616	0.153823	0.559444	5	93241296	93324306	+	protein coding
ENSMUSG00000028096	GPR89	1783.24	0.0872546	0.0612234	1.42518	0.154104	0.559493	3	96775597	96812662	-	protein coding
ENSMUSG00000084796	MIR142HG	4205.37	-0.149376	0.104813	-1.42517	0.154109	0.559493	11	87646399	87648102	+	lncRNA
ENSMUSG00000000282	MNT	1928.26	-0.0807331	0.0567913	-1.42158	0.155149	0.561292	11	74721746	74736551	+	protein coding
ENSMUSG00000001150	MCM3AP	2464.33	0.117516	0.08264	1.42203	0.155018	0.561292	10	76304761	76351691	+	protein coding
ENSMUSG00000020964	SEL1L	2421.37	0.0552326	0.0388504	1.42168	0.155121	0.561292	12	91772817	91815931	-	protein coding
ENSMUSG00000023110	PRMT5	5430.66	0.0675256	0.047491	1.42186	0.155067	0.561292	14	54744644	54754982	-	protein coding
ENSMUSG00000000131	XPO6	6300.73	0.0676897	0.0477097	1.41878	0.155962	0.562512	7	125700887	125799673	-	protein coding
ENSMUSG00000005625	PSMD4	3623.31	0.0537546	0.0378894	1.41872	0.15598	0.562512	3	94940005	94949925	-	protein coding
ENSMUSG00000022016	AKAP11	2131.74	0.0895187	0.0631183	1.41827	0.156113	0.562512	14	78729686	78774248	-	protein coding
ENSMUSG00000029106	ADD1	3468.58	-0.113654	0.0801471	-1.41807	0.15617	0.562512	5	34731008	34789652	+	protein coding
ENSMUSG00000034560	WASHC4	1743.45	0.0717157	0.0505555	1.41855	0.15603	0.562512	10	83379616	83432337	+	protein coding
ENSMUSG00000008475	ARPC5	10633.8	-0.0530108	0.037405	-1.41721	0.156421	0.562926	1	152642293	152651348	+	protein coding
ENSMUSG00000035086	BECN1	4803.26	0.0439059	0.031018	1.4155	0.156923	0.563744	11	101176778	101193112	-	protein coding
ENSMUSG00000074151	NLRC5	10210.5	0.0678533	0.0479344	1.41555	0.156909	0.563744	8	95160984	95253900	+	protein coding
ENSMUSG00000060601	NR1H2	3017.31	0.0592126	0.041894	1.41339	0.15754	0.564486	7	44199040	44203375	-	protein coding
ENSMUSG00000063457	RPS15	23418.1	0.032492	0.0229822	1.41379	0.157424	0.564486	10	80128287	80129948	+	protein coding
ENSMUSG00000084416	RPL10A-PS1	10876	0.0601411	0.0425361	1.41388	0.157396	0.564486	1	65033110	65033763	-	processed pseudogene
ENSMUSG00000000605	CLCN4	1986.04	0.0553329	0.0391912	1.41187	0.157988	0.564658	7	7285308	7303850	-	protein coding
ENSMUSG00000021870	SLMAP	1923.47	0.0758066	0.0536786	1.41223	0.157882	0.564658	14	26134323	26256086	-	protein coding
ENSMUSG00000024378	STARD4	4039.95	0.125456	0.0888604	1.41183	0.158	0.564658	18	33332408	33346915	-	protein coding
ENSMUSG00000021549	RASA1	2413.34	0.0783762	0.0555871	1.40997	0.158548	0.564743	13	85362899	85437249	-	protein coding
ENSMUSG00000032185	CARM1	5767.55	0.0461857	0.0327584	1.40989	0.158573	0.564743	9	21458190	21503919	+	protein coding
ENSMUSG00000036275	9530068E07RIK	3464.84	0.0333324	0.0236223	1.41106	0.158228	0.564743	11	52287255	52299555	+	protein coding
ENSMUSG00000116048	SEPTIN2	5391.35	-0.0404713	0.0286902	-1.41063	0.158354	0.564743	1	93406715	93437455	+	protein coding
ENSMUSG00000047415	GPR68	5616.4	-0.0684335	0.0485711	-1.40894	0.158854	0.565257	12	100842941	100874457	-	protein coding
ENSMUSG00000002395	USE1	2042.07	0.0589814	0.0419646	1.4055	0.159872	0.565497	8	71819492	71822376	+	protein coding
ENSMUSG00000018677	SLC25A39	2167.98	0.0717821	0.0509771	1.40812	0.159095	0.565497	11	102293811	102298772	-	protein coding
ENSMUSG00000023075	AKIRIN1	2138.18	0.0529028	0.0376223	1.40615	0.159678	0.565497	4	123628352	123644138	-	protein coding
ENSMUSG00000031545	GPAT4	3994.17	0.0413329	0.0294086	1.40547	0.159881	0.565497	8	23661281	23698362	-	protein coding
ENSMUSG00000042677	ZC3H12A	1580.21	-0.0966674	0.0687333	-1.40641	0.159602	0.565497	4	125012216	125021633	-	protein coding
ENSMUSG00000059890	UBE4A	2245.42	0.106419	0.0756178	1.40733	0.159329	0.565497	9	44834425	44876898	-	protein coding
ENSMUSG00000121501	NA	2092.39	0.0931655	0.066288	1.40546	0.159883	0.565497	7	106103436	106106935	-	lncRNA
ENSMUSG00000031930	WWP2	1609.63	0.076142	0.0542531	1.40346	0.16048	0.56712	8	108162997	108285227	+	protein coding
ENSMUSG00000024966	STIP1	16558.4	0.0486674	0.0346934	1.40278	0.160681	0.567345	19	6998070	7017335	-	protein coding
ENSMUSG00000038274	FAU	13600.8	0.0559269	0.0399127	1.40123	0.161145	0.56801	19	6107874	6109554	+	protein coding
ENSMUSG00000058239	USF2	2175.22	0.0759491	0.0541891	1.40156	0.161047	0.56801	7	30644673	30656228	-	protein coding
ENSMUSG00000000290	ITGB2	8697.1	-0.061562	0.0441125	-1.39557	0.162844	0.568254	10	77366086	77401542	+	protein coding
ENSMUSG00000003808	FARSA	4059.64	0.0499093	0.035642	1.40029	0.161425	0.568254	8	85583618	85595886	+	protein coding
ENSMUSG00000008604	UBQLN4	4977.65	0.0585975	0.0418852	1.399	0.161813	0.568254	3	88461065	88477032	+	protein coding
ENSMUSG00000020198	AP3D1	2484.65	-0.0883718	0.0632127	-1.39801	0.162111	0.568254	10	80542790	80578098	-	protein coding
ENSMUSG00000026701	PRDX6	5968.46	0.0511235	0.0366423	1.39521	0.162954	0.568254	1	161067682	161078789	-	protein coding
ENSMUSG00000026915	STRBP	1785.62	0.0519912	0.0372117	1.39717	0.162361	0.568254	2	37373240	37593871	-	protein coding
ENSMUSG00000031352	HCCS	2532.76	0.0594925	0.0426608	1.39455	0.163153	0.568254	X	168033189	168103368	-	protein coding
ENSMUSG00000032199	POLR2M	4985.94	0.0663577	0.0475766	1.39475	0.16309	0.568254	9	71385719	71393217	-	protein coding
ENSMUSG00000033712	CCAR2	1817.91	0.0440074	0.0314427	1.39961	0.161631	0.568254	14	70375613	70391260	-	protein coding
ENSMUSG00000035545	LENG8	7414.25	-0.0923643	0.0660153	-1.39913	0.161773	0.568254	7	4140038	4151176	+	protein coding
ENSMUSG00000037242	CLIC4	3082.23	0.223861	0.160536	1.39446	0.16318	0.568254	4	134941280	135000125	-	protein coding
ENSMUSG00000042211	FBXO38	1706.19	0.0555793	0.0398248	1.3956	0.162836	0.568254	18	62637226	62681766	-	protein coding
ENSMUSG00000055024	EP300	2110.13	0.103387	0.0741602	1.39411	0.163285	0.568254	15	81469552	81536278	+	protein coding
ENSMUSG00000059820	NKAPD1	2093.54	-0.0709927	0.0508149	-1.39708	0.162388	0.568254	9	50516540	50528764	-	protein coding
ENSMUSG00000063229	LDHA	61059.8	0.0530781	0.0380585	1.39465	0.163123	0.568254	7	46490899	46505051	+	protein coding
ENSMUSG00000020802	UBE2O	2324.2	0.0756637	0.0543193	1.39294	0.163637	0.568997	11	116428566	116472273	-	protein coding
ENSMUSG00000014402	TSG101	1552.38	-0.0788908	0.0566645	-1.39225	0.163848	0.569251	7	46538697	46569717	-	protein coding
ENSMUSG00000040681	HMGN1	9064.55	0.0619089	0.0444871	1.39161	0.164039	0.569435	16	95921818	95928929	-	protein coding
ENSMUSG00000017428	PSMD11	5464.34	0.0540331	0.0388874	1.38947	0.164689	0.571108	11	80319441	80364074	+	protein coding
ENSMUSG00000038722	BUD31	1970.14	0.0519801	0.0374248	1.38892	0.164857	0.571108	5	145077172	145084888	+	protein coding
ENSMUSG00000062203	GSPT1	12353.2	0.0330637	0.0238099	1.38866	0.164937	0.571108	16	11037156	11072189	-	protein coding
ENSMUSG00000024283	WAC	4066.46	0.0557841	0.0401925	1.38792	0.16516	0.571398	18	7868832	7929028	+	protein coding
ENSMUSG00000001783	RTCB	5922.61	0.0289989	0.0209066	1.38707	0.165421	0.571821	10	85774501	85793687	-	protein coding
ENSMUSG00000061838	SUCLG2	1809.53	0.0641828	0.0462945	1.3864	0.165624	0.572042	6	95449990	95695781	-	protein coding
ENSMUSG00000001281	ITGB7	1663.75	-0.114669	0.0827736	-1.38534	0.165949	0.572101	15	102124430	102140379	-	protein coding
ENSMUSG00000039316	RFTN1	2019.46	0.0457304	0.0330296	1.38453	0.166197	0.572101	17	50299285	50497702	-	protein coding
ENSMUSG00000059796	EIF4A1	42015.9	0.0373534	0.0269632	1.38535	0.165945	0.572101	11	69557762	69563249	-	protein coding
ENSMUSG00000101188	EIF4A-PS4	20883.2	0.052516	0.0379211	1.38488	0.16609	0.572101	1	60743091	60744308	+	processed pseudogene
ENSMUSG00000027193	API5	8265.64	0.0337214	0.0244097	1.38147	0.167133	0.573577	2	94242027	94268481	-	protein coding
ENSMUSG00000028840	ZFP593	2343.57	0.0827999	0.0599464	1.38123	0.167208	0.573577	4	133970600	133972903	-	protein coding
ENSMUSG00000029250	POLR2B	4802.97	0.0606855	0.043962	1.38041	0.167462	0.573577	5	77457994	77497171	+	protein coding
ENSMUSG00000030733	SH2B1	2174.36	0.0580555	0.0420525	1.38055	0.167418	0.573577	7	126066166	126074596	-	protein coding
ENSMUSG00000038342	MLXIP	4488.35	-0.0949776	0.068737	-1.38175	0.167047	0.573577	5	123532861	123595995	+	protein coding
ENSMUSG00000042901	AIDA	1790.91	-0.071077	0.0514224	-1.38222	0.166904	0.573577	1	183078134	183106331	+	protein coding
ENSMUSG00000006471	NDOR1	3300.8	-0.0466085	0.0337876	-1.37945	0.167755	0.573627	2	25134833	25146034	-	protein coding
ENSMUSG00000064127	MED14	10335.3	0.0717152	0.0519761	1.37977	0.167656	0.573627	X	12541608	12628312	-	protein coding
ENSMUSG00000022774	NCBP2	2310.39	0.0753161	0.054635	1.37853	0.168039	0.574121	16	31767331	31780599	+	protein coding
ENSMUSG00000018697	AATF	2893.87	0.0443327	0.0322155	1.37613	0.168781	0.576179	11	84313681	84404348	-	protein coding
ENSMUSG00000000916	NSUN5	2446.53	0.0453791	0.0330676	1.37231	0.169966	0.576753	5	135398807	135405659	+	protein coding
ENSMUSG00000002881	NAB1	2107.06	0.0686358	0.0502896	1.36481	0.172312	0.576753	1	52496453	52539838	-	protein coding
ENSMUSG00000006310	ZBTB32	1788.93	0.10024	0.0735532	1.36283	0.172938	0.576753	7	30289106	30298334	-	protein coding
ENSMUSG00000011960	CCNT1	4309.35	0.0947698	0.0693392	1.36675	0.171702	0.576753	15	98436570	98468804	-	protein coding
ENSMUSG00000024097	SRSF7	12768.1	0.0341828	0.0249117	1.37216	0.170014	0.576753	17	80507509	80514736	-	protein coding
ENSMUSG00000024942	CAPN1	2130.98	-0.0519696	0.0381288	-1.363	0.172882	0.576753	19	6038573	6065927	-	protein coding
ENSMUSG00000025337	SBDS	1837.69	-0.0549385	0.0401145	-1.36954	0.170831	0.576753	5	130274572	130284371	-	protein coding
ENSMUSG00000029471	CAMKK2	2472.85	-0.0853467	0.0622003	-1.37213	0.170024	0.576753	5	122869233	122917472	-	protein coding
ENSMUSG00000029478	NCOR2	4453.79	0.0806068	0.0588627	1.3694	0.170873	0.576753	5	125094217	125256283	-	protein coding
ENSMUSG00000029992	GFPT1	2594.17	0.0727009	0.053101	1.36911	0.170966	0.576753	6	87019828	87069179	+	protein coding
ENSMUSG00000030204	DDX47	3880.72	0.042431	0.0310452	1.36675	0.171703	0.576753	6	134988575	135000739	+	protein coding
ENSMUSG00000031314	TAF1	4122.16	0.078035	0.056929	1.37074	0.170455	0.576753	X	100576340	100645395	+	protein coding
ENSMUSG00000032870	SMAP2	1636.24	-0.0601236	0.0438146	-1.37223	0.169993	0.576753	4	120825514	120874444	-	protein coding
ENSMUSG00000036822	TOPORS	1608.7	-0.0457114	0.0335391	-1.36293	0.172905	0.576753	4	40259601	40269850	-	protein coding
ENSMUSG00000038462	UQCRFS1	4106.7	0.0457886	0.0336138	1.3622	0.173135	0.576753	13	30724291	30729345	-	protein coding
ENSMUSG00000039640	MRPL12	3899.27	0.0592184	0.0434035	1.36437	0.172451	0.576753	11	120375439	120379891	+	protein coding
ENSMUSG00000040785	TTC3	2053.14	0.0960267	0.0704297	1.36344	0.172743	0.576753	16	94171477	94270202	+	protein coding
ENSMUSG00000042390	GATAD2B	3122.67	0.0757384	0.0553503	1.36835	0.171203	0.576753	3	90200485	90270714	+	protein coding
ENSMUSG00000047832	CDCA4	2910.23	0.0324635	0.0237374	1.36761	0.171433	0.576753	12	112783849	112793043	-	protein coding
ENSMUSG00000049553	POLR1A	6557.91	0.0843585	0.0618338	1.36428	0.17248	0.576753	6	71886037	71961919	+	protein coding
ENSMUSG00000049686	ORAI1	4213.13	0.0472615	0.0346964	1.36215	0.173152	0.576753	5	123153137	123168519	+	protein coding
ENSMUSG00000051413	PLAGL2	5521.42	0.0504621	0.0368307	1.37011	0.170653	0.576753	2	153069679	153083346	-	protein coding
ENSMUSG00000052533	NUP188	6312.45	0.0565719	0.0413284	1.36884	0.17105	0.576753	2	30176409	30234278	+	protein coding
ENSMUSG00000056493	FOXK1	3024.25	0.0473275	0.034739	1.36237	0.17308	0.576753	5	142387252	142447766	+	protein coding
ENSMUSG00000066568	LSM14A	4518.13	0.0426842	0.0310777	1.37347	0.169608	0.576753	7	34044071	34092740	-	protein coding
ENSMUSG00000067722	BC003965	1597.83	0.0494548	0.036079	1.37074	0.170457	0.576753	17	25403528	25406636	+	protein coding
ENSMUSG00000070000	FCHO1	2721.91	-0.062023	0.0455265	-1.36235	0.173087	0.576753	8	72161031	72178360	-	protein coding
ENSMUSG00000074088	SNRNP40	3354.68	0.0335659	0.0245398	1.36782	0.171369	0.576753	4	130253925	130283819	+	protein coding
ENSMUSG00000079215	ZFP664	2346.52	-0.0443494	0.0325372	-1.36304	0.172871	0.576753	5	124939755	124979757	+	protein coding
ENSMUSG00000106044	GM42860	3610.52	0.168501	0.123007	1.36985	0.170734	0.576753	5	60961059	60965049	-	TEC
ENSMUSG00000020661	DNMT3A	7647.49	-0.114216	0.083915	-1.3611	0.173483	0.576923	12	3856007	3964443	+	protein coding
ENSMUSG00000026229	PSMD1	7683.64	0.0412638	0.0303151	1.36116	0.173462	0.576923	1	85992109	86066873	+	protein coding
ENSMUSG00000025366	ESYT1	7248.76	-0.056426	0.0415235	-1.35889	0.17418	0.578773	10	128345834	128361740	-	protein coding
ENSMUSG00000024677	MS4A6B	2207.97	-0.120912	0.0890204	-1.35825	0.174385	0.578976	19	11493876	11508620	+	protein coding
ENSMUSG00000028249	SDCBP	2798.99	-0.0547873	0.0403628	-1.35737	0.174663	0.578976	4	6365650	6408423	+	protein coding
ENSMUSG00000029547	INTS1	3809.84	-0.0480207	0.035368	-1.35774	0.174545	0.578976	5	139737037	139761429	-	protein coding
ENSMUSG00000002728	NAA20	2202.46	-0.0531668	0.0392319	-1.35519	0.175356	0.57954	2	145744019	145758345	+	protein coding
ENSMUSG00000020255	NOPCHAP1	3769.27	0.0424351	0.0313159	1.35507	0.175396	0.57954	10	83196085	83324369	+	protein coding
ENSMUSG00000031848	LSM4	2419.81	0.0651795	0.0481003	1.35507	0.175394	0.57954	8	71125898	71131402	+	protein coding
ENSMUSG00000055762	EEF1D	10071.1	0.0379728	0.0280105	1.35566	0.175207	0.57954	15	75766054	75781405	-	protein coding
ENSMUSG00000040383	AQR	5909.17	0.0364826	0.0269453	1.35395	0.175753	0.580253	2	113931651	114017505	-	protein coding
ENSMUSG00000040297	SUCO	1522.52	-0.153905	0.11371	-1.35348	0.175903	0.580282	1	161643683	161704251	-	protein coding
ENSMUSG00000020189	OSBPL8	5897.38	0.056831	0.0420641	1.35105	0.176678	0.580619	10	111000613	111133110	+	protein coding
ENSMUSG00000025785	EXOSC7	1704.87	0.0513553	0.0380141	1.35095	0.17671	0.580619	9	122942280	122965194	+	protein coding
ENSMUSG00000032515	CSRNP1	5512.86	-0.111463	0.0824454	-1.35197	0.176385	0.580619	9	119800229	119813724	-	protein coding
ENSMUSG00000034892	RPS29	17504	0.0434345	0.0321265	1.35199	0.17638	0.580619	12	69204496	69205960	-	protein coding
ENSMUSG00000047731	WBP1L	1796.66	0.0508778	0.0376427	1.3516	0.176504	0.580619	19	46587523	46645828	+	protein coding
ENSMUSG00000038299	WDR36	6208.04	0.0435674	0.03226	1.35051	0.176853	0.580625	18	32970278	33000647	+	protein coding
ENSMUSG00000005142	MAN2B1	3263.98	0.0583682	0.0433089	1.34772	0.177749	0.580789	8	85809899	85824911	+	protein coding
ENSMUSG00000028911	SRSF4	3802.9	0.0495538	0.036734	1.34899	0.177339	0.580789	4	131600928	131629017	+	protein coding
ENSMUSG00000047412	ZBTB44	1690.64	-0.0596873	0.0442532	-1.34877	0.177411	0.580789	9	30941940	30987181	+	protein coding
ENSMUSG00000047810	CCDC88B	6219.11	-0.047812	0.0354304	-1.34946	0.177188	0.580789	19	6821991	6835579	-	protein coding
ENSMUSG00000053641	DENND4A	2783.72	0.0880538	0.0653315	1.3478	0.177723	0.580789	9	64718622	64826949	+	protein coding
ENSMUSG00000056429	TGOLN1	6258.28	0.0554609	0.0411445	1.34795	0.177673	0.580789	6	72585415	72593983	-	protein coding
ENSMUSG00000022013	DNAJC15	1684.97	0.0810664	0.060174	1.3472	0.177916	0.580872	14	78058121	78112565	-	protein coding
ENSMUSG00000055612	CDCA7	5024.56	0.0382635	0.0284214	1.34629	0.178208	0.581366	2	72306503	72317237	+	protein coding
ENSMUSG00000004880	LBR	3958.34	0.0629678	0.04684	1.34432	0.178846	0.581854	1	181642900	181670611	-	protein coding
ENSMUSG00000022614	LMF2	1564.98	-0.0940938	0.070029	-1.34364	0.179065	0.581854	15	89235207	89239862	-	protein coding
ENSMUSG00000023832	ACAT2	1798.94	0.136164	0.101301	1.34415	0.1789	0.581854	17	13161777	13179634	-	protein coding
ENSMUSG00000036333	KIDINS220	2685.77	-0.0984295	0.0731757	-1.34511	0.178589	0.581854	12	25024924	25113151	+	protein coding
ENSMUSG00000053411	CBX7	1721.05	0.0903996	0.0672693	1.34385	0.178998	0.581854	15	79800008	79855320	-	protein coding
ENSMUSG00000024006	STK38	3390.96	-0.0680673	0.0507374	-1.34156	0.179739	0.582207	17	29189854	29226969	-	protein coding
ENSMUSG00000027533	FABP5	2694.04	-0.0609597	0.045421	-1.3421	0.179562	0.582207	3	10077608	10081667	+	protein coding
ENSMUSG00000039477	TNRC18	1813.79	0.116792	0.0870245	1.34206	0.179575	0.582207	5	142710416	142803417	-	protein coding
ENSMUSG00000079641	RPL39	10056.3	0.0487343	0.036319	1.34184	0.179648	0.582207	X	36346173	36349055	-	protein coding
ENSMUSG00000002524	PUF60	5674.88	0.0330348	0.0246359	1.34092	0.179947	0.582424	15	75942031	75952773	-	protein coding
ENSMUSG00000057322	RPL38	9288.19	0.0540505	0.040434	1.33676	0.181301	0.586346	11	114559350	114563157	+	protein coding
ENSMUSG00000052456	GET3	1827.51	0.046652	0.0349399	1.33521	0.181808	0.587063	8	85744560	85751910	-	protein coding
ENSMUSG00000073639	RAB18	1873.88	-0.055631	0.0416597	-1.33537	0.181757	0.587063	18	6733905	6794429	+	protein coding
ENSMUSG00000023908	PKMYT1	2226.76	-0.0694467	0.0520412	-1.33446	0.182054	0.587396	17	23945310	23955709	+	protein coding
ENSMUSG00000022914	BRWD1	2316.55	0.0874799	0.0657334	1.33083	0.183246	0.590358	16	95793292	95883726	-	protein coding
ENSMUSG00000029617	CCZ1	1809.43	0.0466885	0.0350834	1.33079	0.183259	0.590358	5	143924727	143951695	-	protein coding
ENSMUSG00000020390	UBE2B	1872.28	0.0553439	0.0416789	1.32786	0.184223	0.592073	11	51876324	51891589	-	protein coding
ENSMUSG00000027878	NOTCH2	2789.22	0.0678204	0.051063	1.32817	0.184122	0.592073	3	97920843	98057677	+	protein coding
ENSMUSG00000028964	PARK7	1889.29	0.0488029	0.0367421	1.32825	0.184094	0.592073	4	150981590	150998894	-	protein coding
ENSMUSG00000038914	DIDO1	4127.14	0.0577046	0.0435022	1.32647	0.184683	0.592164	2	180299757	180351792	-	protein coding
ENSMUSG00000040774	CEPT1	1896.97	0.0715924	0.0539613	1.32674	0.184596	0.592164	3	106409576	106455118	-	protein coding
ENSMUSG00000055447	CD47	3440.34	0.0831794	0.0626825	1.327	0.18451	0.592164	16	49620896	49735373	+	protein coding
ENSMUSG00000026980	LY75	2188.25	0.0931656	0.0703085	1.3251	0.185139	0.592958	2	60122447	60213647	-	protein coding
ENSMUSG00000027593	RALY	7649.15	0.0354881	0.0267951	1.32442	0.185362	0.592958	2	154633016	154709181	+	protein coding
ENSMUSG00000028676	SRSF10	9606.01	-0.0410218	0.0309705	-1.32454	0.185323	0.592958	4	135583058	135597219	+	protein coding
ENSMUSG00000094483	PURB	10734.8	0.0499318	0.0377381	1.32311	0.185798	0.593889	11	6417599	6425917	-	protein coding
ENSMUSG00000008373	PRPF31	5543.7	0.0349328	0.0264252	1.32195	0.186186	0.594573	7	3632984	3645485	+	protein coding
ENSMUSG00000027746	UFM1	1659.69	-0.0570242	0.0431478	-1.3216	0.1863	0.594573	3	53760797	53771251	-	protein coding
ENSMUSG00000038827	ABITRAM	1820.51	0.0666945	0.0505761	1.3187	0.187271	0.596745	4	56802345	56809601	+	protein coding
ENSMUSG00000049516	SPTY2D1	2026.1	0.0485049	0.0367767	1.3189	0.187201	0.596745	7	46640144	46658159	-	protein coding
ENSMUSG00000001674	DDX18	8465.99	0.045307	0.0343853	1.31763	0.187628	0.597419	1	121481564	121495718	-	protein coding
ENSMUSG00000005763	CD247	2900.78	0.0574616	0.0436945	1.31508	0.188484	0.599132	1	165616250	165704846	+	protein coding
ENSMUSG00000018846	PANK3	3742.86	0.0767416	0.0584592	1.31274	0.189271	0.599132	11	35660311	35682112	+	protein coding
ENSMUSG00000030557	MEF2A	1734.34	0.0604758	0.0460403	1.31354	0.189	0.599132	7	66880911	67022606	-	protein coding
ENSMUSG00000030870	UBFD1	2355.83	0.106292	0.0809933	1.31236	0.1894	0.599132	7	121666398	121681417	+	protein coding
ENSMUSG00000031939	TAF1D	7798.9	0.041081	0.031263	1.31404	0.188832	0.599132	9	15217510	15228287	+	protein coding
ENSMUSG00000035311	GNPTAB	3091.36	0.0755226	0.057413	1.31543	0.188367	0.599132	10	88214994	88283191	+	protein coding
ENSMUSG00000036087	SLAIN2	1888.06	0.060176	0.0458318	1.31297	0.189192	0.599132	5	73071647	73136172	+	protein coding
ENSMUSG00000036270	EDC4	3061.17	0.0513117	0.0390904	1.31264	0.189303	0.599132	8	106607513	106621540	+	protein coding
ENSMUSG00000041852	TCF20	3268.63	0.0679598	0.0517934	1.31213	0.189475	0.599132	15	82692637	82872073	-	protein coding
ENSMUSG00000009470	TNPO1	9900.36	0.0589349	0.0449322	1.31164	0.189642	0.599166	13	98975527	99062892	-	protein coding
ENSMUSG00000062933	GM10123	14112.8	0.0653935	0.0498716	1.31124	0.189777	0.599166	9	96777711	96778200	+	processed pseudogene
ENSMUSG00000044026	SLC35G1	1922.7	-0.0483691	0.0369658	-1.30848	0.19071	0.601189	19	38384428	38394058	+	protein coding
ENSMUSG00000045983	EIF4G1	33884.8	0.0433389	0.0331117	1.30887	0.190579	0.601189	16	20487063	20511634	+	protein coding
ENSMUSG00000005125	NDRG1	1494.07	-0.303549	0.23212	-1.30773	0.190966	0.601534	15	66801167	66841489	-	protein coding
ENSMUSG00000024537	PSMG2	1745.14	0.0367223	0.0281008	1.30681	0.191279	0.601601	18	67774669	67787232	+	protein coding
ENSMUSG00000030201	LRP6	1780.22	0.0769209	0.0588548	1.30696	0.191226	0.601601	6	134423439	134543928	-	protein coding
ENSMUSG00000065947	MT-ND4L	8425.61	0.0940457	0.0720741	1.30485	0.191944	0.603233	MT	9877	10173	+	protein coding
ENSMUSG00000018932	MAP2K3	17724.3	-0.0701504	0.0538183	-1.30347	0.192416	0.603333	11	60822859	60843637	+	protein coding
ENSMUSG00000026116	TMEM131	3845.52	0.0553484	0.0424591	1.30357	0.19238	0.603333	1	36831272	36982747	-	protein coding
ENSMUSG00000052812	ATAD2B	1495.6	0.0621762	0.0476989	1.30352	0.192399	0.603333	12	4967353	5097394	+	protein coding
ENSMUSG00000001100	POLDIP2	1583.04	0.0675829	0.0519545	1.30081	0.193323	0.603621	11	78403019	78413562	+	protein coding
ENSMUSG00000006728	CDK4	9433.12	0.0319016	0.0245301	1.30051	0.193426	0.603621	10	126899403	126903789	+	protein coding
ENSMUSG00000018286	PSMB6	3653.48	0.038471	0.0295315	1.30271	0.192673	0.603621	11	70416193	70418684	+	protein coding
ENSMUSG00000023977	UBR2	2915.71	0.0614177	0.047199	1.30125	0.193173	0.603621	17	47239221	47321482	-	protein coding
ENSMUSG00000026761	ORC4	1727.16	-0.0848734	0.0653204	-1.29934	0.193827	0.603621	2	48792836	48840289	-	protein coding
ENSMUSG00000027714	EXOSC9	1532.95	0.0882513	0.0679128	1.29948	0.193779	0.603621	3	36606755	36619876	+	protein coding
ENSMUSG00000030726	POLD3	2482.11	-0.048932	0.0376549	-1.29949	0.193777	0.603621	7	99731318	99770772	-	protein coding
ENSMUSG00000033323	CTDP1	2178.94	0.0715269	0.0549779	1.30101	0.193255	0.603621	18	80451174	80512910	-	protein coding
ENSMUSG00000062006	RPL34	13332.6	0.0398158	0.0305946	1.3014	0.193122	0.603621	3	130520480	130524047	-	protein coding
ENSMUSG00000020349	PPP2CA	8393.41	0.0360722	0.0278231	1.29648	0.194808	0.606218	11	51989508	52018605	+	protein coding
ENSMUSG00000017999	DDX27	8399.5	0.0385912	0.0297898	1.29545	0.195165	0.606325	2	166857113	166876867	+	protein coding
ENSMUSG00000024238	ZEB1	2353.75	-0.0983182	0.0759243	-1.29495	0.195337	0.606325	18	5591860	5775467	+	protein coding
ENSMUSG00000028936	RPL22	9972.09	0.0390355	0.0301501	1.29471	0.195422	0.606325	4	152410199	152418528	+	protein coding
ENSMUSG00000038546	RANBP9	2010.71	0.0607566	0.046928	1.29468	0.195432	0.606325	13	43556151	43634758	-	protein coding
ENSMUSG00000066443	GM10163	3637.73	-0.104869	0.0811622	-1.29209	0.196325	0.608636	9	88272890	88273370	+	processed pseudogene
ENSMUSG00000015355	CD48	1853.98	-0.0569503	0.0441097	-1.29111	0.196667	0.609237	1	171509577	171532826	+	protein coding
ENSMUSG00000016319	SLC25A5	26887.8	0.0370482	0.0287577	1.28829	0.197646	0.610445	X	36059304	36062460	+	protein coding
ENSMUSG00000019777	HDAC2	4551.21	0.0285727	0.0221799	1.28822	0.197669	0.610445	10	36850540	36877885	+	protein coding
ENSMUSG00000028719	CMPK1	2135.49	0.0651461	0.0505794	1.288	0.197747	0.610445	4	114816533	114844438	-	protein coding
ENSMUSG00000035960	APEX1	4366.72	0.0463901	0.0360213	1.28785	0.197798	0.610445	14	51162425	51164596	+	protein coding
ENSMUSG00000069744	PSMB3	3713.15	0.0397317	0.030845	1.28811	0.197709	0.610445	11	97594225	97604326	+	protein coding
ENSMUSG00000026918	BRD3	2246.8	-0.0554773	0.0430974	-1.28725	0.198006	0.61063	2	27335591	27397674	-	protein coding
ENSMUSG00000031508	ANKRD10	2866.32	0.0417743	0.0324806	1.28613	0.198397	0.611379	8	11661583	11685757	-	protein coding
ENSMUSG00000021037	AHSA1	7504.7	0.0587803	0.0457447	1.28496	0.198805	0.611891	12	87313253	87320772	+	protein coding
ENSMUSG00000061032	RRP1	10118.6	0.0314892	0.024509	1.2848	0.198861	0.611891	10	78236218	78248877	-	protein coding
ENSMUSG00000002885	ADGRE5	1847.71	-0.113579	0.0887019	-1.28046	0.200383	0.614636	8	84449880	84467955	-	protein coding
ENSMUSG00000022711	PMM2	1631.27	-0.0688639	0.0537945	-1.28013	0.200499	0.614636	16	8455538	8480331	+	protein coding
ENSMUSG00000030738	EIF3C	21144.9	0.0394395	0.0307912	1.28087	0.20024	0.614636	7	126145627	126165583	-	protein coding
ENSMUSG00000034211	MRPS17	2134.37	-0.0597161	0.0466484	-1.28013	0.200499	0.614636	5	129792561	129799620	+	protein coding
ENSMUSG00000056305	USP39	3124.67	0.0331617	0.0258746	1.28163	0.199972	0.614636	6	72295661	72322167	-	protein coding
ENSMUSG00000000738	SPG7	1534.96	-0.0614167	0.0480661	-1.27776	0.201336	0.614841	8	123789681	123824499	+	protein coding
ENSMUSG00000020361	HSPA4	18795.6	0.0481097	0.0376368	1.27826	0.201156	0.614841	11	53150641	53191284	-	protein coding
ENSMUSG00000022678	NDE1	1678.7	-0.0590828	0.0462489	-1.2775	0.201427	0.614841	16	13981139	14010792	+	protein coding
ENSMUSG00000029014	DNAJC2	5824.97	0.0356869	0.0279372	1.2774	0.201462	0.614841	5	21962265	21990249	-	protein coding
ENSMUSG00000029772	AHCYL2	2657.12	-0.109852	0.0859735	-1.27775	0.201338	0.614841	6	29768010	29912309	+	protein coding
ENSMUSG00000030595	NFKBIB	3113.45	0.0520416	0.0407053	1.2785	0.201074	0.614841	7	28457676	28466937	-	protein coding
ENSMUSG00000038991	TXNDC5	2832.21	0.03345	0.0262105	1.2762	0.201883	0.61567	13	38684055	38712800	-	protein coding
ENSMUSG00000025817	NUDT5	3758.1	0.0417476	0.032725	1.27571	0.202059	0.615749	2	5849830	5876706	+	protein coding
ENSMUSG00000025980	HSPD1	46536.9	0.0409451	0.0321903	1.27197	0.203384	0.619329	1	55116994	55127402	-	protein coding
ENSMUSG00000035152	AP2B1	6538.87	0.0358363	0.0281964	1.27096	0.203744	0.619968	11	83189850	83295861	+	protein coding
ENSMUSG00000027108	OLA1	3124.89	0.0366744	0.0288939	1.26928	0.204341	0.621324	2	72923145	73049268	-	protein coding
ENSMUSG00000027639	SAMHD1	7788.74	-0.10336	0.0816338	-1.26614	0.205462	0.623812	2	156939453	156977185	-	protein coding
ENSMUSG00000057738	SPTAN1	5437.96	-0.0615888	0.048633	-1.2664	0.205371	0.623812	2	29855572	29921463	+	protein coding
ENSMUSG00000028953	ABCF2	8808.21	0.0425883	0.0336612	1.26521	0.205797	0.624368	5	24770343	24782465	-	protein coding
ENSMUSG00000033326	KDM4A	1549.14	0.0744586	0.0588839	1.2645	0.206052	0.624679	4	117994154	118037240	-	protein coding
ENSMUSG00000022111	UCHL3	1751.41	0.0523986	0.0415452	1.26124	0.207222	0.627329	14	101891403	101933561	+	protein coding
ENSMUSG00000022437	SAMM50	4041.66	-0.0424033	0.0336427	-1.2604	0.207525	0.627329	15	84076442	84101468	+	protein coding
ENSMUSG00000024384	IWS1	4044.58	0.0532794	0.0422609	1.26073	0.207407	0.627329	18	32200794	32237381	+	protein coding
ENSMUSG00000029169	DHX15	15336.8	0.0287738	0.0228296	1.26037	0.207535	0.627329	5	52307545	52347856	-	protein coding
ENSMUSG00000027406	IDH3B	3565.44	0.0424329	0.0337033	1.25901	0.208026	0.628122	2	130121229	130126467	-	protein coding
ENSMUSG00000029152	OCIAD1	4221.54	0.0417571	0.0331792	1.25853	0.2082	0.628122	5	73450127	73471412	+	protein coding
ENSMUSG00000030103	BHLHE40	4175.74	-0.146508	0.116426	-1.25838	0.208255	0.628122	6	108637590	108643886	+	protein coding
ENSMUSG00000027879	SEC22B	1683.46	-0.0437351	0.0348515	-1.2549	0.209516	0.629159	3	97808506	97830592	+	protein coding
ENSMUSG00000029110	RNF4	6286.22	0.0373337	0.0297485	1.25498	0.209486	0.629159	5	34493633	34512973	+	protein coding
ENSMUSG00000029191	RFC1	3551.68	0.0904495	0.0720424	1.2555	0.209296	0.629159	5	65419193	65493013	-	protein coding
ENSMUSG00000031095	CUL4B	2416.9	0.0421186	0.0335399	1.25577	0.209198	0.629159	X	37622151	37665073	-	protein coding
ENSMUSG00000036698	AGO2	9427.31	0.097249	0.0774249	1.25604	0.2091	0.629159	15	72967693	73056784	-	protein coding
ENSMUSG00000059811	ATL2	1919.59	0.0458141	0.0364594	1.25658	0.208905	0.629159	17	80155819	80203552	-	protein coding
ENSMUSG00000020321	MDH1	3565.36	0.0443442	0.0353831	1.25326	0.210112	0.630488	11	21506692	21522367	-	protein coding
ENSMUSG00000022295	ATP6V1C1	1819.71	-0.0860315	0.0686752	-1.25273	0.210304	0.630604	15	38662177	38692690	+	protein coding
ENSMUSG00000004043	STAT5A	4938.49	-0.0876514	0.0700297	-1.25163	0.210704	0.630753	11	100750177	100775995	+	protein coding
ENSMUSG00000018654	IKZF1	17414.7	0.0654083	0.052284	1.25102	0.210928	0.630753	11	11634980	11722926	+	protein coding
ENSMUSG00000030471	ZDHHC13	2251.69	0.0670022	0.0535833	1.25043	0.211142	0.630753	7	48438751	48477188	+	protein coding
ENSMUSG00000042729	WDR74	3161.68	0.0470676	0.0376445	1.25032	0.211184	0.630753	19	8713191	8717988	+	protein coding
ENSMUSG00000062373	TMEM65	1570.08	0.049555	0.0396365	1.25024	0.211213	0.630753	15	58654118	58695487	-	protein coding
ENSMUSG00000066735	VKORC1L1	1978.35	0.0682987	0.0546357	1.25007	0.211272	0.630753	5	129970811	130015533	+	protein coding
ENSMUSG00000022427	TOMM22	3378.98	0.0368055	0.0294564	1.24949	0.211486	0.630932	15	79555062	79557601	+	protein coding
ENSMUSG00000020894	VAMP2	2423.29	-0.100815	0.0807597	-1.24833	0.211909	0.631737	11	68979316	68983210	+	protein coding
ENSMUSG00000025224	GBF1	1761.38	0.0885164	0.07097	1.24724	0.21231	0.632475	19	46140948	46274949	+	protein coding
ENSMUSG00000020929	EFTUD2	10522.4	0.0322786	0.025889	1.24681	0.212468	0.632487	11	102729299	102771811	-	protein coding
ENSMUSG00000038708	GOLGA4	2449.06	0.0765461	0.0614588	1.24549	0.212953	0.633063	9	118335335	118411587	+	protein coding
ENSMUSG00000040021	LATS1	2262.7	0.051887	0.0416615	1.24544	0.212969	0.633063	10	7556978	7592224	+	protein coding
ENSMUSG00000027498	CSTF1	2442.53	0.0536111	0.0431055	1.24372	0.213603	0.634295	2	172212601	172224368	+	protein coding
ENSMUSG00000066306	NUMA1	4516.06	0.0562464	0.0452331	1.24348	0.213691	0.634295	7	101583318	101664171	+	protein coding
ENSMUSG00000049751	RPL36AL	6025.43	0.0443389	0.0356757	1.24283	0.21393	0.634547	12	69229505	69230857	-	protein coding
ENSMUSG00000000409	LCK	12631.3	0.0307007	0.0247731	1.23928	0.215243	0.63508	4	129442137	129467434	-	protein coding
ENSMUSG00000008683	RPS15A	18816.1	0.0467096	0.0376794	1.23966	0.215101	0.63508	7	117703595	117715411	-	protein coding
ENSMUSG00000019579	MYDGF	2604.75	0.0489193	0.0395093	1.23817	0.215652	0.63508	17	56482744	56490920	-	protein coding
ENSMUSG00000021748	PDHB	2690.98	-0.040955	0.033075	-1.23825	0.215625	0.63508	14	14296748	14303777	+	protein coding
ENSMUSG00000021811	DNAJC9	2779.82	0.0391268	0.0315649	1.23956	0.215136	0.63508	14	20434706	20438978	-	protein coding
ENSMUSG00000032399	RPL4	68769.8	0.0230587	0.0186175	1.23856	0.21551	0.63508	9	64080657	64085948	+	protein coding
ENSMUSG00000036438	CALM2	4791.4	0.054156	0.0436814	1.2398	0.215051	0.63508	17	87740840	87754363	-	protein coding
ENSMUSG00000040675	MTHFD1L	5615.54	0.0689624	0.0556236	1.2398	0.215048	0.63508	10	3923118	4117081	+	protein coding
ENSMUSG00000059273	ZC3H4	3756.2	0.0840355	0.0678017	1.23943	0.215186	0.63508	7	16134835	16171621	+	protein coding
ENSMUSG00000073702	RPL31	13243.9	0.0455436	0.0367817	1.23821	0.215637	0.63508	1	39406923	39410992	+	protein coding
ENSMUSG00000000628	HK2	5104.43	0.0857299	0.0693436	1.23631	0.216345	0.635958	6	82702006	82751435	-	protein coding
ENSMUSG00000008892	VDAC3	2685.85	0.0361787	0.029268	1.23612	0.216414	0.635958	8	23067091	23083829	-	protein coding
ENSMUSG00000078440	DOHH	1600.36	0.0511761	0.0413825	1.23666	0.216213	0.635958	10	81220262	81224186	+	protein coding
ENSMUSG00000005465	IL27RA	3003.43	-0.0495088	0.0401233	-1.23392	0.217234	0.637387	8	84756923	84769218	-	protein coding
ENSMUSG00000021936	MAPK8	1560.8	0.0713298	0.0577932	1.23422	0.217119	0.637387	14	33099855	33169115	-	protein coding
ENSMUSG00000040596	POGK	3544.76	0.0777164	0.0630226	1.23315	0.21752	0.637387	1	166212191	166237432	-	protein coding
ENSMUSG00000057177	GSK3A	4308.77	0.0339495	0.0275215	1.23356	0.217367	0.637387	7	24927683	24937276	-	protein coding
ENSMUSG00000002372	RANBP3	4469.24	0.0441829	0.0358464	1.23256	0.21774	0.637577	17	56980294	57018764	+	protein coding
ENSMUSG00000011257	PABPC4	12931.7	0.0418597	0.0339984	1.23123	0.218238	0.637897	4	123156144	123192718	+	protein coding
ENSMUSG00000013787	EHMT2	1710.41	0.0845663	0.0687418	1.2302	0.218622	0.637897	17	35117445	35133028	+	protein coding
ENSMUSG00000024236	SVIL	1864.23	0.0588868	0.0478441	1.23081	0.218396	0.637897	18	4920540	5119299	+	protein coding
ENSMUSG00000024393	PRRC2A	24307.9	0.0477359	0.0388034	1.2302	0.218623	0.637897	17	35368052	35383873	-	protein coding
ENSMUSG00000044147	ARF6	7479.05	0.0416267	0.0338122	1.23112	0.21828	0.637897	12	69418924	69420557	+	protein coding
ENSMUSG00000027236	EIF3J1	2900.92	0.0753612	0.0612859	1.22967	0.218822	0.638024	2	121859027	121887079	+	protein coding
ENSMUSG00000028409	SMU1	3975.64	0.0349815	0.0284902	1.22784	0.219505	0.639564	4	40736542	40757923	-	protein coding
ENSMUSG00000018008	CYTH4	1573.48	-0.107267	0.0874337	-1.22684	0.219884	0.639761	15	78481247	78506219	+	protein coding
ENSMUSG00000027782	KPNA4	6866.94	-0.0317814	0.0259256	-1.22587	0.220247	0.639761	3	68974482	69034446	-	protein coding
ENSMUSG00000033075	SENP1	3195.22	0.0764765	0.0623993	1.2256	0.22035	0.639761	15	97936625	97991625	-	protein coding
ENSMUSG00000042590	IPO11	2783.69	0.0474892	0.0387418	1.22579	0.220279	0.639761	13	106930947	107073466	-	protein coding
ENSMUSG00000073902	GVIN3	2676.37	0.0942567	0.0768577	1.22638	0.220056	0.639761	7	106195950	106203242	-	unprocessed pseudogene
ENSMUSG00000002222	RMND5A	2751.09	0.0387747	0.0320093	1.21136	0.225759	0.640999	6	71365618	71417621	-	protein coding
ENSMUSG00000003923	TFAM	2292.59	-0.0738538	0.0606413	-1.21788	0.223269	0.640999	10	71061294	71074110	-	protein coding
ENSMUSG00000014956	PPP1CB	6751.65	0.0518902	0.0425612	1.21919	0.222773	0.640999	5	32616187	32674777	+	protein coding
ENSMUSG00000015837	SQSTM1	4058.13	-0.0479175	0.0394409	-1.21492	0.224397	0.640999	11	50090193	50101654	-	protein coding
ENSMUSG00000017664	SLC35C2	1517.67	0.0652794	0.05384	1.21247	0.225333	0.640999	2	165118474	165129789	-	protein coding
ENSMUSG00000020115	TBK1	1817.02	-0.0565295	0.0466316	-1.21226	0.225414	0.640999	10	121382360	121422692	-	protein coding
ENSMUSG00000020687	CDC27	2339.51	0.046373	0.0380127	1.21994	0.222489	0.640999	11	104393571	104441446	-	protein coding
ENSMUSG00000024014	PIM1	13751.2	0.0900597	0.0738415	1.21963	0.222603	0.640999	17	29709727	29715086	+	protein coding
ENSMUSG00000024287	THOC1	3827.8	-0.0532346	0.0435964	-1.22108	0.222056	0.640999	18	9957906	9995489	+	protein coding
ENSMUSG00000025728	PIGQ	2411.67	0.070249	0.0575911	1.21979	0.222545	0.640999	17	26145395	26163910	-	protein coding
ENSMUSG00000029068	CCNL2	6546.05	-0.0370249	0.0304371	-1.21644	0.223818	0.640999	4	155896946	155909000	+	protein coding
ENSMUSG00000029394	CDK2AP1	4423.22	0.0404277	0.0331265	1.2204	0.222312	0.640999	5	124483480	124501145	-	protein coding
ENSMUSG00000029623	PDAP1	5375.14	0.0484235	0.0397395	1.21852	0.223025	0.640999	5	145065579	145077048	-	protein coding
ENSMUSG00000030521	MPHOSPH10	4518.47	0.0392124	0.0323705	1.21136	0.225758	0.640999	7	64026275	64042016	-	protein coding
ENSMUSG00000031467	AGPAT5	2987.49	0.0357833	0.0294768	1.21395	0.224768	0.640999	8	18896293	18941377	+	protein coding
ENSMUSG00000033253	SZT2	1547.25	-0.106122	0.0873665	-1.21468	0.22449	0.640999	4	118219940	118266470	-	protein coding
ENSMUSG00000037012	HK1	7390.4	-0.0833292	0.068401	-1.21824	0.223131	0.640999	10	62104634	62215687	-	protein coding
ENSMUSG00000037936	SCARB1	1734.56	0.0439962	0.0361535	1.21693	0.223633	0.640999	5	125354151	125418158	-	protein coding
ENSMUSG00000038366	LASP1	2515.61	-0.0997994	0.0820243	-1.2167	0.223717	0.640999	11	97689826	97729590	+	protein coding
ENSMUSG00000039680	MRPS6	2460.37	0.0644477	0.0528607	1.2192	0.222769	0.640999	16	91855158	91909115	+	protein coding
ENSMUSG00000040731	EIF4H	12767.7	0.0325424	0.0266161	1.22266	0.221459	0.640999	5	134648575	134668344	-	protein coding
ENSMUSG00000040940	ARHGEF1	10592.3	-0.0724864	0.0598082	-1.21198	0.22552	0.640999	7	24602337	24626019	+	protein coding
ENSMUSG00000044627	SWI5	2591.42	-0.046042	0.0377512	-1.21962	0.222611	0.640999	2	32168828	32178087	-	protein coding
ENSMUSG00000047045	TMEM164	1508.61	0.0501972	0.0413804	1.21307	0.225105	0.640999	X	141464402	141626490	+	protein coding
ENSMUSG00000048546	TOB2	4157.97	0.0525092	0.0433196	1.21213	0.225461	0.640999	15	81732473	81742997	-	protein coding
ENSMUSG00000051735	RINL	2664.88	-0.0486936	0.0401156	-1.21383	0.224811	0.640999	7	28488394	28498388	+	protein coding
ENSMUSG00000052397	EZR	7069.51	0.0450883	0.0369506	1.22023	0.222377	0.640999	17	7005440	7050183	-	protein coding
ENSMUSG00000053293	POM121	5874.44	0.0453454	0.0370455	1.22404	0.220935	0.640999	5	135404995	135423400	-	protein coding
ENSMUSG00000057193	SLC44A2	4910.88	0.0666587	0.0549005	1.21417	0.224682	0.640999	9	21231994	21266324	+	protein coding
ENSMUSG00000071076	JUND	7069.45	-0.057313	0.0472784	-1.21225	0.225419	0.640999	8	71151599	71153265	+	protein coding
ENSMUSG00000075700	SELENOT	5049.54	0.0338449	0.0277424	1.21997	0.222477	0.640999	3	58484057	58500554	+	protein coding
ENSMUSG00000108414	SNHG1	6378.01	0.0534733	0.0439251	1.21737	0.223462	0.640999	19	8700801	8703811	+	lncRNA
ENSMUSG00000070738	DGKD	5727.92	0.0487772	0.0402949	1.2105	0.226086	0.641485	1	87781009	87872902	+	protein coding
ENSMUSG00000020536	LLGL1	1829.32	0.0324662	0.026872	1.20818	0.226978	0.642264	11	60590549	60605012	+	protein coding
ENSMUSG00000021357	EXOC2	4242.36	0.0669743	0.0555005	1.20673	0.227534	0.642264	13	30997902	31158076	-	protein coding
ENSMUSG00000023953	POLH	1644.83	0.0408051	0.0337957	1.2074	0.227276	0.642264	17	46482281	46513571	-	protein coding
ENSMUSG00000025060	SLK	2958.23	-0.0365253	0.0302619	-1.20697	0.227442	0.642264	19	47568117	47633685	+	protein coding
ENSMUSG00000025862	STAG2	5442.15	0.0448123	0.037166	1.20573	0.22792	0.642264	X	41238194	41366062	+	protein coding
ENSMUSG00000025995	WDR75	6784.71	-0.0356178	0.0294884	-1.20786	0.227101	0.642264	1	45834326	45862779	+	protein coding
ENSMUSG00000029472	ANAPC5	8032.92	0.0445436	0.0369265	1.20628	0.22771	0.642264	5	122925522	122959402	-	protein coding
ENSMUSG00000034349	SMC4	8580.58	0.0554911	0.0460185	1.20584	0.227878	0.642264	3	68912071	68941956	+	protein coding
ENSMUSG00000041219	ARHGAP11A	1977.67	0.0548404	0.0453906	1.20819	0.226975	0.642264	2	113661837	113679006	-	protein coding
ENSMUSG00000057421	LAS1L	4200.31	0.0352505	0.0291897	1.20764	0.227187	0.642264	X	94978941	95000568	-	protein coding
ENSMUSG00000006589	APRT	3404.5	-0.0367722	0.0305699	-1.20289	0.229019	0.642963	8	123301374	123303648	-	protein coding
ENSMUSG00000020273	PAPOLG	1502.68	0.0508648	0.0423024	1.20241	0.229205	0.642963	11	23812646	23845253	-	protein coding
ENSMUSG00000021068	NIN	2014.24	0.0834925	0.0694907	1.20149	0.229561	0.642963	12	70058209	70160491	-	protein coding
ENSMUSG00000026341	ACTR3	21156.5	0.0390759	0.0325159	1.20175	0.229462	0.642963	1	125320642	125363464	-	protein coding
ENSMUSG00000028163	NFKB1	42886	-0.051606	0.0428504	-1.20433	0.228462	0.642963	3	135290416	135397308	-	protein coding
ENSMUSG00000028820	SFPQ	16660.5	0.0437019	0.0363299	1.20292	0.229007	0.642963	4	126915117	126930806	+	protein coding
ENSMUSG00000032078	ZPR1	3980.73	-0.0592984	0.0493719	-1.20105	0.22973	0.642963	9	46184362	46193941	+	protein coding
ENSMUSG00000040029	IPO8	1940.15	0.0638806	0.0531777	1.20127	0.229648	0.642963	6	148672181	148732965	-	protein coding
ENSMUSG00000042660	WDR55	3086.59	0.0413148	0.0343322	1.20338	0.228828	0.642963	18	36893273	36896863	+	protein coding
ENSMUSG00000074305	PEAK1	1897	0.0600766	0.0500123	1.20124	0.22966	0.642963	9	56108410	56325351	-	protein coding
ENSMUSG00000002107	CELF2	4106.23	0.0654783	0.0545891	1.19948	0.230343	0.643081	2	6544505	7514374	-	protein coding
ENSMUSG00000023353	AGAP3	1584.71	0.0575452	0.0479956	1.19897	0.23054	0.643081	5	24657175	24707045	+	protein coding
ENSMUSG00000024436	MRPS18B	2765.53	0.0487959	0.0406986	1.19896	0.230544	0.643081	17	36221271	36227281	-	protein coding
ENSMUSG00000032020	UBASH3B	5237.92	0.0946982	0.0790117	1.19853	0.230709	0.643081	9	40922394	41072993	-	protein coding
ENSMUSG00000034525	ICE1	3009.88	0.0548746	0.0457712	1.19889	0.230572	0.643081	13	70699826	70785753	-	protein coding
ENSMUSG00000047676	RPSA-PS10	4791.38	0.119198	0.0994321	1.19878	0.230612	0.643081	3	149778295	149779179	-	processed pseudogene
ENSMUSG00000078921	TGTP2	8750.99	-0.0975596	0.0816008	-1.19557	0.231864	0.645861	11	48948021	48955033	-	protein coding
ENSMUSG00000037905	BRI3BP	1557.14	0.0816106	0.0683212	1.19451	0.232277	0.646574	5	125518632	125537434	+	protein coding
ENSMUSG00000002014	SSR4	2930.3	0.0396857	0.0332358	1.19406	0.232453	0.646628	X	72830634	72834436	+	protein coding
ENSMUSG00000027361	GABPB1	2381.01	0.0504409	0.0422621	1.19353	0.232664	0.646777	2	126469362	126518257	-	protein coding
ENSMUSG00000025724	SEC11A	2303.27	0.0441114	0.0369734	1.19306	0.232847	0.646848	7	80554637	80597528	-	protein coding
ENSMUSG00000063576	KLHDC3	2626.34	0.0445232	0.0373459	1.19218	0.233189	0.647362	17	46985476	46991840	-	protein coding
ENSMUSG00000012405	RPL15	18778.7	0.0329537	0.0276765	1.19067	0.233783	0.648137	14	4198305	4201873	+	protein coding
ENSMUSG00000021182	CCDC88C	3265.85	0.0608287	0.0510791	1.19087	0.233704	0.648137	12	100877782	100995315	-	protein coding
ENSMUSG00000002948	MAP2K7	2994.51	0.0505089	0.0424768	1.1891	0.234402	0.649417	8	4288740	4297897	+	protein coding
ENSMUSG00000064357	MT-ATP6	10452.8	0.148749	0.125328	1.18688	0.235275	0.651092	MT	7927	8607	+	protein coding
ENSMUSG00000078656	VPS25	1741.51	0.0612923	0.0516468	1.18676	0.235323	0.651092	11	101144533	101150375	+	protein coding
ENSMUSG00000019373	COPS3	2313.38	0.035107	0.0296126	1.18554	0.235803	0.651545	11	59708621	59730664	-	protein coding
ENSMUSG00000031751	AMFR	3379.84	-0.0443325	0.0373842	-1.18586	0.235677	0.651545	8	94698216	94739470	-	protein coding
ENSMUSG00000007050	LSM2	2141.27	0.0539896	0.0455813	1.18447	0.236227	0.652279	17	35200838	35204867	+	protein coding
ENSMUSG00000063108	ZFP26	1542.33	-0.105989	0.0896249	-1.18259	0.236972	0.653896	9	20339745	20371458	-	protein coding
ENSMUSG00000058587	TMOD3	3136.45	-0.0320283	0.0270934	-1.18214	0.237149	0.653947	9	75404989	75466939	-	protein coding
ENSMUSG00000024750	ZFAND5	1667.62	0.0592035	0.0501619	1.18025	0.237902	0.654266	19	21249642	21264204	+	protein coding
ENSMUSG00000030007	CCT7	18468.4	0.0292956	0.024835	1.17961	0.238155	0.654266	6	85428496	85445457	+	protein coding
ENSMUSG00000030754	COPB1	4133.96	0.0374796	0.0317879	1.17905	0.238377	0.654266	7	113814794	113853946	-	protein coding
ENSMUSG00000031328	FLNA	12571	-0.0783925	0.0664167	-1.18031	0.237876	0.654266	X	73267067	73293426	-	protein coding
ENSMUSG00000034602	MON2	2127.01	0.0762078	0.0646058	1.17958	0.238167	0.654266	10	122827965	122912410	-	protein coding
ENSMUSG00000035890	RNF126	4184.24	0.0352728	0.0298847	1.1803	0.237883	0.654266	10	79594349	79602786	-	protein coding
ENSMUSG00000039367	SEC24C	6712.67	-0.0295235	0.0250323	-1.17941	0.238233	0.654266	14	20724376	20744920	+	protein coding
ENSMUSG00000034867	ANKRD27	2321.44	0.0617741	0.0524611	1.17752	0.238987	0.655502	7	35285669	35338651	+	protein coding
ENSMUSG00000001151	PCNT	1576.22	0.0845507	0.0719049	1.17587	0.239647	0.656138	10	76187097	76278620	-	protein coding
ENSMUSG00000020128	VPS54	2996.01	-0.0419424	0.0356827	-1.17543	0.239823	0.656138	11	21189281	21271136	+	protein coding
ENSMUSG00000022724	RIOX2	3402.59	0.0496695	0.0422594	1.17535	0.239856	0.656138	16	59292138	59312824	+	protein coding
ENSMUSG00000094870	ZFP131	2623.93	0.0717362	0.0609942	1.17611	0.239549	0.656138	13	120226723	120252425	-	protein coding
ENSMUSG00000060261	GTF2I	6294.74	0.0632939	0.0539202	1.17384	0.240457	0.657346	5	134266688	134343614	-	protein coding
ENSMUSG00000022982	SOD1	4618.52	0.0266961	0.0227676	1.17255	0.240976	0.658313	16	90017642	90023217	+	protein coding
ENSMUSG00000028577	PLAA	4390.77	-0.0414938	0.0353993	-1.17216	0.241131	0.658313	4	94455751	94491481	-	protein coding
ENSMUSG00000028581	LAPTM5	10523.6	-0.0566863	0.0483932	-1.17137	0.241451	0.658313	4	130640436	130663452	+	protein coding
ENSMUSG00000063800	PRPF38A	2009.49	0.0489139	0.041745	1.17173	0.241305	0.658313	4	108420369	108436533	-	protein coding
ENSMUSG00000067367	LYAR	6822.72	-0.0322422	0.0275432	-1.1706	0.241758	0.658714	5	38377814	38391650	+	protein coding
ENSMUSG00000045624	ESF1	3258.13	0.0511411	0.043761	1.16864	0.242547	0.660427	2	139961803	140012484	-	protein coding
ENSMUSG00000027852	NRAS	5303.81	-0.044724	0.0383014	-1.16769	0.242934	0.660606	3	102965601	102975230	+	protein coding
ENSMUSG00000028954	NUB1	2765.98	-0.0510387	0.0437008	-1.16791	0.242842	0.660606	5	24890530	24915376	+	protein coding
ENSMUSG00000021877	ARF4	4122.75	-0.0304753	0.0261124	-1.16708	0.243178	0.660789	14	26359229	26386239	+	protein coding
ENSMUSG00000027598	ITCH	2222.69	0.0395423	0.0339033	1.16633	0.243482	0.660789	2	154975429	155068775	+	protein coding
ENSMUSG00000033499	LARP4B	5014.85	0.0449619	0.0385409	1.1666	0.243371	0.660789	13	9143917	9224487	+	protein coding
ENSMUSG00000015120	UBE2I	8760.24	0.0320185	0.0274756	1.16534	0.24388	0.660811	17	25480890	25493596	-	protein coding
ENSMUSG00000032026	REXO2	3516.04	-0.0484348	0.0415587	-1.16546	0.243835	0.660811	9	48379812	48391923	-	protein coding
ENSMUSG00000057113	NPM1	89816.6	0.0290823	0.0249643	1.16495	0.244038	0.660811	11	33102287	33113206	-	protein coding
ENSMUSG00000075470	ALG10B	2181.05	0.0369885	0.0317574	1.16472	0.244132	0.660811	15	90108514	90117674	+	protein coding
ENSMUSG00000027170	EIF3M	7441.65	0.0350363	0.0300939	1.16423	0.244331	0.660913	2	104830001	104847425	-	protein coding
ENSMUSG00000003360	DDX23	5256.38	0.0368265	0.0316702	1.16281	0.244906	0.661801	15	98543015	98560775	-	protein coding
ENSMUSG00000005354	TXN2	6208.74	0.0426439	0.0366789	1.16263	0.24498	0.661801	15	77799247	77813206	-	protein coding
ENSMUSG00000062949	ATP11C	2250.43	0.049118	0.0423095	1.16092	0.245673	0.663238	X	59268650	59636304	-	protein coding
ENSMUSG00000024050	WIZ	3078.86	0.0553344	0.0476981	1.1601	0.246009	0.663708	17	32573029	32608413	-	protein coding
ENSMUSG00000031353	RBBP7	13405.5	-0.0312343	0.0269483	-1.15904	0.246439	0.664432	X	161543398	161562088	+	protein coding
ENSMUSG00000025137	PCYT2	3605.02	0.0823846	0.0712758	1.15586	0.24774	0.665166	11	120500913	120508762	-	protein coding
ENSMUSG00000026009	ICOS	4001.07	-0.0768563	0.066621	-1.15364	0.24865	0.665166	1	61017086	61039479	+	protein coding
ENSMUSG00000028484	PSIP1	4513.55	0.0351346	0.0303437	1.15788	0.246911	0.665166	4	83373917	83404696	-	protein coding
ENSMUSG00000031592	PCM1	1905.26	0.0586273	0.0507651	1.15487	0.248142	0.665166	8	41692789	41785381	+	protein coding
ENSMUSG00000031818	COX4I1	4944.92	0.0239292	0.0207119	1.15533	0.247953	0.665166	8	121394961	121400946	+	protein coding
ENSMUSG00000035772	MRPS2	2167.12	0.0458085	0.0396816	1.1544	0.248335	0.665166	2	28358078	28361190	+	protein coding
ENSMUSG00000038013	WIPF2	1693.41	-0.0658055	0.0569928	-1.15463	0.248242	0.665166	11	98754464	98795866	+	protein coding
ENSMUSG00000041133	SMC1A	8074.12	0.0375351	0.0325359	1.15365	0.248642	0.665166	X	150799424	150845690	+	protein coding
ENSMUSG00000041890	GIT2	2362.21	0.0790223	0.0684517	1.15442	0.248326	0.665166	5	114865468	114913578	-	protein coding
ENSMUSG00000042557	SIN3A	2935.33	0.0721482	0.0623323	1.15748	0.247078	0.665166	9	56979324	57035650	+	protein coding
ENSMUSG00000055296	TMEM245	1501.32	0.0733675	0.0634528	1.15625	0.247578	0.665166	4	56866923	56947437	-	protein coding
ENSMUSG00000097418	MIR155HG	5534	-0.130726	0.113111	-1.15573	0.247791	0.665166	16	84500055	84512133	+	lncRNA
ENSMUSG00000038179	SLAMF7	7142.91	-0.131012	0.11365	-1.15276	0.249007	0.66569	1	171459971	171480603	-	protein coding
ENSMUSG00000021962	DCP1A	2473.67	0.0511846	0.0444202	1.15228	0.249205	0.665787	14	30201492	30249020	+	protein coding
ENSMUSG00000004936	MAP2K1	2221.92	-0.05265	0.0457257	-1.15143	0.249555	0.666288	9	64093052	64160913	-	protein coding
ENSMUSG00000004626	STXBP2	2092.33	-0.0571694	0.0496835	-1.15067	0.249867	0.666534	8	3680955	3693644	+	protein coding
ENSMUSG00000014907	NAF1	3576.19	0.0405951	0.0353113	1.14964	0.250294	0.666534	8	67312869	67343216	+	protein coding
ENSMUSG00000028793	RNF19B	2215.32	-0.0795973	0.0692281	-1.14978	0.250234	0.666534	4	128952064	128979679	+	protein coding
ENSMUSG00000030824	NUCB1	3257.88	0.0522626	0.0454342	1.15029	0.250024	0.666534	7	45139882	45159830	-	protein coding
ENSMUSG00000001380	HARS	4937.14	0.0326052	0.0283788	1.14893	0.250586	0.66688	18	36899581	36916258	-	protein coding
ENSMUSG00000028522	MIER1	3136.37	-0.051796	0.0451118	-1.14817	0.250898	0.66728	4	102971587	103022951	+	protein coding
ENSMUSG00000036550	CNOT1	9635.48	0.059333	0.0517323	1.14692	0.251413	0.668041	8	96446079	96534092	-	protein coding
ENSMUSG00000052146	RPS10	19793.8	0.0280579	0.0244686	1.14669	0.251509	0.668041	17	27849392	27855643	-	protein coding
ENSMUSG00000020925	CCDC43	1548.6	0.0441329	0.038508	1.14607	0.251765	0.668289	11	102575512	102588608	-	protein coding
ENSMUSG00000026012	CD28	7898.49	0.0525854	0.0459235	1.14506	0.252183	0.668966	1	60755959	60812518	+	protein coding
ENSMUSG00000015143	ACTN1	4987.36	0.0525916	0.0459805	1.14378	0.252715	0.669249	12	80214321	80307145	-	protein coding
ENSMUSG00000015750	APH1A	2232.62	-0.0807158	0.0706029	-1.14324	0.252941	0.669249	3	95801281	95805600	+	protein coding
ENSMUSG00000016496	CD274	9995.13	-0.0433275	0.0378732	-1.14401	0.252618	0.669249	19	29344855	29365495	+	protein coding
ENSMUSG00000026083	EIF5B	11513.5	0.0462746	0.0404906	1.14285	0.253102	0.669249	1	38037091	38094660	+	protein coding
ENSMUSG00000071497	NUTF2-PS1	3573.64	0.0510536	0.0446592	1.14318	0.252962	0.669249	19	53576599	53577499	-	protein coding
ENSMUSG00000021518	PTDSS1	2070.2	0.0554239	0.0485214	1.14226	0.253347	0.669467	13	67080894	67146465	+	protein coding
ENSMUSG00000097195	SNHG5	2610.02	0.062582	0.0548547	1.14087	0.253925	0.670564	9	88377321	88405615	-	lncRNA
ENSMUSG00000074698	CSNK2A1	8299.28	0.0416878	0.0366349	1.13793	0.255151	0.673371	2	152068759	152123772	+	protein coding
ENSMUSG00000032050	RDX	6289.92	0.0327655	0.0288241	1.13674	0.255648	0.674248	9	51958473	52011763	+	protein coding
ENSMUSG00000027340	SLC23A2	1804.23	-0.0794616	0.0701066	-1.13344	0.25703	0.677459	2	131894416	131987028	-	protein coding
ENSMUSG00000024188	LUC7L	4812.11	0.0396841	0.0350252	1.13301	0.257208	0.677475	17	26471870	26504478	+	protein coding
ENSMUSG00000026867	GAPVD1	5540.64	0.0499518	0.0441151	1.13231	0.257506	0.677475	2	34564606	34645244	-	protein coding
ENSMUSG00000079225	GM9531	4253.29	-0.0601588	0.0531321	-1.13225	0.25753	0.677475	9	81559651	81560730	+	transcribed processed pseudogene
ENSMUSG00000043207	ZMPSTE24	3496.44	0.0260504	0.0230192	1.13168	0.257769	0.677673	4	120916434	120955438	-	protein coding
ENSMUSG00000020803	TXNDC17	1573.56	-0.0542313	0.0479902	-1.13005	0.258455	0.678956	11	72098373	72100841	+	protein coding
ENSMUSG00000022905	KPNA1	4253.86	0.0488667	0.043255	1.12974	0.258587	0.678956	16	35799120	35857501	+	protein coding
ENSMUSG00000027288	ZFP106	10956.3	0.0773524	0.0685337	1.12868	0.259034	0.679319	2	120337301	120394324	-	protein coding
ENSMUSG00000043535	SETX	4116.46	0.108642	0.0962602	1.12863	0.259055	0.679319	2	29014193	29072483	+	protein coding
ENSMUSG00000033799	TASOR2	7528.15	0.0565517	0.0502031	1.12646	0.259972	0.681253	13	3616035	3661108	-	protein coding
ENSMUSG00000053510	NRD1	4986.08	0.0400699	0.035583	1.1261	0.260124	0.681253	4	108857852	108918974	+	protein coding
ENSMUSG00000028656	CAP1	17941.8	0.0403927	0.0359432	1.12379	0.261101	0.683377	4	122752840	122779849	-	protein coding
ENSMUSG00000023307	MARCHF5	1824.6	0.048277	0.0429934	1.12289	0.261483	0.683508	19	37184942	37199550	+	protein coding
ENSMUSG00000025871	4833439L19RIK	1656.16	0.064991	0.0578741	1.12297	0.261449	0.683508	13	54699031	54713248	-	protein coding
ENSMUSG00000035011	ZBTB7A	2765.98	0.0466963	0.0416127	1.12217	0.261792	0.683881	10	80971054	80988829	+	protein coding
ENSMUSG00000013236	PTPRS	3490.03	0.0799262	0.0713255	1.12058	0.262465	0.684344	17	56719426	56783483	-	protein coding
ENSMUSG00000028552	EPS15	2764.94	-0.0466789	0.0416561	-1.12058	0.262468	0.684344	4	109137465	109245014	+	protein coding
ENSMUSG00000029703	LRWD1	2054.57	0.0485727	0.0433353	1.12086	0.262349	0.684344	5	136151626	136164928	-	protein coding
ENSMUSG00000026277	STK25	2441.34	-0.0504836	0.0450986	-1.11941	0.262967	0.684346	1	93547473	93586381	-	protein coding
ENSMUSG00000030224	STRAP	8272.8	0.0352485	0.0314784	1.11977	0.262813	0.684346	6	137712076	137728930	+	protein coding
ENSMUSG00000046034	OTULIN	1552.29	-0.0478564	0.0427441	-1.1196	0.262883	0.684346	15	27542721	27630779	-	protein coding
ENSMUSG00000029480	DHX37	4064.5	0.0965774	0.0865998	1.11522	0.264758	0.688571	5	125490922	125511185	-	protein coding
ENSMUSG00000022557	BOP1	7308.95	0.0383527	0.0344163	1.11438	0.265118	0.688638	15	76337189	76361477	-	protein coding
ENSMUSG00000025024	SMNDC1	2925.53	0.0418319	0.037526	1.11474	0.26496	0.688638	19	53367821	53379009	-	protein coding
ENSMUSG00000002603	TGFB1	10094.6	-0.0587776	0.0528345	-1.11248	0.26593	0.689876	7	25386427	25404502	+	protein coding
ENSMUSG00000058392	RRP1B	9322.55	-0.044519	0.0400157	-1.11254	0.265906	0.689876	17	32255074	32281839	+	protein coding
ENSMUSG00000025935	TRAM1	2411.83	0.0346426	0.0311524	1.11204	0.266122	0.689941	1	13634922	13660134	-	protein coding
ENSMUSG00000019849	PREP	4429.2	0.0309058	0.0278369	1.11025	0.266892	0.690958	10	44943299	45043294	+	protein coding
ENSMUSG00000023004	TUBA1B	47095	0.0355047	0.031993	1.10977	0.2671	0.690958	15	98829306	98832446	-	protein coding
ENSMUSG00000026739	BMI1	3681.75	0.0600179	0.0540952	1.10949	0.267221	0.690958	2	18681829	18691440	+	protein coding
ENSMUSG00000030045	MRPL19	1753.18	0.0805335	0.0725076	1.11069	0.266702	0.690958	6	81934832	81942939	-	protein coding
ENSMUSG00000032621	SREK1	3130.56	-0.0544598	0.0490994	-1.10918	0.267354	0.690958	13	103875856	103911116	-	protein coding
ENSMUSG00000022020	NAA16	1694.17	0.0514825	0.0464334	1.10874	0.267543	0.691013	14	79562709	79628218	-	protein coding
ENSMUSG00000028843	SH3BGRL3	2839.23	-0.070038	0.063237	-1.10755	0.268057	0.691187	4	133854717	133856100	-	protein coding
ENSMUSG00000029111	NELFA	1586.65	0.0345987	0.0312646	1.10664	0.26845	0.691187	5	34055260	34093757	-	protein coding
ENSMUSG00000031781	CIAPIN1	2075	0.0512157	0.0462761	1.10674	0.268406	0.691187	8	95546432	95564986	-	protein coding
ENSMUSG00000032369	PLSCR1	1640.06	-0.0846564	0.0764521	-1.10731	0.268159	0.691187	9	92131803	92154331	+	protein coding
ENSMUSG00000041638	GCN1	8384.93	0.0769564	0.0695332	1.10676	0.268399	0.691187	5	115703313	115760713	+	protein coding
ENSMUSG00000004268	EMG1	5213.56	0.040212	0.0363768	1.10543	0.268973	0.692102	6	124681048	124689141	-	protein coding
ENSMUSG00000024073	BIRC6	5906.83	0.0562408	0.0509027	1.10487	0.269216	0.692156	17	74835290	75010351	+	protein coding
ENSMUSG00000033629	HACD3	3027.6	0.0330469	0.0299174	1.10461	0.26933	0.692156	9	64894265	64928975	-	protein coding
ENSMUSG00000042558	ADPRS	1630.81	0.0397937	0.0360763	1.10304	0.270008	0.693033	4	126209840	126215496	-	protein coding
ENSMUSG00000066037	HNRNPR	5874.41	0.0416377	0.0377446	1.10314	0.269965	0.693033	4	136038253	136086758	+	protein coding
ENSMUSG00000078517	EMC1	2296.61	0.0503504	0.0457147	1.1014	0.27072	0.694427	4	139079898	139106041	+	protein coding
ENSMUSG00000022800	FYTTD1	2255.27	-0.0585521	0.0531949	-1.10071	0.271023	0.694503	16	32697870	32729245	+	protein coding
ENSMUSG00000026031	CFLAR	8912.21	0.0404804	0.0367916	1.10026	0.271218	0.694503	1	58750667	58798043	+	protein coding
ENSMUSG00000027951	ADAR	5192.46	-0.0623711	0.056692	-1.10017	0.271256	0.694503	3	89622329	89660753	+	protein coding
ENSMUSG00000027272	UBR1	2879.79	0.0640268	0.0582257	1.09963	0.271492	0.694519	2	120690750	120801196	-	protein coding
ENSMUSG00000028572	HOOK1	2246.93	-0.0619137	0.0563166	-1.09939	0.2716	0.694519	4	95855477	95913650	+	protein coding
ENSMUSG00000035139	SECISBP2	2312.86	0.0492911	0.0448573	1.09884	0.271837	0.694694	13	51805733	51838080	+	protein coding
ENSMUSG00000030890	ILK	1662.8	-0.0371317	0.0338086	-1.09829	0.272078	0.694879	7	105385799	105392132	+	protein coding
ENSMUSG00000032594	IP6K1	1740.44	-0.0659029	0.0600829	-1.09687	0.2727	0.696036	9	107879700	107925981	+	protein coding
ENSMUSG00000002010	IDH3G	2255.83	-0.0322629	0.0294352	-1.09607	0.273049	0.696496	X	72822569	72830503	-	protein coding
ENSMUSG00000019132	BC005537	9061.59	0.0407406	0.0372423	1.09393	0.273984	0.698447	13	24985640	25000180	+	protein coding
ENSMUSG00000007080	POLE	2872.3	0.0477704	0.0438198	1.09016	0.275644	0.698728	5	110434172	110485340	+	protein coding
ENSMUSG00000021731	MRPS30	1854.14	0.0299468	0.0274872	1.08948	0.275942	0.698728	13	118514917	118523788	-	protein coding
ENSMUSG00000021998	LCP1	69885.6	0.0283455	0.026009	1.08983	0.275786	0.698728	14	75368541	75468282	+	protein coding
ENSMUSG00000028560	USP1	7047.99	0.0377884	0.0346508	1.09055	0.275471	0.698728	4	98812047	98823780	+	protein coding
ENSMUSG00000028651	PPIE	1934.82	0.0358379	0.0328431	1.09118	0.275193	0.698728	4	123020908	123033744	-	protein coding
ENSMUSG00000029146	SNX17	1494.84	0.0421374	0.0386806	1.08937	0.275993	0.698728	5	31350571	31356487	+	protein coding
ENSMUSG00000029686	CUL1	3916.52	0.0518806	0.0475556	1.09095	0.275296	0.698728	6	47430332	47503073	+	protein coding
ENSMUSG00000031447	LAMP1	4336.74	-0.0289339	0.0265361	-1.09036	0.275555	0.698728	8	13209161	13225338	+	protein coding
ENSMUSG00000032202	RAB27A	3615.35	-0.059354	0.0545111	-1.08884	0.276223	0.698728	9	72952136	73004911	+	protein coding
ENSMUSG00000038582	PPTC7	1946.22	0.0451671	0.0413151	1.09323	0.274291	0.698728	5	122422428	122462344	+	protein coding
ENSMUSG00000054408	SPCS3	5132.1	0.0266958	0.0245056	1.08938	0.275988	0.698728	8	54973468	54983033	-	protein coding
ENSMUSG00000055322	TNS1	1583.19	-0.107003	0.0979163	-1.0928	0.274482	0.698728	1	73949390	74163608	-	protein coding
ENSMUSG00000084786	UBL5	1848.43	0.0399754	0.0367196	1.08867	0.276301	0.698728	9	20554174	20558436	+	protein coding
ENSMUSG00000022216	PSME1	10024.1	-0.0471781	0.0433719	-1.08776	0.276703	0.699316	14	55815580	55818986	+	protein coding
ENSMUSG00000020097	SGPL1	1994.24	0.0521833	0.0480337	1.08639	0.277307	0.700412	10	60934421	60983482	-	protein coding
ENSMUSG00000022443	MYH9	30652.3	0.0550693	0.0507343	1.08545	0.277724	0.700833	15	77644787	77726375	-	protein coding
ENSMUSG00000027642	RPN2	8019.85	0.0256795	0.0236624	1.08524	0.277814	0.700833	2	157120937	157168239	+	protein coding
ENSMUSG00000001419	MEF2D	5996.31	-0.0406861	0.0375178	-1.08445	0.278166	0.701292	3	88049679	88079393	+	protein coding
ENSMUSG00000002365	SNX9	1719.01	0.0400577	0.0371577	1.07805	0.281013	0.701959	17	5891604	5982229	+	protein coding
ENSMUSG00000010936	VAC14	2837.72	0.0276049	0.0256276	1.07716	0.281411	0.701959	8	111345217	111447030	+	protein coding
ENSMUSG00000020328	NUDCD2	1579.5	-0.0448495	0.0416071	-1.07793	0.281066	0.701959	11	40624494	40630873	+	protein coding
ENSMUSG00000021733	SLC4A7	3358.12	0.0535556	0.0496285	1.07913	0.28053	0.701959	14	7669823	7767484	-	protein coding
ENSMUSG00000024231	CUL2	2688.95	0.0400101	0.0372108	1.07523	0.282273	0.701959	18	3382988	3436377	+	protein coding
ENSMUSG00000024758	RTN3	4772.82	0.0336515	0.0311223	1.08126	0.279579	0.701959	19	7403266	7460646	-	protein coding
ENSMUSG00000025580	EIF4A3	6208.63	0.0371389	0.0345317	1.0755	0.282151	0.701959	11	119179189	119190915	-	protein coding
ENSMUSG00000026238	PTMA	86192.9	0.0247095	0.0229704	1.07571	0.282056	0.701959	1	86454448	86458434	+	protein coding
ENSMUSG00000027368	DUSP2	13032.4	0.0495611	0.0459433	1.07875	0.280701	0.701959	2	127178079	127180296	+	protein coding
ENSMUSG00000028599	TNFRSF1B	8281.41	-0.0563242	0.0521516	-1.08001	0.280138	0.701959	4	144940033	144973440	-	protein coding
ENSMUSG00000029447	CCT6A	22179.9	0.0329539	0.0305821	1.07756	0.281231	0.701959	5	129864062	129875212	+	protein coding
ENSMUSG00000029836	CBX3	6385.12	0.034535	0.0320908	1.07616	0.281854	0.701959	6	51447340	51460684	+	protein coding
ENSMUSG00000032280	TLE3	5845.31	0.0833864	0.0773896	1.07749	0.281262	0.701959	9	61279648	61325779	+	protein coding
ENSMUSG00000032512	WDR48	2902.76	-0.0527255	0.0488254	-1.07988	0.280197	0.701959	9	119723944	119755653	+	protein coding
ENSMUSG00000041143	TMCO4	1615.85	0.0607761	0.0565332	1.07505	0.282352	0.701959	4	138700199	138786482	+	protein coding
ENSMUSG00000042572	UBE2Q1	3347.3	0.033772	0.0312884	1.07938	0.280419	0.701959	3	89680923	89691307	+	protein coding
ENSMUSG00000050029	RAP2C	2027.93	0.0327931	0.0303589	1.08018	0.280062	0.701959	X	50092789	50106895	-	protein coding
ENSMUSG00000052833	SAE1	4485.58	0.0363702	0.033723	1.0785	0.280811	0.701959	7	16054159	16121731	-	protein coding
ENSMUSG00000053768	CHCHD3	2124.09	0.0337563	0.0313525	1.07667	0.281628	0.701959	6	32767911	33037195	-	protein coding
ENSMUSG00000057672	PKN1	2617.27	-0.0519518	0.0481926	-1.078	0.281033	0.701959	8	84393165	84425808	-	protein coding
ENSMUSG00000061232	H2-K1	47046.2	-0.0544188	0.0505248	-1.07707	0.281448	0.701959	17	34214991	34219321	-	protein coding
ENSMUSG00000071659	HNRNPUL2	9477.98	0.023263	0.0216089	1.07654	0.281684	0.701959	19	8797374	8811507	+	protein coding
ENSMUSG00000089704	GALNT2	2230.37	0.0350789	0.0325704	1.07702	0.281473	0.701959	8	124958130	125072463	+	protein coding
ENSMUSG00000003161	SRI	1972.94	-0.0454972	0.0424317	-1.07224	0.28361	0.702714	5	8096078	8119379	+	protein coding
ENSMUSG00000004530	CORO1C	4750.88	-0.0420268	0.0391819	-1.07261	0.283447	0.702714	5	113980497	114046819	-	protein coding
ENSMUSG00000020456	OGDH	9213.3	0.036132	0.0336428	1.07399	0.282828	0.702714	11	6241633	6306642	+	protein coding
ENSMUSG00000021474	SFXN1	4418.76	0.0461012	0.0429872	1.07244	0.283522	0.702714	13	54225888	54262361	+	protein coding
ENSMUSG00000024063	LBH	2175.01	0.0604207	0.0563779	1.07171	0.283851	0.702714	17	73225300	73248942	+	protein coding
ENSMUSG00000028382	PTBP3	7154.46	0.0499369	0.0465703	1.07229	0.28359	0.702714	4	59471868	59549364	-	protein coding
ENSMUSG00000091228	GM20390	4669.48	0.0535529	0.0499621	1.07187	0.283778	0.702714	11	93840645	93859119	-	protein coding
ENSMUSG00000036285	NOA1	1791.88	0.0577173	0.0539116	1.07059	0.284354	0.703536	5	77442029	77457931	-	protein coding
ENSMUSG00000031309	RPS6KA3	5475.33	0.0649773	0.0607849	1.06897	0.285083	0.704916	X	157993303	158151240	+	protein coding
ENSMUSG00000024382	ERCC3	1947.72	0.032857	0.0307728	1.06773	0.285642	0.705876	18	32373353	32403204	+	protein coding
ENSMUSG00000079111	KDELR2	2226.95	0.04158	0.0389645	1.06712	0.285915	0.706127	5	143389593	143407656	+	protein coding
ENSMUSG00000038388	PALS2	3864.61	0.0415848	0.0390542	1.0648	0.286968	0.708301	6	50087221	50175919	+	protein coding
ENSMUSG00000019297	NOP9	2895.58	0.0470055	0.0442591	1.06205	0.288212	0.70967	14	55983150	55992957	+	protein coding
ENSMUSG00000026516	NVL	3835.71	-0.0393351	0.0370139	-1.06271	0.287913	0.70967	1	180914703	180971769	-	protein coding
ENSMUSG00000030220	ARHGDIB	6395.16	0.0499446	0.0470139	1.06234	0.288083	0.70967	6	136900653	136918897	-	protein coding
ENSMUSG00000040242	FGFR1OP2	3336.34	0.037242	0.0350298	1.06315	0.287713	0.70967	6	146478701	146500696	+	protein coding
ENSMUSG00000054604	CGGBP1	2908.19	-0.0407343	0.0383979	-1.06085	0.288759	0.710592	16	64672359	64679870	+	protein coding
ENSMUSG00000039509	NUP133	3060.51	-0.0503984	0.0475621	-1.05963	0.289312	0.711102	8	124623862	124676004	-	protein coding
ENSMUSG00000046707	CSNK2A2	3607.84	0.0450203	0.0424724	1.05999	0.289149	0.711102	8	96172724	96216667	-	protein coding
ENSMUSG00000013033	ADGRL1	2281.7	-0.0986044	0.0933552	-1.05623	0.290864	0.712683	8	84626734	84668583	+	protein coding
ENSMUSG00000014195	DNAJC7	4713.14	0.0262424	0.02485	1.05603	0.290954	0.712683	11	100473644	100511014	-	protein coding
ENSMUSG00000028248	PNISR	4293.16	-0.0793873	0.0752568	-1.05489	0.291478	0.712683	4	21847583	21876475	+	protein coding
ENSMUSG00000029504	DDX51	2433.38	0.0617339	0.0585143	1.05502	0.291416	0.712683	5	110801317	110808362	+	protein coding
ENSMUSG00000029726	MEPCE	2080.35	0.0391512	0.0371141	1.05489	0.291477	0.712683	5	137780168	137785917	-	protein coding
ENSMUSG00000040850	PSME4	2926.16	0.0533956	0.0505693	1.05589	0.291018	0.712683	11	30721726	30830361	+	protein coding
ENSMUSG00000042079	HNRNPF	34333.5	0.0290144	0.027432	1.05769	0.290199	0.712683	6	117877285	117902583	+	protein coding
ENSMUSG00000044221	GRSF1	1894.12	0.0343959	0.0325393	1.05706	0.290486	0.712683	5	88807307	88824030	-	protein coding
ENSMUSG00000089809	RASGEF1B	1887.99	0.0973234	0.0922664	1.05481	0.291513	0.712683	5	99365285	99876924	-	protein coding
ENSMUSG00000017478	ZC3H18	5758.76	0.0384999	0.0366021	1.05185	0.292869	0.713848	8	123103348	123144099	+	protein coding
ENSMUSG00000018412	KANSL1	2262.51	-0.066316	0.0631488	-1.05015	0.293648	0.713848	11	104224055	104359687	-	protein coding
ENSMUSG00000019505	UBB	21671.9	0.0325261	0.0310109	1.04886	0.294243	0.713848	11	62441997	62444039	+	protein coding
ENSMUSG00000024312	WDR46	4767.02	0.0468478	0.0446391	1.04948	0.293958	0.713848	17	34159634	34168671	+	protein coding
ENSMUSG00000025134	ALYREF	3653.85	0.0318064	0.0302319	1.05208	0.292762	0.713848	11	120482947	120489191	-	protein coding
ENSMUSG00000025613	CCT8	21849.3	0.032567	0.0310356	1.04934	0.29402	0.713848	16	87280214	87292761	-	protein coding
ENSMUSG00000027881	PRPF38B	8002.08	-0.0263901	0.0250935	-1.05167	0.292951	0.713848	3	108810121	108819043	-	protein coding
ENSMUSG00000032316	CLK3	3007.56	-0.0655123	0.0624401	-1.0492	0.294085	0.713848	9	57657907	57673143	-	protein coding
ENSMUSG00000032998	FOXJ3	2672.89	0.0395809	0.0376883	1.05022	0.293618	0.713848	4	119394201	119486316	+	protein coding
ENSMUSG00000036309	SKP1	4708.36	0.0358332	0.0341098	1.05052	0.293477	0.713848	11	52122822	52137685	+	protein coding
ENSMUSG00000037111	SETD7	2258	0.0437004	0.0415734	1.05116	0.293183	0.713848	3	51422740	51468300	-	protein coding
ENSMUSG00000037940	INPP4B	5195.72	0.0853126	0.0813306	1.04896	0.294196	0.713848	8	82069185	82854543	+	protein coding
ENSMUSG00000049775	TMSB4X	24443.6	-0.0401142	0.0382111	-1.04981	0.293807	0.713848	X	165990089	165992311	-	protein coding
ENSMUSG00000027185	NAT10	7899.31	0.0416785	0.039778	1.04778	0.294741	0.714634	2	103551601	103591615	-	protein coding
ENSMUSG00000006498	PTBP1	22677.6	0.0302764	0.0289269	1.04665	0.295261	0.714734	10	79690261	79700605	+	protein coding
ENSMUSG00000027810	EIF2A	3624.47	0.0322757	0.0308398	1.04656	0.295303	0.714734	3	58433242	58464922	+	protein coding
ENSMUSG00000060636	RPL35A	15320.3	0.0415568	0.0396798	1.0473	0.29496	0.714734	16	32876823	32880559	+	protein coding
ENSMUSG00000070923	KLHL9	1561.85	0.0303471	0.0290103	1.04608	0.295524	0.714848	4	88636529	88640702	-	protein coding
ENSMUSG00000005533	IGF1R	2441.62	0.112122	0.107225	1.04567	0.295715	0.71489	7	67602575	67883416	+	protein coding
ENSMUSG00000021500	DDX46	7041.7	0.0335047	0.0320656	1.04488	0.296078	0.715347	13	55782840	55829069	+	protein coding
ENSMUSG00000039183	NUBP2	1926.79	0.0346724	0.0331959	1.04448	0.296264	0.715378	17	25101585	25105323	-	protein coding
ENSMUSG00000036733	RBM42	2163.21	0.039135	0.037495	1.04374	0.296606	0.715784	7	30340424	30349742	-	protein coding
ENSMUSG00000017561	CRLF3	2224.22	-0.0458642	0.0441823	-1.03807	0.299238	0.716813	11	79937319	79971817	-	protein coding
ENSMUSG00000018293	PFN1	38344.7	0.0273629	0.0263197	1.03964	0.298509	0.716813	11	70542676	70545470	-	protein coding
ENSMUSG00000020130	TBC1D15	2403.09	-0.0562448	0.0542518	-1.03674	0.299859	0.716813	10	115033777	115087372	-	protein coding
ENSMUSG00000022961	SON	16641.6	0.0437806	0.0421715	1.03815	0.299198	0.716813	16	91444394	91476109	+	protein coding
ENSMUSG00000027540	PTPN1	4373.5	0.0470025	0.0452732	1.0382	0.299179	0.716813	2	167773977	167821305	+	protein coding
ENSMUSG00000030528	BLM	1692.75	-0.072487	0.0699378	-1.03645	0.299992	0.716813	7	80104481	80184867	-	protein coding
ENSMUSG00000031232	MAGT1	2269.44	0.0336877	0.0323916	1.04002	0.298333	0.716813	X	105011690	105055512	-	protein coding
ENSMUSG00000031575	ASH2L	2438.82	0.0349344	0.033612	1.03934	0.298645	0.716813	8	26306024	26337722	-	protein coding
ENSMUSG00000037286	STAG1	3015.23	0.0370541	0.0357082	1.03769	0.299414	0.716813	9	100479851	100841428	+	protein coding
ENSMUSG00000038900	RPL12	4278.09	0.062954	0.0604327	1.04172	0.297541	0.716813	2	32851571	32855357	+	protein coding
ENSMUSG00000045665	MFSD5	1601.14	0.0337645	0.0325666	1.03679	0.299836	0.716813	15	102187889	102190189	+	protein coding
ENSMUSG00000048534	JAML	1545.35	-0.0889152	0.0854321	-1.04077	0.297982	0.716813	9	44990481	45019832	+	protein coding
ENSMUSG00000049109	THEMIS	2327.42	-0.115395	0.110969	-1.03988	0.298395	0.716813	10	28544356	28759814	+	protein coding
ENSMUSG00000056216	CEBPG	1652.99	0.0745908	0.0718958	1.03749	0.29951	0.716813	7	34745847	34755998	-	protein coding
ENSMUSG00000061360	PHF5A	2718.71	0.0452601	0.0436495	1.0369	0.299783	0.716813	15	81748721	81756112	-	protein coding
ENSMUSG00000063550	NUP98	6587.63	0.0445982	0.0428484	1.04084	0.297951	0.716813	7	101768605	101859383	-	protein coding
ENSMUSG00000073008	GPR174	1828.42	-0.103531	0.0997661	-1.03774	0.299393	0.716813	X	106299484	106340375	+	protein coding
ENSMUSG00000020074	CCAR1	3854.36	0.0413988	0.0399814	1.03545	0.300458	0.717509	10	62579707	62628065	-	protein coding
ENSMUSG00000037894	H2AZ1	7897.27	0.0583667	0.0564068	1.03475	0.300787	0.717879	3	137570248	137572683	+	protein coding
ENSMUSG00000060419	RPS16-PS2	10483.2	0.0418846	0.0405162	1.03378	0.301241	0.718546	5	129205141	129205581	-	processed pseudogene
ENSMUSG00000025967	EEF1B2	24577.3	0.0222952	0.0215829	1.033	0.301602	0.71899	1	63215984	63219645	+	protein coding
ENSMUSG00000057637	PRDM2	2341.2	-0.0454261	0.0439908	-1.03263	0.301778	0.718992	4	142833961	142939565	-	protein coding
ENSMUSG00000007589	TINF2	1517.53	0.049522	0.0480494	1.03065	0.302705	0.72001	14	55912146	55919277	-	protein coding
ENSMUSG00000044864	ANKRD50	1742.44	0.114627	0.111144	1.03134	0.30238	0.72001	3	38503408	38538993	-	protein coding
ENSMUSG00000073409	H2-Q6	3115.28	-0.182333	0.176919	-1.0306	0.30273	0.72001	17	35643826	35649031	+	protein coding
ENSMUSG00000030213	ATF7IP	2183.58	0.0842165	0.0818115	1.0294	0.303293	0.720935	6	136483165	136587860	+	protein coding
ENSMUSG00000070544	TOP1	9031.9	0.0464372	0.0451296	1.02897	0.303492	0.72099	2	160487808	160564684	+	protein coding
ENSMUSG00000052296	PPP6R1	8566.48	0.0297592	0.0289445	1.02815	0.303881	0.721397	7	4634494	4662018	-	protein coding
ENSMUSG00000056708	IER5	5420.78	0.0400007	0.0389163	1.02786	0.304014	0.721397	1	154972107	154975382	-	protein coding
ENSMUSG00000041954	TNFRSF18	1785.66	0.0820135	0.0798615	1.02695	0.304446	0.722007	4	156110621	156113352	+	protein coding
ENSMUSG00000043424	EIF3J2	6119.97	0.0332498	0.0324013	1.02619	0.304803	0.722438	18	43608483	43610861	-	protein coding
ENSMUSG00000027678	NCOA3	3069.78	0.0538566	0.0525154	1.02554	0.305109	0.722748	2	165834556	165915162	+	protein coding
ENSMUSG00000039841	ZFP800	1709.87	0.0430776	0.042063	1.02412	0.305778	0.723915	6	28239926	28398004	-	protein coding
ENSMUSG00000009741	UBP1	4242.23	-0.0450589	0.0440343	-1.02327	0.306181	0.724452	9	113760002	113806270	+	protein coding
ENSMUSG00000032288	IMP3	2315.57	0.0366596	0.0358756	1.02185	0.306851	0.725621	9	56844759	56845682	+	protein coding
ENSMUSG00000007659	BCL2L1	4544.46	-0.0727474	0.0713153	-1.02008	0.30769	0.725937	2	152622588	152673648	-	protein coding
ENSMUSG00000024456	DIAPH1	6106.57	-0.0301613	0.0295507	-1.02066	0.307414	0.725937	18	37976654	38068529	-	protein coding
ENSMUSG00000026753	PPP6C	2837.85	-0.0354613	0.0347498	-1.02048	0.307503	0.725937	2	39084366	39116463	-	protein coding
ENSMUSG00000041740	RNF10	5130.43	0.0555272	0.0544207	1.02033	0.307571	0.725937	5	115379471	115410957	-	protein coding
ENSMUSG00000000740	RPL13	33134.9	0.0335714	0.0329287	1.01952	0.307956	0.726149	8	123829089	123831983	+	protein coding
ENSMUSG00000046020	POFUT1	1863	0.0557316	0.0547065	1.01874	0.308327	0.726607	2	153083453	153112167	+	protein coding
ENSMUSG00000005802	SLC30A4	1785.63	0.0519567	0.0510226	1.01831	0.308532	0.726607	2	122523153	122544583	-	protein coding
ENSMUSG00000048833	SLC39A9	1684.84	-0.055936	0.05498	-1.01739	0.308969	0.726607	12	80690657	80730116	+	protein coding
ENSMUSG00000064302	CLASP1	1953.07	0.0554828	0.0545216	1.01763	0.308853	0.726607	1	118316788	118540408	+	protein coding
ENSMUSG00000078700	D030028A08RIK	1832.09	0.0634942	0.0624173	1.01725	0.309033	0.726607	11	96807096	96855886	+	lncRNA
ENSMUSG00000024601	ISOC1	1826.05	-0.0574005	0.0564539	-1.01677	0.309265	0.726737	18	58792538	58813440	+	protein coding
ENSMUSG00000020387	JADE2	2256.21	-0.0841083	0.0827596	-1.0163	0.309488	0.726847	11	51704282	51748480	-	protein coding
ENSMUSG00000015869	PRPSAP1	1552.26	0.0449775	0.0442881	1.01557	0.309836	0.727249	11	116361671	116385461	-	protein coding
ENSMUSG00000001305	RRP15	3165.12	0.0407646	0.0403036	1.01144	0.311806	0.727801	1	186453175	186481555	-	protein coding
ENSMUSG00000004707	LY9	3856.48	0.0328311	0.0324975	1.01026	0.312369	0.727801	1	171416192	171434978	-	protein coding
ENSMUSG00000020694	TLK2	1852.62	0.0469637	0.0464486	1.01109	0.311974	0.727801	11	105069633	105174785	+	protein coding
ENSMUSG00000021339	MRS2	1826.73	-0.105385	0.104101	-1.01234	0.311377	0.727801	13	25171466	25204362	-	protein coding
ENSMUSG00000022811	ZFP148	1934.04	0.0460318	0.045535	1.01091	0.312059	0.727801	16	33201206	33324733	+	protein coding
ENSMUSG00000027650	TTI1	1492.23	-0.0506044	0.0500025	-1.01204	0.31152	0.727801	2	157823723	157870353	-	protein coding
ENSMUSG00000028081	RPS3A1	48487.1	0.0274423	0.0271536	1.01063	0.312193	0.727801	3	86045247	86050009	-	protein coding
ENSMUSG00000032939	NUP93	4609.35	0.0319735	0.0316036	1.01171	0.311678	0.727801	8	94941192	95043855	+	protein coding
ENSMUSG00000033350	CHST2	2429.3	0.0741678	0.0732116	1.01306	0.311031	0.727801	9	95281345	95288775	-	protein coding
ENSMUSG00000041609	BICDL1	2283.47	-0.0610652	0.0603968	-1.01107	0.311984	0.727801	5	115786234	115869680	-	protein coding
ENSMUSG00000042570	MIER2	1702.16	0.0479	0.0472503	1.01375	0.310702	0.727801	10	79376079	79391033	-	protein coding
ENSMUSG00000052593	ADAM17	2491.98	0.0266221	0.0263255	1.01126	0.31189	0.727801	12	21373510	21423633	-	protein coding
ENSMUSG00000062078	QKI	2515.46	-0.0679005	0.0670947	-1.01201	0.311533	0.727801	17	10421530	10538783	-	protein coding
ENSMUSG00000054405	DNAJC8	4182.24	0.033108	0.0327876	1.00977	0.312605	0.727939	4	132262861	132281053	+	protein coding
ENSMUSG00000054387	MDM4	6122.88	-0.0568775	0.0563574	-1.00923	0.312865	0.728132	1	132887222	132958299	-	protein coding
ENSMUSG00000019731	SLC35E1	3716.27	0.0335096	0.0332866	1.0067	0.314079	0.729651	8	73234485	73246458	-	protein coding
ENSMUSG00000028098	RNF115	2386.12	0.0372465	0.0370042	1.00655	0.314153	0.729651	3	96634980	96698954	+	protein coding
ENSMUSG00000039197	ADK	2284.83	0.071577	0.0711224	1.00639	0.314227	0.729651	14	21102642	21498637	+	protein coding
ENSMUSG00000059119	NAP1L4	6103.94	-0.0314843	0.0312807	-1.00651	0.314172	0.729651	7	143067316	143102843	-	protein coding
ENSMUSG00000026283	ING5	2791.74	0.0293438	0.0292106	1.00456	0.315109	0.730875	1	93731687	93749823	+	protein coding
ENSMUSG00000028741	MRTO4	6263.06	0.0339964	0.0338392	1.00464	0.315068	0.730875	4	139074746	139079887	-	protein coding
ENSMUSG00000033020	POLR2F	2028.35	0.0401871	0.0401449	1.00105	0.316802	0.734389	15	79025209	79035974	+	protein coding
ENSMUSG00000040423	RC3H1	3023.2	0.0528574	0.0528277	1.00056	0.317039	0.734524	1	160733988	160802548	+	protein coding
ENSMUSG00000003038	HMGN2	10048.1	0.0518751	0.0519127	0.999275	0.317661	0.734544	4	133692049	133695961	-	protein coding
ENSMUSG00000024914	DRAP1	2015.94	0.0353739	0.0354069	0.999069	0.317761	0.734544	19	5472833	5475007	-	protein coding
ENSMUSG00000026492	TFB2M	1570.72	0.0652145	0.0652109	1.00006	0.317283	0.734544	1	179355620	179373832	-	protein coding
ENSMUSG00000069874	IRGM2	3401.27	0.0502403	0.0502726	0.999359	0.317621	0.734544	11	58090444	58113608	+	protein coding
ENSMUSG00000031659	ADCY7	1997.86	-0.0588418	0.0589197	-0.998678	0.317951	0.73457	8	88999031	89056590	+	protein coding
ENSMUSG00000026436	ELK4	3005.16	0.0448695	0.045012	0.996834	0.318845	0.735398	1	131935345	131960350	+	protein coding
ENSMUSG00000030742	LAT	8623.51	-0.0359974	0.0361077	-0.996944	0.318792	0.735398	7	125962996	125968742	-	protein coding
ENSMUSG00000053907	MAT2A	34445.6	0.0326165	0.0327024	0.997372	0.318584	0.735398	6	72409782	72416541	-	protein coding
ENSMUSG00000024095	HNRNPLL	3195.8	-0.0561973	0.0564457	-0.995598	0.319445	0.735958	17	80336916	80369763	-	protein coding
ENSMUSG00000078684	5830417I10RIK	1874.68	0.0441203	0.0443099	0.995722	0.319385	0.735958	3	88682523	88732894	+	unprocessed pseudogene
ENSMUSG00000028060	KHDC4	3668.05	-0.05603	0.0563278	-0.994713	0.319876	0.736185	3	88593110	88620231	+	protein coding
ENSMUSG00000064370	MT-CYTB	66818.6	0.0590344	0.0593514	0.99466	0.319901	0.736185	MT	14145	15288	+	protein coding
ENSMUSG00000008682	RPL10	9102.78	0.0692977	0.0697874	0.992983	0.320718	0.736243	X	73314418	73316741	+	protein coding
ENSMUSG00000019470	XAB2	3323.56	0.0245768	0.0247212	0.994159	0.320146	0.736243	8	3658421	3671316	-	protein coding
ENSMUSG00000035278	PLEKHJ1	1888.35	-0.0343373	0.0345835	-0.992882	0.320767	0.736243	10	80631933	80634460	-	protein coding
ENSMUSG00000035356	NFKBIZ	2926.98	0.0703168	0.0707859	0.993373	0.320528	0.736243	16	55631738	55659262	-	protein coding
ENSMUSG00000060802	B2M	39929.4	-0.0404291	0.0407234	-0.992772	0.320821	0.736243	2	121978167	121983564	+	protein coding
ENSMUSG00000018362	KPNA2	10634.2	0.0553993	0.0558458	0.992005	0.321195	0.736691	11	106879455	106890367	-	protein coding
ENSMUSG00000018666	CBX1	2836.36	0.0235021	0.0237884	0.987966	0.323169	0.736966	11	96679953	96699466	+	protein coding
ENSMUSG00000020380	RAD50	2015.86	0.0480768	0.0486503	0.988212	0.323049	0.736966	11	53540346	53598146	-	protein coding
ENSMUSG00000022346	MYC	40507.6	-0.03117	0.0316044	-0.986255	0.324008	0.736966	15	61857240	61862223	+	protein coding
ENSMUSG00000022361	ZHX1	1681.83	-0.0604569	0.0610139	-0.990871	0.321748	0.736966	15	57910399	57939937	-	protein coding
ENSMUSG00000022568	SCRIB	3318.8	0.0474731	0.0479434	0.990191	0.322081	0.736966	15	75919007	75941633	-	protein coding
ENSMUSG00000024941	SCYL1	1620.57	-0.0545094	0.0552357	-0.986852	0.323715	0.736966	19	5808379	5821447	-	protein coding
ENSMUSG00000025534	GUSB	2445.27	0.0364345	0.0369377	0.986377	0.323948	0.736966	5	130017852	130031890	-	protein coding
ENSMUSG00000025986	SLC39A10	2445.67	-0.0527591	0.0534788	-0.986541	0.323868	0.736966	1	46846704	46932012	-	protein coding
ENSMUSG00000028059	ARHGEF2	5676.35	-0.0698257	0.0704494	-0.991147	0.321614	0.736966	3	88513273	88555359	+	protein coding
ENSMUSG00000028932	PSMC2	4558.71	0.0273021	0.0276331	0.988022	0.323142	0.736966	5	21990281	22008785	+	protein coding
ENSMUSG00000029267	MTF2	2433.94	-0.031905	0.0323294	-0.986874	0.323704	0.736966	5	108213540	108256870	+	protein coding
ENSMUSG00000029538	SRSF9	2109.48	0.0353372	0.0357624	0.988112	0.323098	0.736966	5	115465236	115471139	+	protein coding
ENSMUSG00000030662	IPO5	26165.3	0.0225358	0.0228632	0.98568	0.32429	0.736966	14	121148636	121185411	+	protein coding
ENSMUSG00000031557	PLEKHA2	2625.17	-0.0770463	0.0781664	-0.98567	0.324295	0.736966	8	25529160	25592392	-	protein coding
ENSMUSG00000033220	RAC2	6025.94	0.0813154	0.0825694	0.984813	0.324716	0.736966	15	78443367	78456983	-	protein coding
ENSMUSG00000041607	MBP	6996.66	-0.0451089	0.0456152	-0.9889	0.322712	0.736966	18	82493271	82603762	+	protein coding
ENSMUSG00000060860	UBE2S	6188.82	0.0574373	0.0582874	0.985415	0.32442	0.736966	7	4797545	4815589	-	protein coding
ENSMUSG00000065990	AURKAIP1	1549.14	0.0362477	0.0366994	0.98769	0.323304	0.736966	4	155915729	155917587	+	protein coding
ENSMUSG00000079435	RPL36A	7174.16	0.0412626	0.0418879	0.985071	0.324589	0.736966	X	133486403	133488811	+	protein coding
ENSMUSG00000031568	RWDD4A	2320.47	-0.0406509	0.0413241	-0.983709	0.325258	0.737588	8	47986699	48005990	+	protein coding
ENSMUSG00000038212	MFSD14B	1598.83	-0.0395092	0.0401709	-0.983526	0.325349	0.737588	13	65212477	65260789	-	protein coding
ENSMUSG00000006673	QRICH1	4648.71	0.0399605	0.0407609	0.980363	0.326907	0.739086	9	108394005	108437362	+	protein coding
ENSMUSG00000028261	NDUFAF4	3003.32	0.0482085	0.0491285	0.981273	0.326458	0.739086	4	24898083	24905001	+	protein coding
ENSMUSG00000031068	GLRX3	4842.56	0.0273399	0.0278637	0.981201	0.326494	0.739086	7	137039343	137070323	+	protein coding
ENSMUSG00000040663	CLCF1	2626.09	-0.104052	0.10612	-0.98051	0.326834	0.739086	19	4264292	4273544	+	protein coding
ENSMUSG00000070327	RNF213	2060.95	-0.170006	0.173389	-0.980491	0.326844	0.739086	11	119283926	119378244	+	protein coding
ENSMUSG00000021578	CCDC127	1668.95	0.062362	0.0636411	0.979901	0.327135	0.739196	13	74498428	74513902	+	protein coding
ENSMUSG00000097772	5430416N02RIK	1495.99	-0.0477679	0.0489008	-0.976832	0.328652	0.742216	5	100568379	100577449	-	lncRNA
ENSMUSG00000063888	RPL7L1	6401.49	0.0495752	0.0507706	0.976455	0.328839	0.742231	17	47084833	47093598	-	protein coding
ENSMUSG00000027523	GNAS	16424.4	0.0542791	0.0556217	0.975862	0.329133	0.742317	2	174126113	174188537	+	protein coding
ENSMUSG00000038886	MAN2A2	2083.88	0.0539909	0.0553383	0.975651	0.329238	0.742317	7	79998845	80021123	-	protein coding
ENSMUSG00000050965	PRKCA	3111.1	0.0833297	0.0855886	0.973607	0.330251	0.744196	11	107824213	108234754	-	protein coding
ENSMUSG00000041328	PCF11	3297.18	0.0412768	0.0425277	0.970587	0.331754	0.747173	7	92292751	92319142	-	protein coding
ENSMUSG00000063015	CCNI	4238.89	0.0412396	0.0425059	0.970208	0.331943	0.747189	5	93329792	93354354	-	protein coding
ENSMUSG00000043091	TUBA1C	11773.2	0.0488559	0.0503993	0.969377	0.332357	0.747713	15	98927772	98935991	+	protein coding
ENSMUSG00000015656	HSPA8	215617	0.0557758	0.0575978	0.968367	0.332861	0.748438	9	40712280	40721383	+	protein coding
ENSMUSG00000057329	BCL2	4025.41	0.0642767	0.0664636	0.967096	0.333496	0.749455	1	106465908	106642004	-	protein coding
ENSMUSG00000021115	VRK1	1906.99	0.0322111	0.0335119	0.961182	0.336461	0.749719	12	105976487	106043685	+	protein coding
ENSMUSG00000021311	MTR	1830.66	0.0527965	0.0548306	0.962902	0.335597	0.749719	13	12197598	12272999	-	protein coding
ENSMUSG00000021840	MAPK1IP1L	7888.04	0.0255894	0.0266354	0.960728	0.336689	0.749719	14	47535723	47560661	+	protein coding
ENSMUSG00000022195	6030458C11RIK	1898.94	-0.0357967	0.037221	-0.961735	0.336183	0.749719	15	12808263	12824735	-	protein coding
ENSMUSG00000024217	SNRPC	2278.72	0.0347324	0.0360144	0.964403	0.334844	0.749719	17	28057124	28070942	+	protein coding
ENSMUSG00000024965	FERMT3	4334.98	-0.0380062	0.0395062	-0.962032	0.336033	0.749719	19	6976326	6996837	-	protein coding
ENSMUSG00000025138	SIRT7	1927.06	-0.0407388	0.0422371	-0.964525	0.334783	0.749719	11	120509198	120516066	-	protein coding
ENSMUSG00000026361	CDC73	2718.11	-0.0434981	0.0452808	-0.96063	0.336738	0.749719	1	143474538	143578631	-	protein coding
ENSMUSG00000027423	SNX5	10961.8	0.0261877	0.0272813	0.959917	0.337097	0.749719	2	144092043	144112826	-	protein coding
ENSMUSG00000028869	GNL2	6911.65	0.0316825	0.0328677	0.963943	0.335075	0.749719	4	124910378	124949173	+	protein coding
ENSMUSG00000030603	PSMC4	5486.59	0.0302679	0.0315128	0.960497	0.336805	0.749719	7	27741132	27749526	-	protein coding
ENSMUSG00000032047	ACAT1	1620.38	0.0703593	0.0730638	0.962983	0.335556	0.749719	9	53491822	53521682	-	protein coding
ENSMUSG00000032215	RSL24D1	5031.94	0.0348783	0.0363473	0.959584	0.337265	0.749719	9	73020708	73030615	+	protein coding
ENSMUSG00000039067	PSMD7	5631.65	0.0319304	0.0332531	0.960222	0.336944	0.749719	8	108307013	108315096	-	protein coding
ENSMUSG00000039262	PRRC2B	3904.81	0.0691786	0.0718689	0.962566	0.335765	0.749719	2	32041094	32124549	+	protein coding
ENSMUSG00000040044	ORC3	2775.84	0.0268091	0.027758	0.965815	0.334137	0.749719	4	34570796	34614944	-	protein coding
ENSMUSG00000042197	ZFP451	1898.34	-0.0495588	0.0515148	-0.962031	0.336034	0.749719	1	33800626	33853676	-	protein coding
ENSMUSG00000048154	KMT2D	6171.62	0.0543633	0.0566733	0.959241	0.337437	0.749719	15	98729550	98769085	-	protein coding
ENSMUSG00000059810	RGS3	3805.24	-0.0465346	0.0483998	-0.961462	0.33632	0.749719	4	62478084	62622238	+	protein coding
ENSMUSG00000064360	MT-ND3	8791.97	0.0569601	0.059078	0.964152	0.33497	0.749719	MT	9459	9806	+	protein coding
ENSMUSG00000071064	ZFP827	1710.87	-0.0689559	0.07172	-0.96146	0.336321	0.749719	8	79755066	79920395	+	protein coding
ENSMUSG00000024561	MBD1	1816.85	-0.0454731	0.0474766	-0.9578	0.338163	0.75081	18	74400676	74415803	+	protein coding
ENSMUSG00000035726	SUPT16	11973.1	0.0308848	0.0322542	0.957543	0.338293	0.75081	14	52397871	52434873	-	protein coding
ENSMUSG00000004070	HMOX2	1640.94	0.0404376	0.0423807	0.954151	0.340007	0.75237	16	4544225	4584606	+	protein coding
ENSMUSG00000006276	EPS15L1	2380.22	-0.0356547	0.0375193	-0.950302	0.341959	0.75237	8	73094843	73175304	-	protein coding
ENSMUSG00000009073	NF2	2964.64	0.0392954	0.041391	0.949369	0.342433	0.75237	11	4715845	4799536	-	protein coding
ENSMUSG00000020982	NEMF	3436.75	0.0446716	0.0469398	0.951678	0.34126	0.75237	12	69357296	69403939	-	protein coding
ENSMUSG00000021072	TMX1	2547.74	-0.027286	0.0286176	-0.953468	0.340353	0.75237	12	70499869	70514814	+	protein coding
ENSMUSG00000022051	BNIP3L	1670.54	-0.132933	0.139869	-0.95041	0.341904	0.75237	14	67222688	67246326	-	protein coding
ENSMUSG00000022312	EIF3H	9152.35	0.02317	0.02442	0.948813	0.342716	0.75237	15	51649954	51728919	-	protein coding
ENSMUSG00000022682	RRN3	4426.06	0.026488	0.0277489	0.95456	0.3398	0.75237	16	13598572	13632703	+	protein coding
ENSMUSG00000027379	BUB1	1668.51	0.0464856	0.0489524	0.949608	0.342312	0.75237	2	127643036	127673785	-	protein coding
ENSMUSG00000029254	STAP1	2371.94	-0.0694528	0.0732287	-0.948437	0.342907	0.75237	5	86219605	86253984	+	protein coding
ENSMUSG00000030934	OAT	2253.7	-0.0354405	0.0373126	-0.949825	0.342201	0.75237	7	132159207	132178127	-	protein coding
ENSMUSG00000032103	PUS3	1506.59	0.0451533	0.0474394	0.951812	0.341192	0.75237	9	35469891	35478697	+	protein coding
ENSMUSG00000032897	NFYC	1864.2	0.0377945	0.0397703	0.950319	0.34195	0.75237	4	120614635	120688769	-	protein coding
ENSMUSG00000034269	SETD5	4558.14	0.0336075	0.0352748	0.952734	0.340725	0.75237	6	113054326	113130396	+	protein coding
ENSMUSG00000035623	RSF1	1599.23	0.0505581	0.0529826	0.954238	0.339963	0.75237	7	97229096	97341985	+	protein coding
ENSMUSG00000039191	RBPJ	11931.1	-0.0541801	0.0571333	-0.94831	0.342972	0.75237	5	53623494	53814704	+	protein coding
ENSMUSG00000051557	PUSL1	1686.22	0.0768855	0.0810839	0.948222	0.343017	0.75237	4	155972336	155976238	-	protein coding
ENSMUSG00000060679	MRPS9	1615.86	0.0293855	0.0309232	0.950275	0.341973	0.75237	1	42890393	42944843	+	protein coding
ENSMUSG00000061458	NOL10	5276.96	0.0307229	0.0323096	0.950892	0.341659	0.75237	12	17398459	17480096	+	protein coding
ENSMUSG00000068823	CSDE1	13286	0.0234321	0.0245932	0.952788	0.340697	0.75237	3	102927742	102965502	+	protein coding
ENSMUSG00000071337	TIA1	1490.68	0.0515127	0.0543222	0.948282	0.342986	0.75237	6	86381201	86410387	+	protein coding
ENSMUSG00000086841	2410006H16RIK	1926.4	0.0917273	0.096189	0.953615	0.340278	0.75237	11	62493650	62495725	+	lncRNA
ENSMUSG00000006519	CYBA	1999.51	-0.0567267	0.0599456	-0.946304	0.343994	0.753356	8	123151515	123159669	-	protein coding
ENSMUSG00000021431	SNRNP48	3419	-0.0674243	0.0712533	-0.946262	0.344015	0.753356	13	38388914	38411641	+	protein coding
ENSMUSG00000111394	GM49759	2670.39	-0.075345	0.079591	-0.946652	0.343816	0.753356	9	59580097	59583983	+	TEC
ENSMUSG00000006731	B4GALNT1	15731.6	-0.0298863	0.0316473	-0.944355	0.344988	0.754821	10	127001094	127008199	+	protein coding
ENSMUSG00000029723	SPACDR	2896.86	-0.0467562	0.0495176	-0.944233	0.34505	0.754821	5	137743992	137766712	+	protein coding
ENSMUSG00000016541	ATXN10	2880.31	-0.0420264	0.0446802	-0.940604	0.346908	0.755043	15	85220446	85347413	+	protein coding
ENSMUSG00000021408	RIPK1	2689.89	0.0344855	0.0365617	0.943215	0.345571	0.755043	13	34186346	34221130	+	protein coding
ENSMUSG00000022031	ELP3	2185.01	0.0356539	0.0378672	0.941551	0.346422	0.755043	14	65767898	65830524	-	protein coding
ENSMUSG00000024259	SLC25A46	1591.63	-0.030849	0.0327894	-0.940821	0.346797	0.755043	18	31689164	31742964	-	protein coding
ENSMUSG00000027843	PTPN22	10711	0.0420232	0.0446819	0.940496	0.346963	0.755043	3	103767111	103819563	+	protein coding
ENSMUSG00000028140	MRPL9	2430.5	0.0477233	0.0506713	0.941822	0.346284	0.755043	3	94350625	94358437	+	protein coding
ENSMUSG00000032580	RBM5	3472.01	0.0387663	0.0411814	0.941355	0.346523	0.755043	9	107617570	107648195	-	protein coding
ENSMUSG00000033166	DIS3	5369.98	0.0334114	0.0354638	0.942127	0.346127	0.755043	14	99312642	99337206	-	protein coding
ENSMUSG00000034998	FOXN2	3573.4	0.0374252	0.039728	0.942036	0.346174	0.755043	17	88748139	88797961	+	protein coding
ENSMUSG00000045427	HNRNPH2	4830.19	-0.0306241	0.0325632	-0.940451	0.346986	0.755043	X	133501928	133507809	+	protein coding
ENSMUSG00000020402	VDAC1	5536.1	0.0237216	0.0252737	0.938591	0.347941	0.75672	11	52251687	52280224	+	protein coding
ENSMUSG00000020790	ANKFY1	2365.19	0.038364	0.0409364	0.937161	0.348676	0.757919	11	72580832	72662972	+	protein coding
ENSMUSG00000046785	EPM2AIP1	1642.58	0.0703688	0.0751314	0.93661	0.348959	0.758135	9	111100997	111108161	+	protein coding
ENSMUSG00000007458	M6PR	15652.9	0.0319902	0.034187	0.935741	0.349406	0.758706	6	122285679	122294639	+	protein coding
ENSMUSG00000026694	EEF1AKNMT	2645.35	0.0405743	0.0434042	0.934802	0.34989	0.759356	1	162359696	162376120	-	protein coding
ENSMUSG00000025903	LYPLA1	2432.83	-0.0402259	0.0430492	-0.934417	0.350089	0.759387	1	4878011	4918633	+	protein coding
ENSMUSG00000031197	VBP1	2217.91	0.0291256	0.0311933	0.933713	0.350452	0.759774	X	74557905	74578548	+	protein coding
ENSMUSG00000000441	RAF1	3409.96	0.0347111	0.037323	0.930019	0.352361	0.76211	6	115595028	115653596	-	protein coding
ENSMUSG00000001056	NHP2	4964.21	0.0336852	0.0362269	0.929838	0.352455	0.76211	11	51510562	51514541	+	protein coding
ENSMUSG00000019261	MAP1S	2717.65	-0.0431046	0.0462992	-0.931001	0.351853	0.76211	8	71358576	71370173	+	protein coding
ENSMUSG00000020766	GALK1	2704.85	0.0503885	0.0541531	0.930482	0.352122	0.76211	11	115899283	115903545	-	protein coding
ENSMUSG00000061979	RCC1L	1586.23	0.0373521	0.0401309	0.930756	0.35198	0.76211	5	134176893	134205613	-	protein coding
ENSMUSG00000019850	TNFAIP3	7916.06	-0.10263	0.110422	-0.929437	0.352663	0.762159	10	18876658	18891405	-	protein coding
ENSMUSG00000047215	RPL9	28848.9	0.0253452	0.0272919	0.928672	0.353059	0.762615	5	65545707	65548787	-	protein coding
ENSMUSG00000020484	XBP1	3146.84	0.039178	0.0422734	0.926777	0.354042	0.763702	11	5470659	5475893	+	protein coding
ENSMUSG00000032216	NEDD4	2090.04	-0.0905419	0.0977354	-0.926398	0.354239	0.763702	9	72569628	72657134	+	protein coding
ENSMUSG00000046111	CEP295	2694	0.0645211	0.0696567	0.926272	0.354305	0.763702	9	15228211	15269084	-	protein coding
ENSMUSG00000060657	MARF1	1936.66	-0.042094	0.0454272	-0.926627	0.35412	0.763702	16	13927037	13981215	-	protein coding
ENSMUSG00000003153	SLC2A3	2339.28	-0.189101	0.204537	-0.924535	0.355208	0.765249	6	122704768	122778599	-	protein coding
ENSMUSG00000030216	WBP11	5437.4	0.0238365	0.0257992	0.923926	0.355525	0.765413	6	136790652	136805231	-	protein coding
ENSMUSG00000037138	AFF3	1491.88	0.0606512	0.065663	0.923674	0.355656	0.765413	1	38216407	38704036	-	protein coding
ENSMUSG00000056579	TUG1	3794.87	0.0420687	0.0456092	0.922373	0.356334	0.766472	11	3589785	3599673	-	protein coding
ENSMUSG00000007836	HNRNPA0	13034.9	0.0544994	0.059369	0.917977	0.358631	0.766865	13	58273693	58276370	-	protein coding
ENSMUSG00000022472	DESI1	2047.78	-0.0460468	0.0501188	-0.918754	0.358224	0.766865	15	81876724	81918063	-	protein coding
ENSMUSG00000022858	TRA2B	11699.4	-0.0231555	0.0252119	-0.918438	0.35839	0.766865	16	22063299	22084755	-	protein coding
ENSMUSG00000025651	UQCRC1	5322.62	0.0225872	0.0245978	0.918259	0.358483	0.766865	9	108765701	108778691	+	protein coding
ENSMUSG00000025742	PRPS2	2580.88	0.0511102	0.055497	0.920955	0.357074	0.766865	X	166129318	166165745	-	protein coding
ENSMUSG00000028423	NFX1	6213.72	0.0247074	0.0268635	0.919738	0.35771	0.766865	4	40970906	41025993	+	protein coding
ENSMUSG00000029687	EZH2	4352.51	0.0411549	0.0446615	0.921485	0.356797	0.766865	6	47507073	47572275	-	protein coding
ENSMUSG00000031633	SLC25A4	3922.79	-0.0316419	0.0344605	-0.918206	0.358511	0.766865	8	46659834	46664321	-	protein coding
ENSMUSG00000036943	RAB8B	10958.7	0.0397061	0.043118	0.920869	0.357119	0.766865	9	66750946	66826969	-	protein coding
ENSMUSG00000039768	DNAJC11	4684.83	0.0341862	0.0372502	0.917746	0.358752	0.766865	4	152018148	152066594	+	protein coding
ENSMUSG00000041870	ANKRD13A	3202.3	0.0436752	0.0475837	0.917861	0.358692	0.766865	5	114912738	114944261	+	protein coding
ENSMUSG00000046157	TMEM229B	1494	-0.0533718	0.0581213	-0.918283	0.358471	0.766865	12	79008569	79054401	-	protein coding
ENSMUSG00000028837	PSMB2	3770.86	0.0241574	0.0263339	0.917348	0.35896	0.766912	4	126571423	126603507	+	protein coding
ENSMUSG00000075232	AMD1	9328.62	0.0341678	0.0372765	0.916604	0.35935	0.767347	10	40163454	40178184	-	protein coding
ENSMUSG00000027651	RPRD1B	1868.1	-0.0418606	0.0457282	-0.915423	0.35997	0.768271	2	157870417	157974217	+	protein coding
ENSMUSG00000004056	AKT2	5881.02	0.0258474	0.0282486	0.914997	0.360193	0.768349	7	27290977	27340251	+	protein coding
ENSMUSG00000001569	NOM1	3599.68	0.0482619	0.0528435	0.9133	0.361085	0.769318	5	29639662	29662841	+	protein coding
ENSMUSG00000026305	LRRFIP1	5190.37	0.0528973	0.0580324	0.911513	0.362025	0.769318	1	90926459	91056666	+	protein coding
ENSMUSG00000030704	RAB6A	1726.4	0.0286126	0.0313539	0.912568	0.36147	0.769318	7	100256617	100290475	+	protein coding
ENSMUSG00000033953	PPP3R1	2700.88	0.0296371	0.032455	0.913173	0.361152	0.769318	11	17109263	17150375	+	protein coding
ENSMUSG00000040659	EFHD2	2447.7	-0.0360966	0.0396104	-0.911291	0.362142	0.769318	4	141585453	141602231	-	protein coding
ENSMUSG00000044786	ZFP36	2728.27	0.0654233	0.0717743	0.911515	0.362024	0.769318	7	28076209	28079678	-	protein coding
ENSMUSG00000061288	TAOK3	1968.41	0.0350208	0.0383861	0.91233	0.361595	0.769318	5	117258194	117413284	+	protein coding
ENSMUSG00000079658	ELOC	2412.82	0.0459963	0.0504312	0.91206	0.361737	0.769318	1	16711949	16727266	-	protein coding
ENSMUSG00000027649	CTNNBL1	1673.28	0.0327138	0.0359369	0.910312	0.362658	0.769633	2	157579321	157733534	+	protein coding
ENSMUSG00000042354	GNL3	11919.7	0.0282275	0.031009	0.9103	0.362664	0.769633	14	30734390	30741109	-	protein coding
ENSMUSG00000058793	CDS2	2515.06	0.064352	0.070891	0.90776	0.364005	0.77208	2	132105068	132153970	+	protein coding
ENSMUSG00000044700	TMEM201	2209.34	0.0254491	0.0280524	0.907197	0.364302	0.772314	4	149799832	149822501	-	protein coding
ENSMUSG00000005566	TRIM28	13171.1	0.0231612	0.0255713	0.905751	0.365068	0.772549	7	12733041	12764962	+	protein coding
ENSMUSG00000005683	CS	7186.6	0.0171383	0.0189234	0.905663	0.365114	0.772549	10	128173603	128198348	+	protein coding
ENSMUSG00000020893	PER1	5587.59	-0.0435009	0.0480209	-0.905874	0.365002	0.772549	11	68986043	69000786	+	protein coding
ENSMUSG00000025066	SFR1	2484.45	0.0312895	0.0345658	0.905214	0.365352	0.772549	19	47720121	47724027	+	protein coding
ENSMUSG00000037926	SSH2	2149.58	0.0471759	0.0521105	0.905305	0.365304	0.772549	11	77107113	77351046	+	protein coding
ENSMUSG00000021893	CAPN7	1512.64	-0.0330491	0.0365332	-0.904634	0.365659	0.772616	14	31058595	31093943	+	protein coding
ENSMUSG00000048865	ARHGAP30	5648.32	-0.020698	0.0228847	-0.904446	0.365759	0.772616	1	171216522	171237866	+	protein coding
ENSMUSG00000017686	RHOT1	2151.76	0.0323441	0.0358188	0.902991	0.366531	0.773074	11	80099845	80158733	+	protein coding
ENSMUSG00000034163	ZFC3H1	2326.9	-0.0638597	0.0707146	-0.903063	0.366492	0.773074	10	115220864	115268677	+	protein coding
ENSMUSG00000049482	CTU2	2536.55	-0.0503454	0.055755	-0.902975	0.366539	0.773074	8	123202882	123210877	+	protein coding
ENSMUSG00000038671	ARFRP1	3739.83	0.0364458	0.0403845	0.902469	0.366808	0.773246	2	180999483	181007197	-	protein coding
ENSMUSG00000020534	SHMT1	8476.23	0.0321815	0.0356916	0.901657	0.367239	0.773362	11	60678930	60702544	-	protein coding
ENSMUSG00000054321	TAF4B	1925.36	0.0389955	0.0432435	0.901764	0.367182	0.773362	18	14916302	15033416	+	protein coding
ENSMUSG00000001632	BRPF1	2857.77	0.0295507	0.0328111	0.900631	0.367785	0.77372	6	113284098	113301821	+	protein coding
ENSMUSG00000007617	HOMER1	1654.24	0.0432809	0.0480511	0.900726	0.367734	0.77372	13	93436143	93541637	+	protein coding
ENSMUSG00000047213	YTHDF3	2729.81	-0.0316116	0.0351195	-0.900115	0.368059	0.773901	3	16237376	16271201	+	protein coding
ENSMUSG00000021486	PRELID1	6959.31	-0.0292662	0.0325544	-0.898994	0.368656	0.774761	13	55468313	55473085	+	protein coding
ENSMUSG00000042410	AGPS	3742.34	0.0668081	0.0743825	0.898169	0.369095	0.774893	2	75662521	75761694	+	protein coding
ENSMUSG00000060131	ATP8B4	2963.77	0.0589102	0.0655853	0.898221	0.369068	0.774893	2	126162893	126342594	-	protein coding
ENSMUSG00000021258	CCNK	3004.61	-0.0324859	0.0362216	-0.896867	0.36979	0.775956	12	108145838	108169618	+	protein coding
ENSMUSG00000003348	MOB3A	2193.56	-0.0446324	0.0498602	-0.895152	0.370706	0.777149	10	80521087	80537811	-	protein coding
ENSMUSG00000024339	TAP2	4100.67	-0.0452499	0.0505531	-0.895096	0.370736	0.777149	17	34422501	34435295	+	protein coding
ENSMUSG00000024121	ATP6V0C	5394.12	-0.023287	0.0260503	-0.893925	0.371362	0.777273	17	24382840	24388676	-	protein coding
ENSMUSG00000036097	SLF2	2192.74	0.0392148	0.0438508	0.894278	0.371173	0.777273	19	44919590	44971738	+	protein coding
ENSMUSG00000059895	PTP4A3	4256.56	-0.0389301	0.0435153	-0.89463	0.370985	0.777273	15	73594994	73630615	+	protein coding
ENSMUSG00000025223	LDB1	4037.49	-0.0238282	0.0266898	-0.892782	0.371974	0.778159	19	46020009	46033653	-	protein coding
ENSMUSG00000031683	LSM6	1805.43	-0.0566957	0.0635722	-0.891832	0.372483	0.778162	8	79531494	79547769	-	protein coding
ENSMUSG00000031691	TNPO2	5199.01	-0.0272879	0.0306014	-0.891721	0.372543	0.778162	8	85763544	85784212	+	protein coding
ENSMUSG00000079104	PRPS1L3	2653.77	0.0299218	0.033541	0.892096	0.372342	0.778162	12	57277198	57286668	+	protein coding
ENSMUSG00000025878	UIMC1	1629.21	0.0434335	0.0487294	0.891319	0.372758	0.778218	13	55175693	55248113	-	protein coding
ENSMUSG00000028530	JAK1	8557.41	0.0254882	0.0286089	0.89092	0.372972	0.77827	4	101009564	101122479	-	protein coding
ENSMUSG00000036057	PTPN23	2836.34	-0.0486205	0.0546211	-0.890141	0.37339	0.778747	9	110214150	110237281	-	protein coding
ENSMUSG00000078784	RBIS	2135.77	-0.0326408	0.0366866	-0.889719	0.373617	0.778825	3	14671344	14676345	-	protein coding
ENSMUSG00000071646	MTA2	9368.09	0.0256617	0.0288879	0.888321	0.374368	0.779997	19	8919239	8929667	+	protein coding
ENSMUSG00000021413	PRPF4B	7310.93	-0.0339338	0.038261	-0.886902	0.375132	0.780397	13	35059285	35090047	+	protein coding
ENSMUSG00000036990	OTUD4	11520.5	0.0368724	0.0416039	0.886272	0.375471	0.780397	8	80366247	80404353	+	protein coding
ENSMUSG00000038705	GMEB2	1788.81	0.0423459	0.0477378	0.887051	0.375051	0.780397	2	180893242	180929828	-	protein coding
ENSMUSG00000068040	TM9SF4	3135.46	-0.0581892	0.0656612	-0.886203	0.375508	0.780397	2	153003223	153052386	+	protein coding
ENSMUSG00000078853	IGTP	14911.3	0.0321715	0.0362475	0.887551	0.374782	0.780397	11	58090382	58098417	+	protein coding
ENSMUSG00000021327	ZKSCAN3	1627.6	-0.0431175	0.0487798	-0.883923	0.376738	0.781394	13	21571173	21586925	-	protein coding
ENSMUSG00000024170	TELO2	1912.67	-0.056805	0.0642277	-0.884431	0.376463	0.781394	17	25318544	25334941	-	protein coding
ENSMUSG00000032812	ARAP1	1747.24	-0.0567889	0.0641822	-0.884808	0.37626	0.781394	7	100997274	101061793	+	protein coding
ENSMUSG00000117310	PTP4A1	3879.93	0.0380332	0.0430286	0.883906	0.376747	0.781394	1	30979383	30988851	-	protein coding
ENSMUSG00000001016	ILF2	4047.69	0.0278453	0.0315647	0.882166	0.377687	0.782492	3	90383433	90395686	+	protein coding
ENSMUSG00000003184	IRF3	2950.06	-0.0382655	0.0433684	-0.882335	0.377596	0.782492	7	44647072	44652272	+	protein coding
ENSMUSG00000024338	PSMB8	4367.12	-0.0356444	0.0404351	-0.88152	0.378037	0.782492	17	34416695	34420428	+	protein coding
ENSMUSG00000115987	VPS28	1621.52	0.0402082	0.0456016	0.881728	0.377924	0.782492	15	76506287	76510286	-	protein coding
ENSMUSG00000027985	LEF1	1836.73	0.0406864	0.0462439	0.879823	0.378955	0.783866	3	130904120	131018005	+	protein coding
ENSMUSG00000049922	SLC35C1	1653.69	0.0312218	0.0354958	0.87959	0.379081	0.783866	2	92283109	92290883	-	protein coding
ENSMUSG00000001383	ZMAT2	2515.99	0.0285898	0.0325299	0.878879	0.379467	0.783982	18	36926929	36932719	+	protein coding
ENSMUSG00000028180	ZRANB2	5567.7	0.0379591	0.0432123	0.878433	0.379709	0.783982	3	157239797	157254047	+	protein coding
ENSMUSG00000038467	CHMP4B	4655.54	0.0237352	0.0270094	0.878775	0.379523	0.783982	2	154493625	154536705	+	protein coding
ENSMUSG00000025369	SMARCC2	3257.98	-0.0316888	0.0361353	-0.876949	0.380514	0.785252	10	128295117	128326351	+	protein coding
ENSMUSG00000022556	HSF1	3453.67	-0.0382598	0.043733	-0.87485	0.381655	0.786424	15	76361622	76386113	+	protein coding
ENSMUSG00000053565	EIF3K	5051.54	0.0218844	0.0250042	0.875229	0.38145	0.786424	7	28670797	28681289	-	protein coding
ENSMUSG00000054199	GON4L	3038.32	-0.0400434	0.0457655	-0.874968	0.381591	0.786424	3	88742535	88817410	+	protein coding
ENSMUSG00000012422	TMEM167	2610.2	0.0339959	0.0389705	0.872351	0.383017	0.786925	13	90237242	90292026	+	protein coding
[truncated: 22,765 more rows]
