# Supplementary material for: L-type voltage-gated Ca2+ channels control T cell killing via non-canonical Hedgehog signalling
Source: EMBO Rep. 2026 Jun 8;27(13):3689–730. doi: 10.1038/s44319-026-00810-8 (PMC13354577; doi:10.1038/s44319-026-00810-8)
Supplement: Supplementary file 13 — Source data for Expanded View and Appendix [file 44319_2026_810_MOESM13_ESM.zip › Source Data for Expanded View and Appendix/Figure_EV1/EV1B/SourceData_FEV1B.xlsx]

## Sheet: Fig_EV1B
	Top_left_graph								Top_right_graph
	CD3+_T_cells_%	Gli1eGFP WT	Gli1eGFP Het	Gli1eGFP Hom					%_of_CD3+_cells	Gli1eGFP WT		Gli1eGFP Het		Gli1eGFP Hom
		23.5	27	29.8						CD4+_%	CD8+_%	CD4+_%	CD8+_%	CD4+_%	CD8+_%
		26	28	29.3						56.4	32.3	59.2	35	60.8	33
		26.6	27.4	28.2						50.8	30.9	60.5	33.8	58.3	32.7
		30.3	20.9	30.3						60.6	33.4	57.6	32.4	59.7	30.7
		23	22.9	30.1						59	35.1	52.3	34.5	59.3	35.4
		24.1	30.3	23.2						58	35.9	61.5	28.2	60.9	33.1
		26.9	29.1	24.9						60.1	33.8	60.5	33.8	63.2	31.2
		31.1	22.8	31.7						62	33.4	61.3	33	57.4	33.5
		31.1	25.1	33.3						56.6	35.6	61.2	32.8	62.1	32.2
		30.7	28.5	27.9						58.6	34.3	60.7	34.1	60.7	33.3
		30.7	30.9	23.6						59.6	35.9	61.3	31.8	54.2	34.7
		31.4	30.5	26.1						56.3	39.1	61.5	32.4	59	35.14
		31.5	29.9							60	35.9	62	31.9	58.3	35.2
			30.5							61.6	33.8	59.1	34.8
			29.2									59.6	34.1
			29									59.7	33.9
			26.1									59.4	33.6
			32.5									54.7	35.2
			32.9									58.5	37.5
												60.8	35
	Bottom_left_graph								Bottom_right_graph
	CD3+_per_gram_bodyweight	Gli1eGFP WT	Gli1eGFP Het	Gli1eGFP Hom					Tcells_per_gram_bodyweight	Gli1eGFP WT		Gli1eGFP Het		Gli1eGFP Hom
		641996	607332	512957						CD4+	CD8+	CD4+	CD8+	CD4+	CD8+
		773828	617163	147423						362086	207365	359540	212566	311878	169276
		758252	364839	678807						393105	239113	373384	208601	85947.9	48207.5
		666797	301835	700566						459501	253256	210147	118208	405248	208394
		556083	499158	906951						393410	234046	157860	104133	415436	248000
		401540	617595	545453						322528	199634	306982	140763	552333	300201
		318455	650272	276037						241326	135721	373645	208747	344726	170181
		615108	770254	286119						197442	106364	398617	214590	158445	92472.2
		529922	333289	750477						348151	218979	471395	252643	177680	92130.5
		1.0486e+06	212899	746271						310534	181763	202307	113652	455539	249909
		637870	290700	563521						624964	376446	130507	67701.8	404479	258956
		167945	277589	170156						359121	249407	178781	94186.9	332477	198021
		271868	467392							100767	60292.4	172105	88550.8	99201	59895
			361681							96846.3	57946.4	276229	162652
			190150									215562	123333
			569424									113519	64460.8
			882721									338238	191326
			693749									482848	310718
			352701									405843	260156
												214442	123445
