# Supplementary material for: L-type voltage-gated Ca2+ channels control T cell killing via non-canonical Hedgehog signalling
Source: EMBO Rep. 2026 Jun 8;27(13):3689–730. doi: 10.1038/s44319-026-00810-8 (PMC13354577; doi:10.1038/s44319-026-00810-8)
Supplement: Supplementary file 13 — Source data for Expanded View and Appendix [file 44319_2026_810_MOESM13_ESM.zip › Source Data for Expanded View and Appendix/Figure_EV1/EV1C/SourceData_FEV1C.xlsx]

## Sheet: Fig_EV1C
	Top_left_graph											Top_right_graph
	Naïve_T_cell_subsets_%	Gli1eGFP WT		Gli1eGFP Het		Gli1eGFP Hom						T_cell_memory_subsets_%	Gli1eGFP WT				Gli1eGFP Het				Gli1eGFP Hom
		CD4+_%	CD8+_%	CD4+_%	CD8+_%	CD4+_%	CD8+_%						CM_CD4	EM_CD4	CM_CD8	EM_CD8	CM_CD4	EM_CD4	CM_CD8	EM_CD8	CM_CD4	EM_CD4	CM_CD8	EM_CD8
		81	81	85.3	84.4	86.7	85.7						5.17	9.25	13.9	2.02	3.22	7.61	9.41	2.59	3.41	6.2	9.08	2.43
		84.3	86.3	84.9	85.4	85.3	88.8						4.4	7.3	8.95	1.68	3.12	7.92	10.4	1.92	2.94	8.14	8.24	1.4
		86.7	87.9	80	84.4	85.2	82.6						2.25	7.04	9.67	1.16	4.16	10.8	11.8	1.84	4.41	6.65	12.2	2.14
		85.3	85.1	79.7	86	88.7	87.2						2.95	8.27	12.2	1.72	3.08	10.4	10.7	1.51	2.96	5.33	11.3	0.91
		87.8	90.4	81.5	84.5	87.5	88.5						3	5.89	7.36	0.76	5.04	9	10.1	1.85	2.79	6.3	9.43	1.01
		85.4	86.4	87.1	85.9	87.3	88						3.77	6.97	9.01	1.16	2.62	6.74	12.6	0.8	3.35	5.79	9.22	1.41
		88.1	88	87.4	88.7	82.5	79.9						3.41	5.51	8.65	0.88	2.29	6.29	8.8	0.88	3.53	8.92	12.7	2.87
		83.1	85.2	87.1	89.9	86.4	84.8						4.55	7.29	11.4	1.43	3.29	5.92	7.77	1.02	3.18	6.87	9.37	2.31
		87.1	86.7	85.5	83.4	88.5	89						3.22	6.35	10.9	1.3	3.61	5.72	9.7	1.45	3.02	5.91	8.37	1.34
		84.5	83.9	81	76.4	78.7	84.2						3.71	8.84	13.3	1.36	3.29	7.52	10.4	4.04	5.36	11.8	11.7	2.11
		83.7	83	83.4	80.4	79.8	78.3						4.2	9.02	13.2	1.72	3.32	7.61	10.3	3.7	4.33	11.5	16.8	2.17
		87.2	83.9	87.3	90.1								2.57	6.72	10.2	3.18	2.68	6.12	6.64	1.14
		87	84.6	86.2	94.1								2.72	7.02	10.8	1.77	3.29	6.14	9.85	2.09
				85.6	85.3												3.43	6.72	7.89	3.41
				84.4	83.9												4.27	7.15	11.3	1.92
				85.1	85.6												3.78	3.78	10	1.54
				81.5	84.2												4.01	4.01	12	1.79
				85.2	86.4												3.72	8.42	10.8	1.19
				87.2	86												2.86	7.1	9.44	1.67
	Bottom_left_graph											Bottom_right_graph
	Naïve_T_cell_subsets_per_gram_bodyweight	Gli1eGFP WT		Gli1eGFP Het		Gli1eGFP Hom						T_cell_memory_subsets_per_gram_bodyweight	Gli1eGFP WT				Gli1eGFP Het				Gli1eGFP Hom
		CD4+	CD8+	CD4+	CD8+	CD4+	CD8+						CM_CD4	EM_CD4	CM_CD8	EM_CD8	CM_CD4	EM_CD4	CM_CD8	EM_CD8	CM_CD4	EM_CD4	CM_CD8	EM_CD8
		293289	167965	306688	179406	270398	145069						18719.8	33492.9	28823.7	4188.77	11577.2	27361	20002.5	5505.46	10635	19336.4	15370.3	4113.4
		331387	206354	317003	178145	73313.5	42808.2						17296.6	28696.6	21400.6	4017.1	11649.6	29572	21694.5	4005.14	2526.87	6996.16	3972.3	674.905
		398387	222612	168118	99767.5	345271	172133						10338.8	32348.9	24489.9	2937.77	8742.13	22695.9	13948.5	2175.03	17871.4	26949	25424	4459.63
		335579	199173	125814	89554.5	368491	216256						11605.6	32535	28553.6	4025.59	4862.08	16417.4	11142.3	1572.41	12296.9	22142.7	28024	2256.8
		283180	180469	250191	118944	483292	265678						9675.84	18996.9	14693	1517.22	15471.9	27628.4	14217	2604.11	15410.1	34797	28308.9	3032.03
		206092	117263	325445	179314	300946	149760						9097.98	16820.4	12228.4	1574.36	9789.5	25183.7	26302.2	1669.98	11548.3	19959.7	15690.7	2399.56
		173947	93600.4	348391	190341	130717	73885.3						6732.79	10879.1	9200.5	936.004	9128.32	25073	18883.9	1888.39	5593.11	14133.3	11744	2653.95
		289314	186570	410585	227126	153516	78126.6						15840.9	25380.2	24963.6	3131.39	15508.9	27906.6	19630.4	2576.96	5650.23	12206.6	8632.62	2128.21
		270475	157589	172972	94785.5	403152	222419						9999.2	19718.9	19812.2	2362.92	7303.27	11571.9	11024.2	1647.95	13757.3	26922.4	20917.4	3348.78
		528095	315839	105711	51724.2	318325	218041						23186.2	55246.8	50067.4	5119.67	4293.68	9814.12	7040.98	2735.15	21680.1	47728.5	30297.9	5463.97
		300584	207008	149103	75726.3	79162.4	46897.8						15083.1	32392.7	32921.8	4289.81	5935.52	13605.2	9701.26	3484.92	4295.4	11408.1	10062.4	1299.72
		87869	50585.3	150248	79784.2								2589.72	6771.56	6149.82	1917.3	4612.41	10532.8	5879.77	1009.48
		84256.3	49022.6	238109	153056								2634.22	6798.61	6258.21	1025.65	9087.92	16960.4	16021.3	3399.44
				184521	105203												7393.76	14485.7	9730.98	4205.66
				95810.4	54082.6												4847.28	8116.64	7284.07	1237.65
				287840	163775												12785.4	12785.4	19132.6	2946.43
				393521	261624												19362.2	19362.2	37286.1	5561.85
				345779	224775												15097.4	34172	28096.9	3095.86
				186994	106163												6133.05	15225.4	11653.2	2061.54
