# Supplementary material for: L-type voltage-gated Ca2+ channels control T cell killing via non-canonical Hedgehog signalling
Source: EMBO Rep. 2026 Jun 8;27(13):3689–730. doi: 10.1038/s44319-026-00810-8 (PMC13354577; doi:10.1038/s44319-026-00810-8)
Supplement: Supplementary file 13 — Source data for Expanded View and Appendix [file 44319_2026_810_MOESM13_ESM.zip › Source Data for Expanded View and Appendix/Figure_EV1/EV1E/SourceData_FEV1E.xlsx]

## Sheet: Fig_EV1E
Left_graph					Right_graph
	WT	KO				WT	KO
	974.378	298.747				87.6164	32.1806
	191.325	544.216				20.7136	47.362
	240.175	1515.64				30.0892	271.693
	507.587	2719.28				33.6186	624.363
	382.684	1884.25				49.5452	387.701
	1071.87	1930.56				59.3388	480.867
	1422.4					197.696
	2233.41					237.159
