# Supplementary material for: L-type voltage-gated Ca2+ channels control T cell killing via non-canonical Hedgehog signalling
Source: EMBO Rep. 2026 Jun 8;27(13):3689–730. doi: 10.1038/s44319-026-00810-8 (PMC13354577; doi:10.1038/s44319-026-00810-8)
Supplement: Supplementary file 13 — Source data for Expanded View and Appendix [file 44319_2026_810_MOESM13_ESM.zip › Source Data for Expanded View and Appendix/Figure_EV1/EV1F/SourceData_FEV1F.xlsx]

## Sheet: Fig_EV1F
CD62L_MFI				CD44_MFI				TIM3_MFI
	WT	KO			WT	KO			WT	KO
	602	656			5082	6281			662	640
	502	575			5874	4518			678	710
	638	626			7446	1983			651	842
	600	618			5640	2013			711	831
	545	667			4263	3455			672	865
	528	663			2310	1828			954	624
	617				3345				1000
	703				3151				801
PD1_MFI				CD27_MFI
	WT	KO			WT	KO
	1170	1303			4334	3975
	1421	1396			3604	3785
	1478	1567			3663	4882
	1305	1478			4108	4662
	1403	1590			4343	4325
	2310	1364			4652	4585
	1919				4176
	1507				4193
