# Supplementary material for: L-type voltage-gated Ca2+ channels control T cell killing via non-canonical Hedgehog signalling
Source: EMBO Rep. 2026 Jun 8;27(13):3689–730. doi: 10.1038/s44319-026-00810-8 (PMC13354577; doi:10.1038/s44319-026-00810-8)
Supplement: Supplementary file 13 — Source data for Expanded View and Appendix [file 44319_2026_810_MOESM13_ESM.zip › Source Data for Expanded View and Appendix/Figure_EV1/EV1G/SourceData_FEV1G.xlsx]

## Sheet: Fig_EV1G
	Carrier	GANT61
	82.6	84.7
	69.6	69.6
	85.3	84.9
	96.5667	95.1
	95.6333	95.3
	92.6667	90.05
