# Supplementary material for: L-type voltage-gated Ca2+ channels control T cell killing via non-canonical Hedgehog signalling
Source: EMBO Rep. 2026 Jun 8;27(13):3689–730. doi: 10.1038/s44319-026-00810-8 (PMC13354577; doi:10.1038/s44319-026-00810-8)
Supplement: Supplementary file 13 — Source data for Expanded View and Appendix [file 44319_2026_810_MOESM13_ESM.zip › Source Data for Expanded View and Appendix/Figure_EV2/EV2D/SourceData_FEV2D.xlsx]

## Sheet: Fig_EV2D
		0hr Ctl	3hr DMSO (1/4000)	3hr BAPTA 25uM	3hr BAPTA 10uM	3hr BAPTA 5uM	3hr BAPTA 2.5uM	3hr BAPTA 1.25uM
		92	87.3	86.9	87.7	88.2	88	88.7
		84.4	74.5	77.8	79.3	75.4	73.5
		69.6	69.6	74.7	72.8	72.6	69.7	68.5
		86.8	84.6	79.1	83.6	85.4	87.1	86.1
		78.8	64	67.4	69.6	67.3	66.5	65.6
