# Supplementary material for: L-type voltage-gated Ca2+ channels control T cell killing via non-canonical Hedgehog signalling
Source: EMBO Rep. 2026 Jun 8;27(13):3689–730. doi: 10.1038/s44319-026-00810-8 (PMC13354577; doi:10.1038/s44319-026-00810-8)
Supplement: Supplementary file 13 — Source data for Expanded View and Appendix [file 44319_2026_810_MOESM13_ESM.zip › Source Data for Expanded View and Appendix/Figure_EV2/EV2E/SourceData_FEV2E.xlsx]

## Sheet: Fig_EV2E
		Carrier	TNPATP	BCTC	BTP2	HC	Nifedipine_10	Nifedipine_50	Nifedipine_100	U0126	U0126+Nifedipine_50	U0126+Nifedipine_100
		57.8	57.8926	59.6653	61.1848	61.3442	60.1519	59.2882	60.3032	70.8821	78.1294	76.6379
		83.1135	81.0373	83.3273	85.4323	87.7412	83.918	83.7247	82.8962	85.4979	86.0082	88.0829
		69.7	70	71	71.1	69.4	74.2	72	65.1	67.9	67.8	64.5
