# Supplementary material for: L-type voltage-gated Ca2+ channels control T cell killing via non-canonical Hedgehog signalling
Source: EMBO Rep. 2026 Jun 8;27(13):3689–730. doi: 10.1038/s44319-026-00810-8 (PMC13354577; doi:10.1038/s44319-026-00810-8)
Supplement: Supplementary file 13 — Source data for Expanded View and Appendix [file 44319_2026_810_MOESM13_ESM.zip › Source Data for Expanded View and Appendix/Figure_EV2/EV2F/SourceData_FEV2F.xlsx]

## Sheet: Fig_EV2F
Cell_numbers		HET						KO							%_of_CD3+		HET						KO
	CD3	15252940	10475772	12896026	13961120	6458253		9409469	18063723	8218265	13467136	11400274	19005269			CD4	57.9	49.7	53.5	53.5	52		52.5	53.5	55.3	55.7	54.2	55
	CD4	8831452	5206459	6899374	7469199	3358291		4939971	9664092	4544701	7501195	6178949	10452898			CD8	40.2	47.1	43.1	44.2	45.8		45	44.8	42.9	41.9	42.5	42.6
	CD8	6131682	4934089	5558187	6170815	2957880		4234261	8092548	3525636	5642730	4845117	8096244
%_of_CD8+		HET						KO							%_of_CD8+	HET						KO
	Naive	92	82.6	79.7	91.1	92.2		91.6	90.7	93.1	86.4	84.7	87.9			39.6	15.2	23.9	33.7	36.7		45.2	42.4	44.1	24.1	26.9	37.8
	CM	5.08	15.1	18.1	7.28	6.05		6.9	7.29	4.75	11.6	13.4	10.4
	EM	0.52	1.47	1.53	0.81	0.97		0.74	0.45	0.43	1.23	1.36	1.14
