# Supplementary material for: L-type voltage-gated Ca2+ channels control T cell killing via non-canonical Hedgehog signalling
Source: EMBO Rep. 2026 Jun 8;27(13):3689–730. doi: 10.1038/s44319-026-00810-8 (PMC13354577; doi:10.1038/s44319-026-00810-8)
Supplement: Supplementary file 13 — Source data for Expanded View and Appendix [file 44319_2026_810_MOESM13_ESM.zip › Source Data for Expanded View and Appendix/Figure_EV2/EV2G/SourceData_FEV2G.xlsx]

## Sheet: Fig_EV2G
%_live_splenocytes		WT					KO					%_of_CD8+		WT					KO
	CD4	36.9	40.5	47.8	41.1		38.8	41.3	32	42.7			Naive	76.8	87.2	74.8	82.2		86.5	80.9	85.6	81.4
	CD8	30.3	38.8	10.3	4.71		35.6	34.7	12	5.89			CM	11.1	9.02	14.2	14.2		9.4	8.02	13.4	16.2
													EM	1.53	0.51	3.12	1.25		0.48	1.15	0.76	1
Smo_mRNA		WT								KO
	0h	1.04131	3.08682	1.31269	1.12048	0.366004	2.14182	3.33569		0.025531	0.063407	0.003681	0.010602	0.007101	0.040078	0.05744
	3h	0	0.998435	2.56662	1.80758	0.383084	2.49708	3.95919		0	0.022276	0.006815	0.014316	0.00625	0.046792	0.059105
