# Supplementary material for: L-type voltage-gated Ca2+ channels control T cell killing via non-canonical Hedgehog signalling
Source: EMBO Rep. 2026 Jun 8;27(13):3689–730. doi: 10.1038/s44319-026-00810-8 (PMC13354577; doi:10.1038/s44319-026-00810-8)
Supplement: Supplementary file 13 — Source data for Expanded View and Appendix [file 44319_2026_810_MOESM13_ESM.zip › Source Data for Expanded View and Appendix/Figure_EV2/EV2H/SourceData_FEV2H.xlsx]

## Sheet: Fig_EV2H
Smo_mRNA										Ihh_mRNA
		EV			SmoM2						EV			Ihh
	0h	1.58987	3.965	7.34	1388.08	1127.09	711.581			0h	0.0862532	0.139006	0.26221	7432.82	19725.3	19278.4
	4h	1.18935	3.21	10.906	2591.55	2236.07	2231.75			4h	0.149664	0.169823	0.511121	14644.5	26454.1	27292.1
	15h	7.67025	10.851	18.321	3262.33	1971.56	3249.5			15h	0.160038	0.650957	0.252509	16057.7	47723.7	33295.4
