# Supplementary material for: L-type voltage-gated Ca2+ channels control T cell killing via non-canonical Hedgehog signalling
Source: EMBO Rep. 2026 Jun 8;27(13):3689–730. doi: 10.1038/s44319-026-00810-8 (PMC13354577; doi:10.1038/s44319-026-00810-8)
Supplement: Supplementary file 13 — Source data for Expanded View and Appendix [file 44319_2026_810_MOESM13_ESM.zip › Source Data for Expanded View and Appendix/Figure_EV2/EV2I/SourceData_FEV2I.xlsx]

## Sheet: Fig_EV2I
	Gli1_mRNA		EV			SmoM2			Ihh
		4h	2.776	1.482	1.73	1.52475	3.44175	1.51578	2.70513	1.25212	1.2449
		15h	13.281	11.66	6.992	9.26777	17.0862	12.716	9.71581	13.4235	5.52079
