# Supplementary material for: L-type voltage-gated Ca2+ channels control T cell killing via non-canonical Hedgehog signalling
Source: EMBO Rep. 2026 Jun 8;27(13):3689–730. doi: 10.1038/s44319-026-00810-8 (PMC13354577; doi:10.1038/s44319-026-00810-8)
Supplement: Supplementary file 13 — Source data for Expanded View and Appendix [file 44319_2026_810_MOESM13_ESM.zip › Source Data for Expanded View and Appendix/Figure_EV3/EV3A/SourceData_FEV3A.xlsx]

## Sheet: Fig_EV3A
nd=not_detected
	Cacna1s				Cacna1c				Cacna1d				Cacna1f
	Brain	3.64893			Brain	62782.9			Brain	1.61621e+06			Brain	207.515
		4.37408				61264.3				495004				199.947
		7.55579				57858.1				537983				136.481
	Eye	844.862			Eye	4253.31			Eye	283886			Eye	272021
		819.859				4950.18				167591				261624
		1458.19				5019.78				99165.4				211856
	Heart	nd			Heart	402382			Heart	51324.8			Heart	nd
		nd				407416				28642.3				38.4166
		nd				306845				42893.1				5.69247
	Muscle	86815.8			Muscle	9552.64			Muscle	6809.7			Muscle	142.284
		83283.5				5932.39				8756.4				101.621
		55952.4				6593.61				8402.79				127.074
