# Supplementary material for: L-type voltage-gated Ca2+ channels control T cell killing via non-canonical Hedgehog signalling
Source: EMBO Rep. 2026 Jun 8;27(13):3689–730. doi: 10.1038/s44319-026-00810-8 (PMC13354577; doi:10.1038/s44319-026-00810-8)
Supplement: Supplementary file 13 — Source data for Expanded View and Appendix [file 44319_2026_810_MOESM13_ESM.zip › Source Data for Expanded View and Appendix/Figure_EV3/EV3B/SourceData_FEV3B.xlsx]

## Sheet: Fig_EV3B
nd=not_detected
	Cacna1s			Cacna1c			Cacna1d			Cacna1f
	0h	6h		0h	6h		0h	6h		0h	6h
	nd	nd		1	0.863878		1	2.42717		1	0.37292
	nd	nd		1	0.199775		1	2.35199		1	1.8066
	nd	nd		1	0.602979		1	1.81993		1	0.697161
