# Supplementary material for: L-type voltage-gated Ca2+ channels control T cell killing via non-canonical Hedgehog signalling
Source: EMBO Rep. 2026 Jun 8;27(13):3689–730. doi: 10.1038/s44319-026-00810-8 (PMC13354577; doi:10.1038/s44319-026-00810-8)
Supplement: Supplementary file 13 — Source data for Expanded View and Appendix [file 44319_2026_810_MOESM13_ESM.zip › Source Data for Expanded View and Appendix/Figure_EV3/EV3C/SourceData_FEV3C.xlsx]

## Sheet: Fig_EV3C
	4h						15h
		Mock	1	1	1			Mock	1	1	1
		1.2	0.8821	0.6325	2.0378			1.2	1.2764	1.5771	0.6468
		1.3	0.6207	0.4027	0.8039			1.3	0.6924	0.6521	0.7881
		1.4	0.5287	0.612	0.8596			1.4	0.8452	0.8789	0.5962
