# Supplementary material for: L-type voltage-gated Ca2+ channels control T cell killing via non-canonical Hedgehog signalling
Source: EMBO Rep. 2026 Jun 8;27(13):3689–730. doi: 10.1038/s44319-026-00810-8 (PMC13354577; doi:10.1038/s44319-026-00810-8)
Supplement: Supplementary file 13 — Source data for Expanded View and Appendix [file 44319_2026_810_MOESM13_ESM.zip › Source Data for Expanded View and Appendix/Figure_EV3/EV3D/SourceData_FEV3D.xlsx]

## Sheet: Fig_EV3D
		NTC			Cav1.3/1.4 KO
	Day_2	0.6	1.3	0.9	0.75	1	0.72
	Day_3	2	1.6	1.6	2	1.6	1.6
	Day_4	4	3.8	3.8	4.3	2.9	2.9
	Day_5	10.8	7.6	6.46	10.32	5.8	4.64
	Day_6	15.12	9.5	12.16	16.512	9.57	8.7
	Day_7	52.2	20.14	16.34	58.48	17.11	10.44
	Day_8	73.08	28.12	32.68	64.328	26.39	24.07
	Day_9	73.08	49.4	44.08	81.872	39.73	35.09
