# Supplementary material for: L-type voltage-gated Ca2+ channels control T cell killing via non-canonical Hedgehog signalling
Source: EMBO Rep. 2026 Jun 8;27(13):3689–730. doi: 10.1038/s44319-026-00810-8 (PMC13354577; doi:10.1038/s44319-026-00810-8)
Supplement: Supplementary file 13 — Source data for Expanded View and Appendix [file 44319_2026_810_MOESM13_ESM.zip › Source Data for Expanded View and Appendix/Figure_EV3/EV3H/SourceData_FEV3H.xlsx]

## Sheet: Fig_EV3H
Pearson's_coefficient
	Cav1.4+HA		Cav1.4+AP1G1		Cav1.4+VPS35
	0.8715		0.3838		0.2455
	0.841		0.4582		0.2604
	0.8341		0.4522
	0.8161
	0.8075
	0.8918
	0.7888
