# Supplementary material for: L-type voltage-gated Ca2+ channels control T cell killing via non-canonical Hedgehog signalling
Source: EMBO Rep. 2026 Jun 8;27(13):3689–730. doi: 10.1038/s44319-026-00810-8 (PMC13354577; doi:10.1038/s44319-026-00810-8)
Supplement: Supplementary file 13 — Source data for Expanded View and Appendix [file 44319_2026_810_MOESM13_ESM.zip › Source Data for Expanded View and Appendix/Figure_EV4/EV4B/SourceData_FEV4B.xlsx]

## Sheet: Fig_EV4B
		E:T_ratio	Carrier+Carrier				Carrier+FPL 10μM				BAPTA 1.25mM+Carrier				BAPTA 1.25mM+FPL 10μM
		10:1	100	100	100	100	153.348	197.233	119.753	113.662	-7.08221	-25.396	-18.7098	-4.99184	-14.4	-33.7544	-17.9873	-9.6033
		5:1	50.1948	46.0924	46.9481	60.2134	98.3325	114.545	82.3771	75.7563	-14.1446	-27.8309	-28.9562	-7.15698	-7.94278	-49.6757	-19.8146	-10.7218
		2.5:1	31.4316	15.5596	19.2114	39.5311	66.364	64.1352	56.0328	51.183	-14.9075	-29.5487	-18.2972	-7.87226	-10.4687	-48.9478	-21.043	-9.64576
		1.25:1	18.4767	2.66078	20.3253	27.1139	30.3945	24.7163	31.7641	31.6993	-9.67889	-20.132	-14.5492	-8.04795	-15.8211	-39.3468	-18.6399	-12.5317
		0.625:1	5.48698	-17.2521	2.84878	12.3813	2.78795	3.23972	7.33479	9.01123	-7.51354	-23.8133	-13.7945	-6.3698	-11.1596	-31.9716	-15.8871	-9.15734
		0.3125:1	5.42965	-10.9084	-12.1566	11.7933	-0.183834	-7.12704	9.58513	10.3432	-3.37442	-16.2778	-10.0795	-5.64502	-6.27952	-27.762	-13.5873	-6.55953
