# Supplementary material for: L-type voltage-gated Ca2+ channels control T cell killing via non-canonical Hedgehog signalling
Source: EMBO Rep. 2026 Jun 8;27(13):3689–730. doi: 10.1038/s44319-026-00810-8 (PMC13354577; doi:10.1038/s44319-026-00810-8)
Supplement: Supplementary file 13 — Source data for Expanded View and Appendix [file 44319_2026_810_MOESM13_ESM.zip › Source Data for Expanded View and Appendix/Figure_EV4/EV4D/SourceData_FEV4D.xlsx]

## Sheet: Fig_EV4D
	Carrier	FPL64176
	13.2	14.1
	15.9	17.7
	14.8	16.7
	14	14.2
