# Supplementary material for: L-type voltage-gated Ca2+ channels control T cell killing via non-canonical Hedgehog signalling
Source: EMBO Rep. 2026 Jun 8;27(13):3689–730. doi: 10.1038/s44319-026-00810-8 (PMC13354577; doi:10.1038/s44319-026-00810-8)
Supplement: Supplementary file 13 — Source data for Expanded View and Appendix [file 44319_2026_810_MOESM13_ESM.zip › Source Data for Expanded View and Appendix/Figure_EV4/EV4E/SourceData_FEV4E.xlsx]

## Sheet: Fig_EV4E
		Carrier				FPL64176
	Naïve	6.09	5.76	5.72	8.31	6.43	6	7.68	7.83
	CM	59.6	67.8	70.1	60.2	59.6	62	60.5	59.8
	EM	31.4	25	22.7	28.4	31	29.4	28.8	28.8
