# Supplementary material for: L-type voltage-gated Ca2+ channels control T cell killing via non-canonical Hedgehog signalling
Source: EMBO Rep. 2026 Jun 8;27(13):3689–730. doi: 10.1038/s44319-026-00810-8 (PMC13354577; doi:10.1038/s44319-026-00810-8)
Supplement: Supplementary file 13 — Source data for Expanded View and Appendix [file 44319_2026_810_MOESM13_ESM.zip › Source Data for Expanded View and Appendix/Figure_EV4/EV4I/SourceData_FEV4I.xlsx]

## Sheet: Fig_EV4I
IFN-y_left_graphs
	%	Carrier	FPL64176		MFI	Carrier	FPL64176
		4.59	6.54			197.5	208.5
		7.34	8.97			223.5	224
		20.5	21.3			287	304.5
		29	28.4			369	400.5
TNF-a_right_graphs
	%	Carrier	FPL64176		MFI	Carrier	FPL64176
		30.1	34.2			313	362.5
		33.85	39.35			365	416
		31.2	32.7			393.5	414.5
		54.1	53.15			881	856.5
