# Supplementary material for: L-type voltage-gated Ca2+ channels control T cell killing via non-canonical Hedgehog signalling
Source: EMBO Rep. 2026 Jun 8;27(13):3689–730. doi: 10.1038/s44319-026-00810-8 (PMC13354577; doi:10.1038/s44319-026-00810-8)
Supplement: Supplementary file 13 — Source data for Expanded View and Appendix [file 44319_2026_810_MOESM13_ESM.zip › Source Data for Expanded View and Appendix/Figure_EV5/EV5C/SourceData_FEV5C.xlsx]

## Sheet: Fig_EV5C
	Left_graph									Right_graph
		E:T_ratio	Carrier		FPL 10μM						E:T_ratio	Carrier		FPL 10μM
		10:1	25.25	28.65	31.6	35.9					10:1	100	100	125.23	110.79
		5:1	24.05	24.15	29.7	31.5					5:1	89.42	90.06	113.54	98.18
		2.5:1	21.15	20.15	24.5	26.6					2.5:1	76.62	77.09	94.81	91.39
		1.25:1	17.75	18.15	23.8	20.2					1.25:1	66.6	67.39	81.63	79.39
		0.625:1	10.25	12.25	17.4	16.3					0.625:1	41.74	52.97	62.52	56
		Representative killing assay with 2 technical replicates
